# Supplementary material for: Discovery of fungal onoceroid triterpenoids through domainless enzyme-targeted global genome mining
Source: Nat Commun. 2024 May 21;15:4312. doi: 10.1038/s41467-024-48771-7 (PMC11109268; doi:10.1038/s41467-024-48771-7)
Supplement: Supplementary file 4 — Supplementary Data 1 [file 41467_2024_48771_MOESM4_ESM.xlsx]

## Sheet: Supplementary Data 1
FBGC/FPROT no.	Representative metabolite	Organism	Primary reference
			PubMed ID	DOI
FBGC00001	pyripyropene A	Aspergillus fumigatus Af293	20861902	10.1038/nchem.764
FBGC00002	austinol	Aspergillus nidulans FGSC A4	22329759	10.1021/ja209809t
FBGC00003	austinol	Aspergillus nidulans FGSC A4	22329759	10.1021/ja209809t
FBGC00004	terretonin	Aspergillus terreus NIH2624	22549923	10.1002/cbic.201200124
FBGC00005	andrastin A	Penicillium rubens Wisconsin 54-1255	na	10.1016/j.tet.2013.07.029
FBGC00006	anditomin	Emericella variecolor NBRC 32302	25216349	10.1021/ja508127q
FBGC00007	stellatic acid	Emericella variecolor NBRC 32302	26351860	10.1021/acs.orglett.5b02404
FBGC00008	variediene	Emericella variecolor NBRC 32302	26546087	10.1002/anie.201509263
FBGC00009	citreohybridonol	Emericella variecolor NBRC 32302	26731665	10.1021/acs.orglett.5b03465
FBGC00010	LL-Z1272beta	Stachybotrys bisbyi PYH05-7	26972702	10.1002/cbic.201600087
FBGC00011	astellifadiene	Emericella variecolor NBRC 32302	27038368	10.1002/anie.201601448
FBGC00012	quiannulatic acid	Emericella variecolor NBRC 32302	27447198	10.1021/jacs.6b05799
FBGC00013	paraherquonin	Penicillium brasilianum NBRC 6234	27602587	10.1021/jacs.6b08424
FBGC00014	ascochlorin	Acremonium egyptiacum F-1392	30952781	10.1073/pnas.1819254116
FBGC00015	ascofuranone	Acremonium egyptiacum F-1392	30952781	10.1073/pnas.1819254116
FBGC00016	novofumigatonin	Aspergillus novofumigatus IBT 16806	29968715	10.1038/s41467-018-04983-2
FBGC00017	neosartorin	Aspergillus novofumigatus IBT 16806	30394754	10.1021/acs.orglett.8b03123
FBGC00018	chrodrimanin B	Talaromyces verruculosus TPU1311	30417647	10.1021/acs.orglett.8b03268
FBGC00019	chevalone E	Aspergillus versicolor 0312	na	10.1039/C8QO01124A
FBGC00020	sartorypyrone A	Aspergillus felis 0260	na	10.1039/C8QO01124A
FBGC00021	ergochromes	Claviceps purpurea 20.1	28955461	10.1186/s40694-016-0020-z
FBGC00022	gregatin A	Penicillium sp. sh18	32275405	10.1021/jacs.0c02337
FBGC00023	emeridone F	Aspergillus sp. TJ23	32402203	10.1021/acs.orglett.0c01358
FBGC00024	pyranoviolin A	Aspergillus violaceofuscus CBS 115571	33117309	10.3389/fmicb.2020.562063
FBGC00025	calbistrin A	Emericella variecolor NBRC 32302	33480463	10.1002/anie.202016525
FBGC00026	funiculolide D	Aspergillus funiculosus CBS 116.56	33821662	10.1021/acs.orglett.1c00951
FBGC00027	secalonic acids	Aspergillus aculeatus ATCC 16872	30996871	10.1039/c8sc05126g
FBGC00028	cryptosporioptides	Cryptosporiopsis sp. 8999	30996871	10.1039/c8sc05126g
FBGC00029	dicerandrols	Diaporthe longicolla TWH P74	34180120	10.1002/anie.202107884
FBGC00030	setosusin	Aspergillus duricaulis CBS 481.65	34644070	10.1021/jacs.1c08336
FBGC00031	variecolin	Aspergillus aculeatus ATCC 16872	na	10.26434/chemrxiv-2021-x171c
FBGC00032	15-deoxyoxalicines	Aspergillus felis 0260	na	10.1039/D2QO00055E
FBGC00033	aspcandine	Aspergillus candidus CBS 102.13	35748771	10.1021/acs.orglett.2c01918
FBGC00034	insuetusin A4	Aspergillus insuetus CBS 107.25	36277653	10.1039/d2sc02994d
FBGC00035	insuetusin B13	Aspergillus insuetus CBS 107.25	36277653	10.1039/d2sc02994d
FBGC00036	brevione E	Penicillium bialowiezense CBS 227.28	36196912	10.1002/anie.202210938
FBGC00037	duricamidepside	Aspergillus duricaulis CBS 481.65	36223511	10.1021/jacs.2c08585
FBGC00038	unguisin A	Aspergillus violaceofuscus CBS 115571	36715406	10.1021/acs.jnatprod.2c01065
FBGC00039	unguisin H	Aspergillus campestris IBT 28561	36715406	10.1021/acs.jnatprod.2c01065
FBGC00040	compactin	Penicillium citrinum ML-236B	12172803	10.1007/s00438-002-0697-y
FBGC00041	AF-toxin	Alternaria alternata NAF8	na	10.1007/s10327-004-0170-3
FBGC00042	aflatoxins	Aspergillus oryzae RIB40	16391082	10.1128/AEM.72.1.484-490.2006
FBGC00043	fumitremorgin A	Aspergillus fumigatus BM939	19226505	10.1002/cbic.200800787
FBGC00044	solanapyrone A	Alternaria solani 548	20486243	10.1002/cbic.201000173
FBGC00045	fumonisin B1	Fusarium verticillioides M-3125	12620260	10.1016/s1087-1845(02)00525-x
FBGC00046	trichothecene	Fusarium sp. NRRL 13405	19843228	10.1111/j.1365-2958.2009.06927.x
FBGC00047	trichothecene	Fusarium sporotrichioides NRRL 3239	11352533	10.1006/fgbi.2001.1256
FBGC00048	trichothecene	Fusarium graminearum GZ3639	11352533	10.1006/fgbi.2001.1256
FBGC00049	aflatoxins	Aspergillus ochraceoroseus SRRC 1432	19537208	10.3852/08-173
FBGC00050	botrydial	Botryotinia fuckeliana T4	19035644	10.1021/cb800225v
FBGC00051	aflatoxins	Aspergillus parasiticus NRRL 5862	15006741	10.1128/AEM.70.3.1253-1262.2004
FBGC00052	aflatoxins	Aspergillus nomius AN13137	15528514	10.1128/AEM.70.11.6518-6524.2004
FBGC00053	aflatoxins	Aspergillus flavus AF13	15528514	10.1128/AEM.70.11.6518-6524.2004
FBGC00054	sirodesmin PL	Leptosphaeria maculans	15387811	10.1111/j.1365-2958.2004.04215.x
FBGC00055	fusaridione A	Fusarium heterosporum ATCC 74349	23614392	10.1021/cb400159f
FBGC00056	equisetin	Fusarium heterosporum ATCC 74349	23614392	10.1021/cb400159f
FBGC00057	N-formylloline	Epichloe uncinata CBS 102646	15654104	10.1534/genetics.104.035972
FBGC00058	gliotoxin	Aspergillus fumigatus Af293	15979823	10.1016/j.femsle.2005.05.046
FBGC00059	zearalenone	Fusarium graminearum PH-1	16262793	10.1111/j.1365-2958.2005.04884.x
FBGC00060	monacolin K	Monascus pilosus BCRC 38072	19968298	10.1021/jf903139x
FBGC00061	penicillin G	Penicillium chrysogenum AS-P-78	16713314	10.1016/j.fgb.2006.03.001
FBGC00062	sterigmatocystin	Aspergillus nidulans FGSC4	8643646	10.1073/pnas.93.4.1418
FBGC00063	elymoclavine	Claviceps fusiformis PRL 1980	17720822	10.1128/AEM.01040-07
FBGC00064	fumonisin	Fusarium oxysporum FRC O-1890	18375156	10.1016/j.fgb.2008.02.004
FBGC00065	hypothemycin	Hypomyces subiculosus DSM11932	18567690	10.1128/AEM.00478-08
FBGC00066	depudecin	Alternaria brassicicola MUCL 202097	19737099	10.1094/MPMI-22-10-1258
FBGC00067	apicidin	Fusarium incarnatum KCTC 16676	20233305	10.1111/j.1365-2958.2010.07109.x
FBGC00068	apicidin F	Fusarium fujikuroi IMI 58289	25058475	10.1371/journal.pone.0103336
FBGC00069	viridicatumtoxin	Penicillium aethiopicum IBT 5753	20534346	10.1016/j.chembiol.2010.03.015
FBGC00070	griseofulvin	Penicillium aethiopicum IBT 5753	20534346	10.1016/j.chembiol.2010.03.015
FBGC00071	grayanic acid	Cladonia grayi	21289108	10.3852/10-335
FBGC00072	paxilline	Penicillium paxilli PN2013	11169115	10.1046/j.1365-2958.2001.02265.x
FBGC00073	tryptoquialanine	Penicillium aethiopicum IBT 5753	21299212	10.1021/ja1101085
FBGC00074	mycophenolic acid	Penicillium brevicompactum IBT 23078	21398490	10.1128/AEM.03015-10
FBGC00075	beauvericin	Fusarium proliferatum LF061	23832252	10.1007/s11427-013-4505-1
FBGC00076	cyclopiazonic acid	Aspergillus oryzae NBRC 4177	21608094	10.1002/cbic.201000672
FBGC00077	ergot alkaloid	Epichloe inebrians E818	25911697	10.3852/15-019
FBGC00078	echinocandin B	Emericella rugulosa NRRL 11440	27502607	10.1186/s12864-016-2885-x
FBGC00079	echinocandin B	Aspergillus nidulans NRRL 8112	27502607	10.1186/s12864-016-2885-x
FBGC00080	10,11-dehydrocurvularin	Aspergillus terreus AH-02-30-F7	23335766	10.1128/AEM.03334-12
FBGC00081	pestheic acid	Pestalotiopsis fici CGMCC3.15140	24302702	10.1002/cbic.201300626
FBGC00082	rubropunctatin	Monascus pilosus KACC 42430	23504076	10.1007/s00253-013-4745-9
FBGC00083	ergot alkaloid	Epichloe coenophiala e4163	23744053	10.3390/toxins5061064
FBGC00084	ergot alkaloid	Neotyphodium coenophialum e4163	23744053	10.3390/toxins5061064
FBGC00085	exo-1-acetamidopyrrolizidine	Atkinsonella hypoxylon B4728	24374065	10.1016/j.phytochem.2013.11.015
FBGC00086	patulin	Penicillium expansum NRRL 35695	25120234	10.1016/j.ijfoodmicro.2014.07.028
FBGC00087	lasiodiplodin	Lasiodiplodia theobromae NBRC 31059	24597618	10.1021/cb500043g
FBGC00088	resorcylide	Sarocladium zeae NRRL 45893	24597618	10.1021/cb500043g
FBGC00089	pyrrolocin	fungal sp. NRRL 50135	25226362	10.1021/sb500296p
FBGC00090	mycophenolic acid	Penicillium brevicompactum NRRL864	25630520	10.1002/cbic.201402600
FBGC00091	fumosorinone	Cordyceps fumosorosea ARSEF 2679	25857260	10.1016/j.fgb.2015.03.009
FBGC00092	mulundocandin	Aspergillus mulundensis Y-30462	26024901	10.1128/EC.00076-15
FBGC00093	Sch 210972	Hapsidospora irregularis	25885659	10.1021/acs.orglett.5b00715
FBGC00094	solanapyrone	Ascochyta rabiei AR628	26342019	10.1128/EC.00084-15
FBGC00095	fumonisin B1	Fusarium fujikuroi B14	27298592	10.5423/PPJ.OA.12.2015.0263
FBGC00096	gibberellin	Fusarium fujikuroi B14	27298592	10.5423/PPJ.OA.12.2015.0263
FBGC00097	itaconic acid	Ustilago maydis MB215	26639528	10.1111/1751-7915.12329
FBGC00098	trichothecene	Fusarium culmorum CBS 110262	28229023	10.7717/peerj.2992
FBGC00099	trichothecene	Fusarium aff. graminearum CBS 138561	27845742	10.3390/toxins8110330
FBGC00100	trichothecene	Fusarium aff. graminearum CBS 138563	27845742	10.3390/toxins8110330
FBGC00101	trichothecene	Fusarium aff. graminearum CBS 139514	27845742	10.3390/toxins8110330
FBGC00102	trichothecene	Fusarium aff. graminearum CBS 139513	27845742	10.3390/toxins8110330
FBGC00103	trichothecene	Fusarium aff. graminearum CBS 119173	27845742	10.3390/toxins8110330
FBGC00104	trichothecene	Fusarium aff. graminearum CBS 138562	27845742	10.3390/toxins8110330
FBGC00105	trichothecene	Fusarium aff. graminearum CBS 104.09	30103473	10.3390/toxins10080325
FBGC00106	byssochlamic acid and agnestadrides	Paecilomyces fulvus IMI 40021	27099957	10.1002/anie.201511882
FBGC00107	squalestatin S1	Phoma sp. MF5453	27056201	10.1039/c6cc02130a
FBGC00108	Iso-A82775C	Pestalotiopsis fici	29384350	10.1021/acschembio.7b01059
FBGC00109	penigequinolone	Penicillium thymicola IBT5891	25859931	10.1021/jacs.5b03022
FBGC00110	andrastin A	Penicillium roqueforti CECT 2905	28529508	10.3389/fmicb.2017.00813
FBGC00111	swainsonine	Chaetothyriaceae sp.	28381497	10.1534/g3.117.041384
FBGC00112	swainsonine	Alternaria oxytropis	28381497	10.1534/g3.117.041384
FBGC00113	phyllostictine	Phyllosticta cirsii	28467083	10.1021/acs.jnatprod.7b00183
FBGC00114	curvupallides	Curvularia pallescens DSM 62482	28361537	10.1021/acs.orglett.7b00559
FBGC00115	betaestacins	Neocamarosporium betae PS-13	na	10.1016/j.tetlet.2018.02.022
FBGC00116	okaramine	Penicillium simplicissimum AK-40	29384650	10.1021/acschembio.7b00878
FBGC00117	himeic acid A	Aspergillus japonicus MF275	29314577	10.1002/cbic.201700584
FBGC00118	phomasetin	Pyrenochaetopsis sp. RK10-F058	29972614	10.1002/anie.201805050
FBGC00119	KK-1	Curvularia clavata BAUA-2787	29686660	10.3389/fmicb.2018.00690
FBGC00120	gibberellin	Fusarium fujikuroi Gfc0801001	na	doi.org/10.1111/ppa.13176
FBGC00121	cyclohelminthol	Helminthosporium velutinum yone96	31298454	10.1002/cbic.201900404
FBGC00122	lucilactaene	Fusarium sp. RK97-94	32043422	10.1080/09168451.2020.1725419
FBGC00123	1233A	Fusarium sp. RK97-94	32139880	10.1038/s41429-020-0295-4
FBGC00124	zopfiellin	Diffractella curvata No. 37-3	32065755	10.1021/acs.orglett.0c00340
FBGC00125	ochratoxin A	Aspergillus carbonarius ITEM 5010	29324288	10.1016/j.ijfoodmicro.2017.12.028
FBGC00126	ochratoxin A	Aspergillus niger CBS 513.88	29324288	10.1016/j.ijfoodmicro.2017.12.028
FBGC00127	ochratoxin A	Penicillium nordicum DAOMC 185683	29324288	10.1016/j.ijfoodmicro.2017.12.028
FBGC00128	ochratoxin A	Aspergillus westerdijkiae CECT 2948	29324288	10.1016/j.ijfoodmicro.2017.12.028
FBGC00129	ochratoxin A	Aspergillus steynii CBS 112.812	29324288	10.1016/j.ijfoodmicro.2017.12.028
FBGC00130	xenovulene	Sarocladium sp. 'schorii'	29773797	10.1038/s41467-018-04364-9
FBGC00131	macrophorin	Penicillium terrestre LM2	28926261	10.1021/acs.orglett.7b02653
FBGC00132	aspergillic acid	Aspergillus minisclerotigenes SRRC 0535	na	doi.org/10.3920/WMJ2018.2397
FBGC00133	aspergillic acid	Aspergillus flavus SRRC 0537	na	doi.org/10.3920/WMJ2018.2397
FBGC00134	aspergillic acid	Aspergillus sp. 'korhogoensis'	na	doi.org/10.3920/WMJ2018.2397
FBGC00135	fusidic acid	Acremonium fusidioides ATCC 14700	30972287	10.1016/j.apsb.2018.10.007
FBGC00136	asperterpenoid A	Talaromyces wortmannii ATCC 26942	30548032	10.1039/c8ob02832j
FBGC00137	clavatol	Penicillium crustosum PRB-2	30811183	10.1021/jacs.9b00110
FBGC00138	terrestric acid	Penicillium crustosum PRB-2	30811183	10.1021/jacs.9b00110
FBGC00139	varicidins	Talaromyces variabilis HXQ-H-1	30609896	10.1021/jacs.8b12010
FBGC00140	eupenifeldin	Phoma sp. CGMCC XZ068	30980906	10.1016/j.fgb.2019.04.004
FBGC00141	burnettramic acid	Aspergillus burnettii FRR 5400	30735051	10.1021/acs.orglett.8b04042
FBGC00142	dimeric naphthopyrones	Aschersonia paraphysata BCC 11964	31050129	10.1002/anie.201903759
FBGC00143	ustilaginoidin A	Ustilaginoidea virens IPU010	31050129	10.1002/anie.201903759
FBGC00144	chaetochromin A	Chaetomium olivicolor CBS 102434	31050129	10.1002/anie.201903759
FBGC00145	dimeric naphthopyrones	Thermothelomyces thermophilus ATCC 42464	31050129	10.1002/anie.201903759
FBGC00146	chlorinated chromones and xanthones	Bipolaris sorokiniana 11134	31001746	10.1007/s00253-019-09821-z
FBGC00147	penifulvin A	Penicillium griseofulvum NRRL 35584	30908782	10.1002/anie.201813722
FBGC00148	Monascus pigments	Monascus purpureus CGMCC 3.19586	na	10.1007/s11274-019-2711-0
FBGC00149	pyrichalasin H5	Pyricularia grisea NI980	31099577	10.1021/acs.orglett.9b01344
FBGC00150	nanangenines	Aspergillus nanangensis MST-FP2251	31807198	10.3762/bjoc.15.256
FBGC00151	calidoustenes	Aspergillus calidoustus SF006504	34468074	10.1002/anie.202108970
FBGC00152	chaetoglobosin B	Chaetomium globosum E-C-2	31897521	10.1007/s00253-019-10308-0
FBGC00153	cytochalasin H	Hypoxylon fragiforme MUCL 51264	31644300	10.1021/acs.orglett.9b03372
FBGC00154	acrophiarin	Phialomyces arenicola NRRL 8095	32239586	10.1111/1462-2920.15004
FBGC00155	19-dehydroxyl-3-epi-arthripenoid A	Bipolaris sorokiniana 11134	32215711	10.1007/s00253-020-10522-1
FBGC00156	nanangelenin	Aspergillus nanangensis MST-FP2251	32182055	10.1021/jacs.0c01605
FBGC00157	biscognienyne B	Biscogniauxia sp. 71-10-1-1	32364293	10.1002/anie.202004364
FBGC00158	pestynol	Pestalotiopsis humus FKI-7473	32364293	10.1002/anie.202004364
FBGC00159	tolypyridone C	Tolypocladium sp. 49Y	33095987	10.1021/acs.jnatprod.0c00675
FBGC00160	melleolides	Armillaria gallica FU02472	33191459	10.1007/s00253-020-11006-y
FBGC00161	sporidesmin	Pithomyces chartarum 91/35/29	na	10.1101/2021.04.29.441555
FBGC00162	terreazepine	Aspergillus terreus var. terreus ATCC 20542	32843555	10.1128/mBio.01691-20
FBGC00163	brasilane E	Annulohypoxylon truncatum CBS 140778	32936132	10.1039/d0cc03950k
FBGC00164	chaetoglobosin P	Discosia rubi TTI-0885	32849391	10.3389/fmicb.2020.01766
FBGC00165	penigainamide	Penicillium steckii YE	32816319	10.1002/cbic.202000403
FBGC00166	cytochalasans	Aspergillus flavipes CNL-338	32913332	10.1038/s41429-020-00368-0
FBGC00167	citridone B	Penicillium sp. PKI-1938	32779306	10.1002/anie.202008321
FBGC00168	xenoacremone A	Xenoacremonium sp. BF-2018a	34900544	10.1016/j.apsb.2021.03.034
FBGC00169	sporothriolide	Hypomontagnella monticulosa MUCL-54604	34123230	10.1039/d0sc04886k
FBGC00170	talaronoid C	Aspergillus flavipes CNL-338	36126322	10.1021/acs.orglett.2c02904
FBGC00171	rubiginosins	Hypoxylon rubiginosum MUCL 52887	na	10.1002/ejoc.202001661
FBGC00172	rubiginosins	Hypoxylon rubiginosum MUCL 52887	na	10.1002/ejoc.202001661
FBGC00173	FR901483	Cladobotryum sp. 11231	33372776	10.1021/jacs.0c12352
FBGC00174	xylacremolide D	Xylariaceae sp. X187	34046176	10.1039/d1ra00997d
FBGC00175	pyrrocidines	Acremonium zeae NRRL13540	33834778	10.1021/jacs.1c00098
FBGC00176	GKK1032A2	Penicillium citrinum DSM 1997	33834778	10.1021/jacs.1c00098
FBGC00177	acremopeptaibols	Acremonium sp. IMB18-086	34781681	10.1021/acs.jnatprod.1c00834
FBGC00178	14-(N,N-dimethylleucyloxy)paspalinine	Aspergillus alliaceus ATCC 20738	35315670	10.1021/acs.orglett.2c00473
FBGC00179	viridicatol	Penicillium palitans NRRL 2033	34928155	10.1021/acs.orglett.1c03932
FBGC00180	ergot alkaloid	Claviceps purpurea LM60	34941699	10.3390/toxins13120861
FBGC00181	pyranonigrin A	Penicillium thymicola IBT 5891	31588145	10.1002/aic.16324
FBGC00182	atlantinone B	Penicillium chrysogenum MT-40	35343710	10.1021/acs.orglett.2c00684
FBGC00183	epoxyjanthitrem	Epichloe sp. LpTG-3 AR37	na	10.3389/ffunb.2022.944234
FBGC00184	epoxyjanthitrem	Epichloe sp. LpTG-3 NEA12	na	10.3389/ffunb.2022.944234
FBGC00185	talarodiendione	Talaromyces wortmannii ATCC 26942	36262672	10.3762/bjoc.18.144
FBGC00186	varienordienoid	Didymosphaeria variabile 17020	36101897	10.1016/j.synbio.2022.08.002
FBGC00187	arginine-containing cyclodipeptides	Aspergillus versicolor dI-29	36702957	10.1038/s41589-022-01246-6
FBGC00188	NK13650 C	Aspergillus thermomutatus HMR AF 39	36702957	10.1038/s41589-022-01246-6
FBGC00189	fumisoquin C	Aspergillus fumigatus Af293	27065235	10.1038/nchembio.2061
FBGC00190	imizoquins	Aspergillus flavus NRRL 3357	29182847	10.1021/acschembio.7b00731
FBGC00191	flavoglaucin	Aspergillus ruber CBS 135680	32134669	10.1021/acs.orglett.0c00440
FBGC00192	trichoxide	Trichoderma virens Gv29-8	31790246	10.1021/jacs.9b09669
FBGC00193	sordarial	Neurospora crassa OR74A	30908040	10.1021/acs.jnatprod.8b00983
FBGC00194	pyriculol	Pyricularia oryzae 70-15	27902426	10.1099/mic.0.000396
FBGC00195	pyripyropene A	Penicillium coprobium PF1169	21224862	10.1038/ja.2010.162
FBGC00196	acetoxydehydroaustin	Penicillium brasilianum MG11	29076725	10.1021/acschembio.7b00814
FBGC00197	acetoxydehydroaustin	Penicillium brasilianum MG11	29076725	10.1021/acschembio.7b00814
FBGC00198	calidodehydroaustin	Aspergillus calidoustus	29076725	10.1021/acschembio.7b00814
FBGC00199	atranorin	Stereocaulon alpinum	34154413	10.1128/mBio.01111-21
FBGC00200	citrinin	Monascus ruber M7	29899939	10.1039/c5sc04027b
FBGC00201	diterpenoid pyrones	Fusarium graminearum PH-1	32286350	10.1038/s41467-020-15664-4
FBGC00202	higginsianin A	Colletotrichum higginsianum IMI 349063	32286350	10.1038/s41467-020-15664-4
FBGC00203	subglutinol A	Metarhizium anisopliae E6	32286350	10.1038/s41467-020-15664-4
FBGC00204	diterpenoid pyrones	Macrophomina phaseolina MS6	32286350	10.1038/s41467-020-15664-4
FBGC00205	antibiotic C	Aspergillus nidulans FGSC A4	23001671	10.1128/AEM.01808-12
FBGC00206	azanigerone A	Aspergillus niger ATCC 1015	22921072	10.1016/j.chembiol.2012.07.004
FBGC00207	azasperpyranone A	Aspergillus terreus NIH2624	31908094	10.1002/anie.201915514
FBGC00208	azasperpyranone A	Aspergillus terreus NIH2624	31908094	10.1002/anie.201915514
FBGC00209	oxosorbicillinol	Penicillium rubens Wisconsin 54-1255	28618182	10.1111/1751-7915.12736
FBGC00210	2,4-dihydroxy-3-methyl-6-(2-oxoundecyl)benzaldehyde	Aspergillus nidulans FGSC A4	22510154	10.1021/ja3016395
FBGC00211	sorbicillinol	Trichoderma reesei QM6a	28010735	10.1186/s12862-016-0834-6
FBGC00212	cichorine	Aspergillus nidulans FGSC A4	24244835	10.1039/C2MD20055D
FBGC00213	ascochitine	Ascochyta fabae 247/15	31554725	10.1128/mSphere.00622-19
FBGC00214	satratoxin	Stachybotrys chartarum IBT 7711	25015739	10.1186/1471-2164-15-590
FBGC00215	satratoxin	Stachybotrys chartarum IBT 7711	25015739	10.1186/1471-2164-15-590
FBGC00216	satratoxin	Stachybotrys chartarum IBT 7711	25015739	10.1186/1471-2164-15-590
FBGC00217	2-ethyl-4,6-dihydroxy-3,5-dimethylbenzaldehyde	Aspergillus nidulans FGSC A4	22510154	10.1021/ja3016395
FBGC00218	azaterrilone A	Aspergillus terreus NIH2624	35398258	10.1016/j.fgb.2022.103694
FBGC00219	stipitatic acid	Talaromyces stipitatus ATCC 10500	22508998	10.1073/pnas.1201469109
FBGC00220	aspernidine A	Aspergillus nidulans FGSC A4	23706169	10.1021/ol401187b
FBGC00221	asperfuranone	Aspergillus nidulans FGSC A4	19199437	10.1021/ja8088185
FBGC00222	chaetoviridin A	Chaetomium globosum CBS 148.51	23072467	10.1021/ja3090498
FBGC00223	2,4-dihydroxy-6-[(3E,5E,7E)-2-oxonona-3,5,7-trienyl]benzaldehyde	Aspergillus nidulans FGSC A4	22510154	10.1021/ja3016395
FBGC00224	elsinochrome A	Parastagonospora nodorum SN15	30809363	10.1039/c8sc02870b
FBGC00225	cercosporin	Cercospora beticola 09-40	29844193	10.1073/pnas.1712798115
FBGC00226	hypocrellin A	Shiraia sp. slf14	24503982	10.1128/genomeA.00011-14
FBGC00227	neosartoricin	Neosartorya fischeri NRRL 181	23368997	10.1021/ol303435y
FBGC00228	terrein	Aspergillus terreus NIH2624	24816227	10.1016/j.chembiol.2014.03.010
FBGC00229	pigmented naphthoquinones	Aspergillus terreus NIH2624	28471414	10.3390/microorganisms5020022
FBGC00230	oosporein	Beauveria bassiana ARSEF 2860	26305932	10.1073/pnas.1503200112
FBGC00231	radicicol	Pochonia chlamydosporia ATCC 16683	18567690	10.1128/AEM.00478-08
FBGC00232	diorcinol	Aspergillus nidulans FGSC A4	30990700	10.1021/acs.orglett.9b00768
FBGC00233	asperthecin	Aspergillus nidulans FGSC A4	18978088	10.1128/AEM.01743-08
FBGC00234	kotanin	Aspergillus niger CBS 513.88	22945023	10.1002/anie.201203603
FBGC00235	viriditoxin	Paecilomyces variotii CBS 101075	31304040	10.1186/s40694-019-0072-y
FBGC00236	viriditoxin	Aspergillus viridinutans IFM 47045	31304040	10.1186/s40694-019-0072-y
FBGC00237	scytalone	Pestalotiopsis fici W106-1	28517364	10.1111/mmi.13711
FBGC00238	bikaverin	Fusarium fujikuroi IMI 58289	19400779	10.1111/j.1365-2958.2009.06695.x
FBGC00239	cladofulvin	Cladosporium fulvum	27274078	10.1073/pnas.1603528113
FBGC00240	endocrocin	Aspergillus fumigatus Af293	22492455	10.1128/AEM.07710-11
FBGC00241	desertorin C	Aspergillus desertorum CBS 653.73	26389790	10.1021/jacs.5b06776
FBGC00242	kotanin/isocotanin A	Aspergillus alliaceus DSM 813	26389790	10.1021/jacs.5b06776
FBGC00243	aflavarin	Aspergillus flavus NRRL3357	26209694	10.1128/EC.00092-15
FBGC00244	TAN-1612	Aspergillus niger ATCC 1015	21866960	10.1021/ja206906d
FBGC00245	fusarubin	Fusarium fujikuroi IMI 58289	22492438	10.1128/AEM.00823-12
FBGC00246	trypacidin	Aspergillus fumigatus Af293	26242966	10.1111/1462-2920.13007
FBGC00247	geodin	Aspergillus terreus NIH2624	24009710	10.1371/journal.pone.0072871
FBGC00248	asparasone	Aspergillus flavus NRRL3357	24412484	10.1016/j.fgb.2014.01.001
FBGC00249	agnestins	Paecilomyces divaricatus K5103	30746079	10.1039/c8sc03778g
FBGC00250	shamixanthone	Aspergillus nidulans FGSC A4	21351751	10.1021/ja1096682
FBGC00251	shamixanthone	Aspergillus nidulans FGSC A4	21351751	10.1021/ja1096682
FBGC00252	shamixanthone	Aspergillus nidulans FGSC A4	21351751	10.1021/ja1096682
FBGC00253	tenuazonic acid	Pyricularia oryzae 70-15	26503170	10.1038/ncomms9758
FBGC00254	tenuazonic acid	Cordyceps militaris CM01	36692171	10.1021/acschembio.2c00830
FBGC00255	tenuazonic acid	Gloeophyllum trabeum ATCC 11539	36692171	10.1021/acschembio.2c00830
FBGC00256	taslactams	Fusarium oxysporum f. sp. lycopersici MN25	36692171	10.1021/acschembio.2c00830
FBGC00257	calbistrin A	Penicillium decumbens IBT 11843	30598828	10.1186/s40694-018-0063-4
FBGC00258	betaenone	Phoma betae Fr. PS-13	25530455	10.1039/c4cc09512j
FBGC00259	stemphyloxin II	Parastagonospora nodorum SN15	31553484	10.1002/chem.201904360
FBGC00260	cytochalasin E	Aspergillus clavatus NRRL 1	21983160	10.1016/j.ymben.2011.09.008
FBGC00261	oxaleimide C	Penicillium oxalicum 114-2	28365998	10.1021/jacs.7b02432
FBGC00262	phomacin D	Parastagonospora nodorum SN15	31815421	10.1021/acschembio.9b00791
FBGC00263	ACE1 cytochalasan	Pyricularia oryzae 70-15	31644300	10.1021/acs.orglett.9b03372
FBGC00264	trihazone F	Trichoderma harzianum T6776	33570538	10.1039/d0ob02545c
FBGC00265	fusarisetin A	Fusarium sp. FN080326	25770422	10.1016/j.bbrc.2015.03.011
FBGC00266	myceliothermophin E	Thermothelomyces thermophilus ATCC 42464	27960349	10.1021/jacs.6b10452
FBGC00267	trichosetin	Fusarium fujikuroi IMI 58289	28379186	10.3390/toxins9040126
FBGC00268	wortmanamides	Talaromyces wortmannii CBS 387.67	29343058	10.1021/jacs.7b13350
FBGC00269	fusarielin H	Fusarium graminearum PH-1	27983606	10.3390/molecules21121710
FBGC00270	botcinin A/botrylactone	Botrytis cinerea B05.10	21722295	10.1111/j.1364-3703.2010.00692.x
FBGC00271	fusarin C	Fusarium fujikuroi IMI 58289	23932525	10.1016/j.chembiol.2013.07.004
FBGC00272	leporin B	Aspergillus flavus NRRL3357	26051490	10.1016/j.fgb.2015.05.010
FBGC00273	fusarin C	Fusarium verticillioides 7600	22652150	10.1016/j.fgb.2012.05.010
FBGC00274	ilicicolin H	Talaromyces variabilis HXQ-H-1	30905148	10.1021/jacs.9b02204
FBGC00275	ilicicolin H	Neonectria sp. DH2	31216742	10.3390/molecules24122267
FBGC00276	verrucosidin	Penicillium polonicum IBT 4502	34093475	10.3389/fmicb.2021.660871
FBGC00277	acurin A	Aspergillus aculeatus ATCC 16872	32234543	10.1016/j.fgb.2020.103378
FBGC00278	lovastatin	Aspergillus terreus NIH2624	10334994	10.1126/science.284.5418.1368
FBGC00279	oxopyrrolidines	Penicillium oxalicum 114-2	36005526	10.3390/md20080523
FBGC00280	Sch 210972	Chaetomium globosum CBS 148.51	26360642	10.1002/cbic.201500386
FBGC00281	aspernidgulene A1	Aspergillus nidulans FGSC A4	30302871	10.1002/cbic.201800486
FBGC00282	fujikurins	Fusarium fujikuroi IMI 58289	26192387	10.1021/np5008137
FBGC00283	tenellin	Beauveria bassiana ARSEF 2860	17216664	10.1002/cbic.200600398
FBGC00284	aspyridone A	Aspergillus nidulans FGSC A4	17369821	10.1038/nchembio869
FBGC00285	citreoviridin	Aspergillus terreus NIH2624	26954888	10.1021/acs.orglett.6b00299
FBGC00286	15-deoxyoxalicine B	Penicillium canescens ATCC 10419	30090271	10.1039/c5sc01965f
FBGC00287	fumagillin/pseurotin	Aspergillus fumigatus Af293	24082142	10.1073/pnas.1313258110
FBGC00288	depudecin	Fusarium langsethiae Fl201059	28460114	10.1093/molbev/msx145
FBGC00289	flavipucine	Aspergillus terreus NIH2624	34554766	10.1021/acs.orglett.1c02566
FBGC00290	ilicicolin H	Trichoderma reesei QM6a	34947016	10.3390/jof7121034
FBGC00291	2,4'-dihydroxy-3'-methoxypropiophenone	Aspergillus oryzae RIB40	32885554	10.1002/cbic.202000505
FBGC00292	cordypyrone B	Cordyceps militaris CM01	34548637	10.1038/s41429-021-00478-3
FBGC00293	emericellamides	Aspergillus nidulans FGSC A4	18559263	10.1016/j.chembiol.2008.05.010
FBGC00294	fusaristatin A	Fusarium graminearum PH-1	25412204	10.1021/np500436r
FBGC00295	W493 B	Fusarium pseudograminearum CS3096	25412204	10.1021/np500436r
FBGC00296	alternapyrone	Alternaria solani 584	16356847	10.1016/j.chembiol.2005.09.015
FBGC00297	beauveriolide I	Cordyceps militaris CM01	31926180	10.1016/j.jbiotec.2020.01.002
FBGC00298	pyranterrone H	Aspergillus terreus NIH2624	32077283	10.1021/acs.jnatprod.9b01140
FBGC00299	gibepyrone A	Fusarium fujikuroi IMI 58289	27856636	10.1074/jbc.M116.753053
FBGC00300	pyranonigrin E	Aspergillus niger CBS 513.88	24106156	10.1002/cbic.201300430
FBGC00301	communesin B	Penicillium expansum MD-8	25571861	10.1002/anie.201411297
FBGC00302	asperlin	Aspergillus nidulans FGSC A4	30339758	10.1021/acschembio.8b00679
FBGC00303	ACT-toxin	Alternaria alternata Z7	27582273	10.1038/srep32437
FBGC00304	ACR-toxin	Alternaria alternata HC1	22835272	10.1094/MPMI-06-12-0155-R
FBGC00305	AAL-toxin	Alternaria alternata As-27	33968000	10.3389/fmicb.2021.664276
FBGC00306	AM-toxin	Alternaria alternata NBRC 8984	15066029	10.1111/j.1365-2958.2004.04004.x
FBGC00307	hypoxysordarin	Sordaria araneosa ATCC 36386	27072286	10.1038/ja.2016.40
FBGC00308	FR901469	fungal sp. No. 11243	27660098	10.1016/j.jbiosc.2016.08.007
FBGC00309	fusaric acid	Fusarium verticillioides 7600	22652150	10.1016/j.fgb.2012.05.010
FBGC00310	fusaric acid	Fusarium fujikuroi IMI 58289	26662839	10.1111/1462-2920.13150
FBGC00311	phomenoic acid	Leptosphaeria maculans JN3	23396262	10.1016/j.fgb.2013.01.008
FBGC00312	T-toxin	Bipolaris maydis C4	8953776	10.1105/tpc.8.11.2139
FBGC00313	T-toxin	Bipolaris maydis C4	16529376	10.1094/MPMI-19-0139
FBGC00314	T-toxin	Bipolaris maydis C4	12236595	10.1094/MPMI.2002.15.9.883
FBGC00315	T-toxin	Bipolaris maydis C4	20192833	10.1094/MPMI-23-4-0458
FBGC00316	BAA/BAB	Metarhizium anisopliae E6	33991663	10.1016/j.fgb.2021.103568
FBGC00317	radicicol	Chaetomium chiversii CS-36-62	19101477	10.1016/j.chembiol.2008.10.006
FBGC00318	aslanipyrone/aslaniol	Alternaria solani 548	16642517	10.1002/cbic.200600034
FBGC00319	brefeldin A	Penicillium brefeldianum ATCC 58665	24845309	10.1021/cb500284t
FBGC00320	valactamide A	Aspergillus terreus ATCC 20542	28604695	10.1038/nchembio.2408
FBGC00321	benzomalvins	Aspergillus terreus ATCC 20542	28604695	10.1038/nchembio.2408
FBGC00322	(R)-mellein	Parastagonospora nodorum SN15	25326302	10.1128/AEM.02745-14
FBGC00323	leucinostatins A	Purpureocillium lilacinum PLBJ-1	27416025	10.1371/journal.ppat.1005685
FBGC00324	pyrophen	Aspergillus niger ATCC 1015	32159958	10.1021/acs.jnatprod.9b00989
FBGC00325	arthrosporol A	Orbilia oligospora ATCC 24927	26422178	10.1021/acs.jafc.5b04244
FBGC00326	terreic acid	Aspergillus terreus NIH2624	25265334	10.1021/ol502242a
FBGC00327	aculin A	Aspergillus aculeatus ATCC 16872	26374386	10.1002/cbic.201500210
FBGC00328	swainsonine	Metarhizium robertsii ARSEF 23	28381497	10.1534/g3.117.041384
FBGC00329	pneumocandin A0	Glarea lozoyensis ATCC 20868	23688303	10.1186/1471-2164-14-339
FBGC00330	yanuthone D	Aspergillus niger ATCC 1015	24684908	10.1016/j.chembiol.2014.01.013
FBGC00331	alternariol	Parastagonospora nodorum SN15	26025896	10.1128/AEM.00278-15
FBGC00332	patulin	Aspergillus clavatus NRRL 1	19383676	10.1099/mic.0.024836-0
FBGC00333	aurofusarin	Fusarium graminearum PH-1	16879655	10.1111/j.1365-2958.2006.05295.x
FBGC00334	DHN-melanin	Aspergillus fumigatus Af293	10515939	10.1128/JB.181.20.6469-6477.1999
FBGC00335	hispidin	Neonothopanus nambi BIN 2379	30478037	10.1073/pnas.1803615115
FBGC00336	nectriapyrone	Pyricularia oryzae 70-15	30443971	10.1002/cbic.201800620
FBGC00337	strobilurin A	Strobilurus tenacellus CBS 621.79	30258052	10.1038/s41467-018-06202-4
FBGC00338	choline	Aspergillus nidulans FGSC A4	31061132	10.1073/pnas.1903282116
FBGC00339	ustilagic acid	Ustilago maydis 521	17850255	10.1111/j.1365-2958.2007.05941.x
FBGC00340	epi-aszonalenin A	Aspergillus novofumigatus IBT 16806	29968715	10.1038/s41467-018-04983-2
FBGC00341	acetylaszonalenin	Aspergillus fischeri NRRL 181	19001367	10.1074/jbc.M807606200
FBGC00342	acetylaszonalenin	Aspergillus terreus NIH2624	19001367	10.1074/jbc.M807606200
FBGC00343	fumiquinazoline C	Aspergillus fumigatus Af293	20804163	10.1021/bi1012029
FBGC00344	oxepinamide F	Aspergillus ustus 3.3904	33004788	10.1038/s41467-020-18713-0
FBGC00345	aspercryptin	Aspergillus nidulans FGSC A4	26563584	10.1002/anie.201507097
FBGC00346	destruxin E	Metarhizium robertsii ARSEF 23	22232661	10.1073/pnas.1115983109
FBGC00347	fusahexin	Fusarium graminearum PH-1	34292732	10.1021/acs.jnatprod.0c00947
FBGC00348	nidulanin A	Aspergillus nidulans FGSC A4	23248299	10.1073/pnas.1205532110
FBGC00349	nidulanin A	Aspergillus nidulans FGSC A4	23248299	10.1073/pnas.1205532110
FBGC00350	asperphenamate	Aspergillus aculeatus ATCC 16872	29719714	10.1039/c7sc02396k
FBGC00351	sansalvamide	Fusarium vanettenii 77-13-4	26936154	10.1007/s00294-016-0584-4
FBGC00352	chrysogine	Fusarium graminearum PH-1	28708398	10.1021/acs.jnatprod.6b00822
FBGC00353	chrysogine	Penicillium rubens Wisconsin 54-1255	29196288	10.1128/AEM.02246-17
FBGC00354	gramillin A	Fusarium graminearum PH-1	30395461	10.1021/jacs.8b10017
FBGC00355	ergot alkaloid	Epichloe festucae var. lolii Lp19	17308187	10.1128/AEM.00257-07
FBGC00356	malbrancheamide	Malbranchea aurantiaca RRC1813	23213353	10.1039/C2MD20029E
FBGC00357	(+)-notoamide A	Aspergillus versicolor NRRL 35600	23213353	10.1039/C2MD20029E
FBGC00358	(-)-notoamide A	Aspergillus sp. MF297-2	20722388	10.1021/ja1049302
FBGC00359	(-)-notoamide A	Aspergillus sp. FM242	32433885	10.1021/acs.orglett.0c01411
FBGC00360	semivioxanthin	Aspergillus sp. FM242	32433885	10.1021/acs.orglett.0c01411
FBGC00361	paraherquamide	Penicillium fellutanum ATCC 20841	23213353	10.1039/C2MD20029E
FBGC00362	ditryptophenaline	Aspergillus flavus CA14	24677498	10.1002/cbic.201300751
FBGC00363	peramine	Epichloe festucae Fl1	16091042	10.1111/j.1365-2958.2005.04747.x
FBGC00364	pyrrolopyrazine derivative	Metarhizium rileyi RCEF 4871	30452111	10.1111/1462-2920.14483
FBGC00365	pyrrolopyrazine derivative	Metarhizium majus ARSEF 297	30452111	10.1111/1462-2920.14483
FBGC00366	meleagrin	Penicillium rubens Wisconsin 54-1255	23776469	10.1371/journal.pone.0065328
FBGC00367	fellutamide B	Aspergillus nidulans FGSC A4	27294372	10.1021/acschembio.6b00213
FBGC00368	malformin C	Aspergillus brasiliensis CBS 101740	30560908	10.1038/s41598-018-36561-3
FBGC00369	cyclochlorotine	Talaromyces islandicus WF-38-12	26954535	10.1111/1462-2920.13294
FBGC00370	tentoxin	Alternaria alternata SRC1lrK2f	27490569	10.3390/toxins8080234
FBGC00371	fusaoctaxin A	Fusarium graminearum PH-1	30804501	10.1038/s41467-019-08726-9
FBGC00372	triacetylfusarinine C/hydroxyferricrocin	Aspergillus fumigatus Af293	15504822	10.1084/jem.20041242
FBGC00373	triacetylfusarinine C/hydroxyferricrocin	Aspergillus fumigatus Af293	17845073	10.1371/journal.ppat.0030128
FBGC00374	triacetylfusarinine C/hydroxyferricrocin	Aspergillus fumigatus Af293	17845073	10.1371/journal.ppat.0030128
FBGC00375	triacetylfusarinine C	Aspergillus fumigatus Af293	17845073	10.1371/journal.ppat.0030128
FBGC00376	fumarylalanine	Aspergillus fumigatus Af293	23974138	10.1128/AEM.02642-13
FBGC00377	flavunoidine	Aspergillus flavus NRRL 3357	31885262	10.1021/jacs.9b13046
FBGC00378	aspergillicin F	Aspergillus flavus NRRL 3357	31117395	10.1021/acschembio.9b00161
FBGC00379	enniatin	Fusarium oxysporum f. sp. cucumerinum	25398283	10.1007/s00253-014-6199-0
FBGC00380	cephalosporin C	Acremonium chrysogenum ATCC 11550	25291769	10.1128/genomeA.00948-14
FBGC00381	cephalosporin C	Acremonium chrysogenum ATCC 11550	25291769	10.1128/genomeA.00948-14
FBGC00382	penicillin G	Penicillium rubens Wisconsin 54-1255	17548217	10.1016/j.fgb.2007.03.008
FBGC00383	malpinins	Mortierella alpina M136	36091214	10.1039/d2sc00860b
FBGC00384	beauvericin	Fusarium fujikuroi IMI 58289	27750383	10.1111/1462-2920.13576
FBGC00385	aculene A	Aspergillus aculeatus ATCC 16872	31618514	10.1002/anie.201910200
FBGC00386	aspoquinolones	Aspergillus nidulans FGSC A4	25251934	10.1002/anie.201407920
FBGC00387	penicillin G	Aspergillus nidulans FGSC A4	2403928	10.1002/j.1460-2075.1990.tb08106.x
FBGC00388	grey-brown conidiophore pigments	Aspergillus nidulans FGSC A4	28108400	10.1016/j.fgb.2017.01.006
FBGC00389	grey-brown conidiophore pigments	Aspergillus nidulans FGSC A4	28108400	10.1016/j.fgb.2017.01.006
FBGC00390	bassianolide	Beauveria bassiana ATCC 7159	19285149	10.1016/j.fgb.2009.03.001
FBGC00391	beauvericin	Beauveria bassiana ATCC 7159	18804027	10.1016/j.chembiol.2008.07.011
FBGC00392	hancockiamide C	Aspergillus hancockii FRR 3425	33242032	10.1039/d0ob02243h
FBGC00393	14-deacetyl astellolide A	Aspergillus oryzae RIB40	27628599	10.1038/srep32865
FBGC00394	epichloenin A	Epichloe festucae E2368	23658520	10.1371/journal.ppat.1003332
FBGC00395	thioclapurines	Claviceps purpurea 20.1	27390873	10.1371/journal.pone.0158945
FBGC00396	11'-deoxyverticillin A	Clonostachys rogersoniana	28376389	10.1016/j.fgb.2017.03.007
FBGC00397	aspirochlorine	Aspergillus oryzae RIB40	25302411	10.1002/anie.201407624
FBGC00398	acetylaranotin	Aspergillus terreus NIH2624	23586797	10.1021/ja3123653
FBGC00399	acetylaranotin	Aspergillus terreus NIH2624	30096370	10.1016/j.fgb.2018.08.001
FBGC00400	gliovirin	Trichoderma virens IMI 304061	na	10.1002/slct.201700262
FBGC00401	echinulin	Aspergillus cristatus GZAAS20.1005	35843946	10.1186/s12934-022-01872-8
FBGC00402	echinulin	Aspergillus ruber CBS 135680	29072465	10.1021/acs.orglett.7b02926
FBGC00403	piperazine derivatives	Aspergillus flavus NRRL3357	23281040	10.1002/anie.201207456
FBGC00404	piperazine derivatives	Aspergillus flavus NRRL3357	23281040	10.1002/anie.201207456
FBGC00405	butyrolactone Iia	Aspergillus terreus NIH2624	23841722	10.1021/ol401384v
FBGC00406	aspulvinone E	Aspergillus terreus NIH2624	23841722	10.1021/ol401384v
FBGC00407	phenguignardic acid	Aspergillus terreus NIH2624	26851300	10.1016/j.fgb.2016.01.014
FBGC00408	terrequinone A	Aspergillus nidulans FGSC A4	17704773	10.1038/nchembio.2007.20
FBGC00409	psilocybin	Psilocybe cubensis CBS 102434	28763571	10.1002/anie.201705489
FBGC00410	penilumamide A	Aspergillus flavipes CNL-338	na	10.1101/2022.08.30.505926
FBGC00411	ophiobolins	Bipolaris maydis C5	27116000	10.1021/acs.orglett.6b00552
FBGC00412	ophiobolins	Aspergillus clavatus NRRL 1	27116000	10.1021/acs.orglett.6b00552
FBGC00413	ophiobolins	Emericella variecolor GF10	27116000	10.1021/acs.orglett.6b00552
FBGC00414	fusicoccin A	Diaporthe amygdali CAA958	36012791	10.3390/jof8080804
FBGC00415	ophiobolins	Aspergillus calidoustus	32725018	10.1039/d0ob01470b
FBGC00416	preasperterpenoid A	Talaromyces verruculosus TPU1311	28671289	10.1002/chem.201702766
FBGC00417	sesterbrasiliatriene	Penicillium brasilianum NBRC 6234	28671289	10.1002/chem.201702766
FBGC00418	methyl phomopsenonate	Diaporthe amygdali CAA958	19161275	10.1021/jo802319e
FBGC00419	conidiogenone	Penicillium rubens Wisconsin 54-1255	30343633	10.1080/09168451.2018.1536518
FBGC00420	betaestacins	Colletotrichum orbiculare MAFF 240422	na	10.1016/j.tetlet.2018.02.022
FBGC00421	(-)-terpestacin	Bipolaris maydis C5	29417814	10.1021/acs.joc.7b03220
FBGC00422	fusaproliferin	Fusarium proliferatum NRRL 62905	34357940	10.3390/toxins13070468
FBGC00423	preaspterpenacid II	Aspergillus terreus NIH2624	34085529	10.1021/acs.orglett.1c01361
FBGC00424	fusoxypenes	Fusarium oxysporum 14005	34085529	10.1021/acs.orglett.1c01361
FBGC00425	variediene	Aspergillus brasiliensis CBS 101740	31476106	10.1002/cbic.201900462
FBGC00426	sesterfisheric acid	Aspergillus fischeri NRRL 181	26332841	10.1021/jacs.5b08319
FBGC00427	asperterpenol B	Aspergillus calidoustus	32910664	10.1021/acs.orglett.0c02748
FBGC00428	cyclopiane-type diterpene	Penicillium chrysogenum MT-12	30179018	10.1021/acs.orglett.8b02284
FBGC00429	copalyl diphosphate	Talaromyces verruculosus TPU1311	28869716	10.1002/cbic.201700445
FBGC00430	ent-pimara-8(14),15-diene	Aspergillus nidulans FGSC A4	22506079	10.1371/journal.pone.0035450
FBGC00431	phyllocladan-16alpha-ol	Diaporthe amygdali CAA958	18391465	10.1271/bbb.70790
FBGC00432	(+)-copalyl diphosphate	Diaporthe amygdali CAA958	18391465	10.1271/bbb.70790
FBGC00433	aphidicolin	Phoma betae Frank PS-16	14745177	10.1271/bbb.68.146
FBGC00434	pleuromutilin	Rhodocybe pseudopiperita ATCC 20527	28924980	10.1002/cbic.201700434
FBGC00435	abscisic acid	Botrytis cinerea B05.10	30226766	10.1021/jacs.8b08925
FBGC00436	abscisic acid	Plenodomus lingam JN3	31034868	10.1016/j.fgb.2019.04.015
FBGC00437	(-)-antrocin/(+)-isoantrocin/(R)-trans-gamma-monocyclofarnesol	Antrodia cinnamomea S27	36583947	10.1002/anie.202215566
FBGC00438	aspterric acid	Aspergillus terreus NIH2624	29995859	10.1038/s41586-018-0319-4
FBGC00439	sesquiterpenes	Metarhizium acridum CQMa 102	31239482	10.1038/s41598-019-45532-1
FBGC00440	sesquiterpenes	Metarhizium majus ARSEF 297	31239482	10.1038/s41598-019-45532-1
FBGC00441	sesquiterpenes	Metarhizium guizhouense ARSEF 977	31239482	10.1038/s41598-019-45532-1
FBGC00442	sesquiterpenes	Metarhizium brunneum ARSEF 3297	31239482	10.1038/s41598-019-45532-1
FBGC00443	sesquiterpenes	Metarhizium brunneum ARSEF 3297	31239482	10.1038/s41598-019-45532-1
FBGC00444	sesquiterpenes	Metarhizium anisopliae ARSEF 549	31239482	10.1038/s41598-019-45532-1
FBGC00445	sesquiterpenes	Metarhizium robertsii ARSEF 23	31239482	10.1038/s41598-019-45532-1
FBGC00446	(E)-beta-farnesene	Metarhizium brunneum ARSEF 3297	31239482	10.1038/s41598-019-45532-1
FBGC00447	alpha-cuprenene	Coprinopsis cinerea okayama7#130	19400802	10.1111/j.1365-2958.2009.06717.x
FBGC00448	germacrene A	Coprinopsis cinerea okayama7#130	19400802	10.1111/j.1365-2958.2009.06717.x
FBGC00449	germacrene A	Coprinopsis cinerea okayama7#130	19400802	10.1111/j.1365-2958.2009.06717.x
FBGC00450	alpha-muurolene	Coprinopsis cinerea okayama7#130	19400802	10.1111/j.1365-2958.2009.06717.x
FBGC00451	(-)-germacrene D/cubebol	Coprinopsis cinerea okayama7#130	19400802	10.1111/j.1365-2958.2009.06717.x
FBGC00452	delta-cadinene	Cyclocybe aegerita AAE3_06595	32233445	10.1021/acschembio.0c00155
FBGC00453	viridiflorene	Cyclocybe aegerita AAE3_06595	32233445	10.1021/acschembio.0c00155
FBGC00454	sesquiterpenes	Cyclocybe aegerita AAE3_06595	32233445	10.1021/acschembio.0c00155
FBGC00455	sesquiterpenes	Cyclocybe aegerita AAE3_06595	32233445	10.1021/acschembio.0c00155
FBGC00456	viridflorene/viridiflorol	Cyclocybe aegerita AAE3_06595	32233445	10.1021/acschembio.0c00155
FBGC00457	delta(6)-protoilludene	Cyclocybe aegerita AAE3_06595	32233445	10.1021/acschembio.0c00155
FBGC00458	delta(6)-protoilludene	Cyclocybe aegerita AAE3_06595	32233445	10.1021/acschembio.0c00155
FBGC00459	sesquiterpenes	Cyclocybe aegerita AAE3_06595	32233445	10.1021/acschembio.0c00155
FBGC00460	sesquiterpenes	Cyclocybe aegerita AAE3_06595	32233445	10.1021/acschembio.0c00155
FBGC00461	eremophilene	Fusarium fujikuroi IMI 58289	27294564	10.1002/anie.201603782
FBGC00462	guaia-6,10(14)-diene	Fusarium fujikuroi IMI 58289	27294564	10.1002/anie.201603782
FBGC00463	PR-toxin	Penicillium roqueforti FM164	27921136	10.1007/s00253-016-7995-5
FBGC00464	(+)-aristolochene	Penicillium expansum MD-8	35506591	10.1021/acs.jafc.2c01885
FBGC00465	(+)-bicyclogermacrene	Penicillium expansum MD-8	35506591	10.1021/acs.jafc.2c01885
FBGC00466	fumihopaside A	Aspergillus fumigatus A1163	30977375	10.1021/acs.orglett.9b00984
FBGC00467	helvolic acid	Aspergillus fumigatus Af293	29158519	10.1038/s41467-017-01813-9
FBGC00468	cephalosporin P1	Acremonium chrysogenum ATCC 11550	31860257	10.1021/acschembio.9b00863
FBGC00469	cephalosporin P1	Acremonium chrysogenum ATCC 11550	31860257	10.1021/acschembio.9b00863
FBGC00470	demethoxyviridin	Nodulisporium sp. Jnvid	29743477	10.1038/s41467-018-04298-2
FBGC00471	polytolypin	Polytolypa hystricis UAMH7299	36602159	10.1039/d2ob02158g
FBGC00472	shearinine D	Penicillium janthinellum PN2408	26213965	10.3390/toxins7082701
FBGC00473	penitrem A	Penicillium simplicissimum AK-40	25831977	10.1002/anie.201501072
FBGC00474	penitrem A	Penicillium simplicissimum AK-40	25831977	10.1002/anie.201501072
FBGC00475	nodulisporic acid F	Hypoxylon pulicicidum MF5954	29283570	10.1021/jacs.7b10909
FBGC00476	aflatrem	Aspergillus flavus NRRL 6541	19801473	10.1128/AEM.02146-08
FBGC00477	aflatrem	Aspergillus flavus NRRL 6541	19801473	10.1128/AEM.02146-08
FBGC00478	paspalitrem B	Claviceps paspali RRC-1481	23468653	10.1371/journal.pgen.1003323
FBGC00479	lolitrem B	Epichloe festucae Fl1	16765617	10.1016/j.fgb.2006.04.004
FBGC00480	lolitrem B	Epichloe festucae Fl1	16765617	10.1016/j.fgb.2006.04.004
FBGC00481	lolitrem B	Epichloe festucae Fl1	16765617	10.1016/j.fgb.2006.04.004
FBGC00482	terpendole C	Chaunopycnis alba RK99-F33	23261604	10.1016/j.chembiol.2012.10.010
FBGC00483	14-(N,N-dimethylvalyloxy)paspalinine	Aspergillus nomiae NRRL 13137	35315670	10.1021/acs.orglett.2c00473
FBGC00484	14-(N,N-dimethylvalyloxy)paspalinine	Aspergillus nomiae NRRL 13137	35315670	10.1021/acs.orglett.2c00473
FBGC00485	14-(N,N-dimethylvalyloxy)paspalinine	Aspergillus nomiae NRRL 13137	35315670	10.1021/acs.orglett.2c00473
FBGC00486	talaropentaene	Talaromyces verruculosus TS63-9	35650436	10.1038/s41586-022-04773-3
FBGC00487	macrophomene	Macrophomina phaseolina MS6	35650436	10.1038/s41586-022-04773-3
FBGC00488	colleterpenol	Colletotrichum gloeosporioides ES026	35650436	10.1038/s41586-022-04773-3
FBGC00489	alpha-amanitin	Galerina marginata CBS 339.88	35533275	10.1073/pnas.2201113119
FBGC00490	alpha-amanitin	Galerina marginata CBS 339.88	35533275	10.1073/pnas.2201113119
FBGC00491	omphalotins	Omphalotus olearius VT 653.13	28581484	10.1038/nchembio.2393
FBGC00492	ustiloxin B	Aspergillus flavus NRRL 3357	24841822	10.1016/j.fgb.2014.04.011
FBGC00493	phomopsin A	Phomopsis leptostromiformis ATCC 26115	34608734	10.1002/anie.202111076
FBGC00494	asperipin-2a	Aspergillus flavus NRRL3357	30516224	10.1039/c8ob02824a
FBGC00495	epichloecyclins	Epichloe festucae Fl1	34581394	10.1039/d1np00048a
FBGC00496	victorins	Cochliobolus victoriae FI3	32929037	10.1073/pnas.2010573117
FBGC00497	victorins	Cochliobolus victoriae FI3	32929037	10.1073/pnas.2010573117
FBGC00498	3,5-dihydroxybenzoic acid	Aspergillus oryzae RIB40	20630753	10.1016/j.bmcl.2010.06.119
FBGC00499	csypyrone B1	Aspergillus oryzae RIB40	20471846	10.1016/j.bmc.2010.04.058
FBGC00500	pentaketide alkylresorcylic acids	Neurospora crassa OR74A	17374612	10.1074/jbc.M701239200
FBGC00501	alkyl pyrones	Aspergillus niger CBS 513.88	21903388	10.1016/j.bmcl.2011.08.058
FBGC00502	alkyl pyrones, resorcylic acids, and resorcinols	Botrytis cinerea B05.10	22945364	10.1039/c2mb25282a
FBGC00503	alkyl pyrones, resorcylic acids, and resorcinols	Aspergillus niger ATCC 1015	27060547	10.1016/j.bbrc.2016.04.023
FBGC00504	spirolaxine	Sporotrichum laxum ATCC 15155	27023915	10.1007/s00253-016-7444-5
FBGC00505	alkyl pyrones, resorcylic acids, and resorcinols	Sordaria macrospora k-hell	29859598	10.1016/j.enzmictec.2018.04.006
FBGC00506	alkyl pyrones, resorcylic acids, and resorcinols	Thermochaetoides thermophila DSM 1495	29859598	10.1016/j.enzmictec.2018.04.006
FBGC00507	alkyl pyrones, resorcylic acids, and resorcinols	Fusarium incarnatum BMER1	31615679	10.1016/j.enzmictec.2019.109396
FBGC00508	5-alk(en)ylresorcinols	Shiraia sp. slf14	30353466	10.1007/s12275-018-8278-x
FBGC00509	didymellamide B	Alternaria solani A17	na	10.1016/j.tetlet.2016.05.043
FBGC00510	sespendole	Cordana terrestris FKA-25	29718548	10.1002/cbic.201800187
FBGC00511	fischerin	Aspergillus carbonarius NRRL 346	36723171	10.1021/jacs.2c12854
FBGC00512	N-hydroxyapiosporamide	Apiospora montagnei NRRL 25634	36723171	10.1021/jacs.2c12854
FBGC00513	palmaenone	Lachnum palmae NBRC 106495	31298454	10.1002/cbic.201900404
FBGC00514	palmaenone	Lachnum palmae NBRC 106495	31298454	10.1002/cbic.201900404
FBGC00515	chaetodepsipeptin A	Chaetomium mollipilium NBRC 9108	35543719	10.1021/acs.orglett.2c01172
FBGC00516	cornexistin	Paecilomyces divaricatus K5103	28660939	10.1039/c7cc03303f
FBGC00517	oryzine A	Aspergillus oryzae RIB40	30104550	10.3390/jof4030096
FBGC00518	fusarochromene	Fusarium equiseti D25-1	33107888	10.1039/d0ob02031a
FBGC00519	pseudofisnin A	Aspergillus thermomutatus HMR AF 39	36290102	10.3390/antibiotics11101444
FBGC00520	aurovertins	Metarhizium robertsii ARSEF 23	26340065	10.1021/jacs.5b07816
FBGC00521	psychrophilin	Penicillium sp. YT-2016	26956794	10.1038/ja.2016.33
FBGC00522	zaragozic acid A	Curvularia lunata ATCC 74067	28605916	10.1021/acs.orglett.7b01534
FBGC00523	gem-dimethyl polyketide esters	Trichoderma virens Gv29-8	28679030	10.1002/anie.201705237
FBGC00524	duclauxin	Talaromyces stipitatus ATCC 10500	29741874	10.1021/jacs.8b03705
FBGC00525	duclauxin	Talaromyces stipitatus ATCC 10500	29741874	10.1021/jacs.8b03705
FBGC00526	S,N-diacylated homocysteines	Punctularia strigosozonata HHB-11173 SS5	31051070	10.1021/jacs.9b01083
FBGC00527	N-octanoylleucine methyl ester	Hydnomerulius pinastri MD-312	31051070	10.1021/jacs.9b01083
FBGC00528	tricholignan A	Trichoderma harzianum T6776	30842286	10.1073/pnas.1819998116
FBGC00529	restricticin	Aspergillus nomiae NRRL 13137	33857369	10.1021/jacs.1c01516
FBGC00530	naringenin chalcone	Discosia sp. batta1	36762727	10.1021/acs.jnatprod.2c01027
FBGC00531	naringenin chalcone	Pestalotiopsis fici W106-1	36289208	10.1038/s41467-022-34150-7
FBGC00532	terrein	Aspergillus lentulus IFM 54703	36706030	10.1021/jacs.2c13188
FBGC00533	fumarylazlactone	Aspergillus lentulus IFM 54703	36706030	10.1021/jacs.2c13188
FBGC00534	chlorflavonin	Aspergillus candidus CBS 102.13	36704842	10.1002/anie.202215529
FBGC00535	21R-citrinadin A	Penicillium citrinum ATCC 9849	34230497	10.1038/s41467-021-24421-0
FBGC00536	austalide F	Penicillium arizonense CBS 141311	36633279	10.1098/rstb.2022.0037
FBGC00537	bisabolene derivatives	Antrodia cinnamomea S27	36633275	10.1098/rstb.2022.0033
FBGC00538	bisabolene derivatives	Antrodia cinnamomea S27	36633275	10.1098/rstb.2022.0033
FBGC00539	phomoidride B	Talaromyces stipitatus ATCC 10500	36374185	10.1021/jacs.2c09308
FBGC00540	scytalidin	Scytalidium album UAMH 3620	34094403	10.1039/d0sc04309e
FBGC00541	(S)-2-isocyanoisovaleric acid	Aspergillus fumigatus Af293	35973982	10.1038/s41467-022-32394-x
FBGC00542	xylomyrocins	Paramyrothecium sp. XJ0827	35914151	10.1073/pnas.2123379119
FBGC00543	annullatin D	Penicillium roqueforti FM164	35939524	10.1021/acs.orglett.2c02438
FBGC00544	xylariolide D	Penicillium crustosum G10	35628749	10.3390/jof8050493
FBGC00545	brevijanazines A	Aspergillus brevijanus CBS 111.46	35537125	10.1039/d2cc01679f
FBGC00546	mangicols	Fusarium graminearum PH-1	na	10.1038/s41929-022-00762-x
FBGC00547	lentopeptins	Aspergillus lentulus IFM 54703	35302734	10.1021/jacs.1c13621
FBGC00548	deoxyakanthomycin	Sarocladium oryzae JCM 12450	35297629	10.1021/jacs.2c02288
FBGC00549	atrochrysone	Calonarius odorifer DH149	35218274	10.1002/anie.202116142
FBGC00550	atrochrysone	Calonarius odorifer DH149	35218274	10.1002/anie.202116142
FBGC00551	CJ-12662	Aspergillus thermomutatus NRRL 3496	35075754	10.1002/anie.202116928
FBGC00552	calipyridone A	Aspergillus californicus IBT 16748	35045257	10.1021/acs.orglett.1c03792
FBGC00553	amphichopyrone B	Beauveria felina SYSU-MS7908	35621945	10.3390/md20050294
FBGC00554	shearone I	Penicillium shearii IFM 42152	35057611	10.1021/acs.jnatprod.1c00973
FBGC00555	sphingofungins	Aspergillus fumigatus A1163	35023724	10.1021/acschembio.1c00839
FBGC00556	asteltoxin	Emericella variecolor ATCC 46460	na	10.1021/acscatal.1c03899
FBGC00557	hancockinone A	Aspergillus hancockii FRR 3425	34747627	10.1021/acs.orglett.1c03283
FBGC00558	ustilaginoidins	Ustilaginoidea virens P1	34820104	10.1039/d1sc02666f
FBGC00559	(-)-sambutoxin	Fusarium commune F23a	34581588	10.1021/acs.orglett.1c02836
FBGC00560	ilicicolin H	Nectria sp. B-13	30609896	10.1021/jacs.8b12010
FBGC00561	4-hydroxy-6-(4-hydroxyphenyl)-alpha-pyrone	Penicillium crustosum PRB-2	34286580	10.1021/acs.jnatprod.1c00120
FBGC00562	harzianic acid	Trichoderma afroharzianum T22	34132537	10.1021/jacs.1c03988
FBGC00563	8-methyldichlorodiaporthin	Aspergillus oryzae RIB40	33957045	10.1021/jacs.1c02868
FBGC00564	8-methyldiaporthin	Aspergillus oryzae RIB40	22447538	10.1002/cbic.201200107
FBGC00565	dichlorodiaporthin	Penicillium nalgiovense IBT 13039	33957045	10.1021/jacs.1c02868
FBGC00566	shimalactones	Emericella variecolor GF10	32129542	10.1002/anie.202001024
FBGC00567	pyridoxatin	Aspergillus bombycis NRRL 26010	32999480	10.1038/s41586-020-2743-5
FBGC00568	brevianamide A	Penicillium brevicompactum NRRL 864	32923978	10.1038/s41929-020-0454-9
FBGC00569	oxepinamide D	Aspergillus ustus 3.3904	33656898	10.1021/acs.orglett.1c00166
FBGC00570	xanthocillin	Aspergillus fumigatus Af293	29844112	10.1128/mBio.00785-18
FBGC00571	decarestricitine C1	Beauveria bassiana ARSEF 2860	33351624	10.1021/jacs.0c11226
FBGC00572	A26771B	Penicillium egyptiacum	33314510	10.1002/anie.202015442
FBGC00573	ustethylin A	Aspergillus ustus 3.3904	33006285	10.1021/acs.orglett.0c02719
FBGC00574	heptelidic acid	Aspergillus oryzae RIB40	30466366	10.1080/09168451.2018.1549934
FBGC00575	quinolactacin A2	Penicillium citrinum ATCC 9849	32663343	10.1002/anie.202005770
FBGC00576	AKML D	Aspergillus kawachii IFO 4308	32663020	10.1021/acs.orglett.0c01975
FBGC00577	CIML D	Colletotrichum incanum MAFF 238704	32663020	10.1021/acs.orglett.0c01975
FBGC00578	harzianopyridone	Trichoderma harzianum T6776	32365298	10.1021/jacs.0c03438
FBGC00579	atpenin B	Penicillium oxalicum 114-2	32365298	10.1021/jacs.0c03438
FBGC00580	sporandol	Chrysosporium merdarium ATCC 74009	32227858	10.1021/acschembio.0c00025
FBGC00581	thermolides	Talaromyces thermophilus NRRL 2155	31904941	10.1021/jacs.9b11410
FBGC00582	curvulamine	Curvularia sp. IFB-Z10	31882449	10.1073/pnas.1914777117
FBGC00583	halovir I	Paramyrothecium roridum NRRL 2183	35288678	10.1038/s41429-022-00517-7
FBGC00584	dothistromin	Dothistroma septosporum NZE10	23209441	10.1371/journal.pgen.1003088
FBGC00585	dothistromin	Dothistroma septosporum NZE10	23209441	10.1371/journal.pgen.1003088
FBGC00586	dothistromin	Dothistroma septosporum NZE10	23209441	10.1371/journal.pgen.1003088
FBGC00587	dothistromin	Dothistroma septosporum NZE10	23209441	10.1371/journal.pgen.1003088
FBGC00588	dothistromin	Dothistroma septosporum NZE10	23209441	10.1371/journal.pgen.1003088
FBGC00589	dothistromin	Dothistroma septosporum NZE10	23209441	10.1371/journal.pgen.1003088
FBGC00590	monascorubrin	Talaromyces marneffei PM1	25335861	10.1038/srep06728
FBGC00591	aureobasidin A1	Aureobasidium pullulans BP-1938	19084058	10.1016/j.gene.2008.11.011
FBGC00592	chaetocin	Chaetomium virescens ATCC 26417	24123808	10.1002/cbic.201300513
FBGC00593	cyclosporin A	Tolypocladium inflatum NRRL 8044	30279281	10.1128/mBio.01211-18
FBGC00594	hexadehydroastechrome	Aspergillus fumigatus A1163	23360537	10.1021/ja311145n
FBGC00595	NG-391	Metarhizium anisopliae ARSEF 2575	20355253	10.1007/s00294-010-0288-0
FBGC00596	desmethylbassianin	Beauveria bassiana 992.05	21899331	10.1021/ja206914q
FBGC00597	aculeacin A	Aspergillus aculeatus ATCC 16872	26024901	10.1128/EC.00076-15
FBGC00598	FR901379	Coleophoma empetri FERM BP 6252	26024901	10.1128/EC.00076-15
FBGC00599	FR190293	Venustampulla echinocandica BP 5553	26024901	10.1128/EC.00076-15
FBGC00600	atromentin	Aspergillus terreus NIH2624	29305695	10.1007/s00253-017-8719-1
FBGC00601	UCS1025A	Myceliophthora thermophila ATCC 42464	29373009	10.1021/jacs.8b00056
FBGC00602	koraiol	Fusarium fujikuroi IMI 58289	23335243	10.1002/cbic.201200695
FBGC00603	(-)-alpha-acorenol	Fusarium fujikuroi IMI 58289	23335243	10.1002/cbic.201200695
FBGC00604	basidioferrin	Gelatoporia subvermispora B	28842536	10.1128/AEM.01478-17
FBGC00605	melinacidin IV	Escovopsis weberi	29880868	10.1038/s41467-018-04520-1
FBGC00606	microperfuranone	Aspergillus nidulans FGSC A4	22627757	10.1007/s00253-012-4098-9
FBGC00607	ochrindoles	Aspergillus steynii IBT 23096	29317534	10.1073/pnas.1715954115
FBGC00608	mannosylerythritol lipids	Ustilago maydis 521	16885300	10.1128/AEM.00506-06
FBGC00609	1-(2,6-dihydroxyphenyl)but-2-en-1-one	Daldinia eschscholzii IFB-TL01	30746075	10.1039/c8sc03697g
FBGC00610	BII-rafflesfungin	Phoma sp. F3723	31088369	10.1186/s12864-019-5762-6
FBGC00611	burnettiene A	Aspergillus burnettii FRR 5400	34714309	10.1039/d1ob01766g
FBGC00612	fusatinic acid	Fusarium pseudograminearum CS3096	28802024	10.1111/mpp.12593
FBGC00613	coprinoferrin	Coprinopsis cinerea okayama7#130	31496254	10.1021/acs.orglett.9b02861
FBGC00614	epsilon-poly-L-lysine	Epichloe festucae Fl1	32106587	10.3390/molecules25051032
FBGC00615	YWA1 derivative	Aspergillus oryzae RIB40	31655589	10.1186/s12896-019-0567-x
FBGC00616	kojic acid	Aspergillus oryzae RIB40	21514215	10.1016/j.jbiosc.2011.03.010
FBGC00617	longiborneol	Fusarium graminearum GZ3639	19880637	10.1128/AEM.02017-09
FBGC00618	culmorin	Fusarium graminearum PH-1	26673640	10.1021/acs.jnatprod.5b00676
FBGC00619	triticones	Pyrenophora tritici-repentis M4	31698543	10.1111/1462-2920.14854
FBGC00620	astins	Cyanodermella asteris A1	31811021	10.1073/pnas.1910527116
FBGC00621	FR901512	Xylariales sp. No.14919	30403849	10.1021/acssynbio.8b00392
FBGC00622	epipyrone A	Epicoccum nigrum ICMP 19927	32527544	10.1016/j.bmcl.2020.127242
FBGC00623	acu-dioxomorpholine A	Aspergillus aculeatus ATCC 16872	29631395	10.1021/acschembio.8b00024
FBGC00624	biruloquinone	Cladonia macilenta KoLRI003786	34065383	10.3390/jof7050398
FBGC00625	trigazaphilones	Trichoderma guizhouense NJAU 4742	32985773	10.1111/1462-2920.15246
FBGC00626	chamiside A	Amesia nigricolor F5	30983364	10.1021/acs.orglett.9b01065
FBGC00627	bovistol B	Coprinopsis strossmayeri	32251434	10.1371/journal.pone.0229925
FBGC00628	lijiquinone	Ascomycota sp. F53	32281262	10.1111/1751-7915.13568
FBGC00629	binaphthalene	Xylaria schweinitzii BCC 1337	32159919	10.1002/cbic.201900742
FBGC00630	spiromarmycin	Spiromastix sp. SCSIO F190	32968175	10.1038/s42003-020-01239-y
FBGC00631	MCA17-1	Calcarisporium arbuscula NRRL 3705	34542281	10.1021/acs.jafc.1c03639
FBGC00632	atromentin	Suillus grevillei DSM 8404	22730234	10.1002/cbic.201200187
FBGC00633	cladosins	Cladosporium sphaerospermum UM 843	31653089	10.3390/md17110606
FBGC00634	usnic acid	Cladonia uncialis subsp. uncialis	26895859	10.1016/j.funbio.2015.10.009
FBGC00635	chaetolivacine A	Chaetomium olivaceum SD-80A	32010075	10.3389/fmicb.2019.02958
FBGC00636	emerimicins	Acremonium sp. PF	33617244	10.1021/acs.jnatprod.0c01186
FBGC00637	xylaroamide A	Xylaria sp. 218_066	35385664	10.1021/acs.jnatprod.1c01108
FBGC00638	fosfonochlorin	Fusarium oxysporum f. sp. lycopersici 4287	34375042	10.1002/cbic.202100352
FBGC00639	fosfonochlorin	Talaromyces islandicus WF-38-12	34375042	10.1002/cbic.202100352
FBGC00640	(+)-delta-cadinol	Coniophora puteana RWD-64-598 SS2	35440053	10.1186/s12934-022-01791-8
FBGC00641	(+)-delta-cadinol	Coniophora puteana RWD-64-598 SS2	35440053	10.1186/s12934-022-01791-8
FBGC00642	cyclotryprostatins	Penicillium brasilianum ZJ-7	31480589	10.3390/md17090514
FBGC00643	lentinulin A	Lentinula edodes Le(Bin) 0899 ss11	33574430	10.1038/s41598-021-83106-2
FBGC00644	dendrothelin A	Dendrothele bispora CBS 962.96	33574430	10.1038/s41598-021-83106-2
FBGC00645	epicospirocins	Epicoccum nigrum 40.3	32748904	10.1039/d0cc03990j
FBGC00646	15G256alpha	Talaromyces stipitatus ATCC 10500	35889347	10.3390/molecules27144473
FBGC00647	chrysogine	Fusarium tricinctum CGMCC 3.4731	36316336	10.1038/s41467-022-34340-3
FBGC00648	emindole SA	Aspergillus striatus ATCC 64988	36710518	10.1021/jacs.2c11170
FBGC00649	1'-O-acetylpaxilline	Aspergillus striatus ATCC 64988	36710518	10.1021/jacs.2c11170
FBGC00650	speradine F	Penicillium palitans strain NRRL 2033	37043818	10.1021/acs.jnatprod.3c00155
FBGC00651	tricinonoic acid	Fusarium poae DAOMC 252244	36307200	10.1016/S1875-5364(22)60192-4
FBGC00652	2-butenedioic acid	Schizophyllum commune H4-8	36307200	10.1016/S1875-5364(22)60192-4
FBGC00653	neoaspergillic acid	Aspergillus melleus IMV 01140	na	10.1021/acsomega.2c08104
FBGC00654	pestalamide	Aspergillus brasiliensis CBS 101740	36879060	10.1038/s41589-023-01276-8
FBGC00655	cyclo-Arg-Asp	Penicillium thymicola	36702957	10.1038/s41589-022-01246-6
FBGC00656	cyclo-Arg-Glu	Aspergillus terreus	36702957	10.1038/s41589-022-01246-6
FBGC00657	cyclo-Arg-Pro	Apiospora montagnei	36702957	10.1038/s41589-022-01246-6
FBGC00658	cyclo-Arg-Leu	Penicillium shearii BP6263	36702957	10.1038/s41589-022-01246-6
FBGC00659	cyclo-Arg-Trp	Aspergillus nomius	36702957	10.1038/s41589-022-01246-6
FBGC00660	stachysalicyloids	Stachybotrys sp. g12	37172192	10.1021/jacs.3c02011
FPROT00001	berkeleylactones	Penicillium turbatum NRRL 5630	36524608	10.1021/acs.jnatprod.2c00946
FPROT00002	erinacine A	Hericium erinaceus	28371074	10.1002/anie.201700565
FPROT00003	erinacine A	Hericium erinaceus NTHE2	31535864	10.1021/jacs.9b08935
FPROT00004	enfumafungin	Hormonema carpetanum ATCC 74360	30051576	10.1111/1462-2920.14333
FPROT00005	aurovertin A	Calcarisporium arbuscula NRRL 3705	26340065	10.1021/jacs.5b07816
FPROT00006	cladosporin	Cladosporium cladosporioides	26783060	10.1002/anie.201509345
FPROT00007	herqueinone	Penicillium herquei NRRL 1040	26978228	10.1021/jacs.6b01528
FPROT00008	3-methylorsellinic acid	Preussia isomera XL1326	36484777	10.1002/anie.202214379
FPROT00009	lecanoric acid	Preussia isomera XL1326	36484777	10.1002/anie.202214379
FPROT00010	4-hydroxyl 2-pyrrolidinone alkaloid	Cordyceps gunnii	na	10.1016/j.tet.2022.133060
FPROT00011	penisentenol	Penicillium herquei TJ403-A1	na	10.1039/D2QO00983H
FPROT00012	aspochalasins	Aspergillus flavipes KLA03	35017571	10.1038/s41467-021-27931-z
FPROT00013	rugulosin A	Talaromyces sp. YE3016	34432466	10.1021/jacs.1c05421
FPROT00014	C4-alkylated dihydroisocoumarins	Acremonium strictum	33688736	10.1021/acs.orglett.1c00458
FPROT00015	aspergilols	Aspergillus ustus 094102	33480256	10.1021/acs.orglett.0c03996
FPROT00016	subglutinols	Arthrinium sacchari Kumo-3	32286350	10.1038/s41467-020-15664-4
FPROT00017	lecanoric acid	Pseudevernia furfuracea	34430202	10.1016/j.mec.2021.e00172
FPROT00018	elsinochromes	Elsinoe fawcettii	18957608	10.1099/mic.0.2008/019414-0
FPROT00019	arthripenoids	Arthrinium sp. NF2194	29797385	10.1002/anie.201804317
FPROT00020	arthripenoids	Nectria sp. Z14-w	29797385	10.1002/anie.201804317
FPROT00021	menisporopsin	Menisporopsis theobromae BCC 4162	30556556	10.1039/c8ob02773k
FPROT00022	phaeospelide A	Arthrinium phaeospermum Kemushi-1	31180682	10.1021/acs.orglett.9b01674
FPROT00023	soppiline C	Penicillium soppi Okera-1	31086874	10.1039/c9ob00807a
FPROT00024	UCS1025A	Acremonium sp. KY4917	29373009	10.1021/jacs.8b00056
FPROT00025	verlamelin A	Lecanicillium sp. HF627	24848421	10.1007/s00253-014-5803-7
FPROT00026	HC-toxin	Bipolaris zeicola SB111	16839576	10.1016/j.phytochem.2006.05.033
FPROT00027	brassicicene C	Alternaria brassicicola ATCC 96836	19097780	10.1016/j.bmcl.2008.11.108
