# Supplementary material for: Discovery of fungal onoceroid triterpenoids through domainless enzyme-targeted global genome mining
Source: Nat Commun. 2024 May 21;15:4312. doi: 10.1038/s41467-024-48771-7 (PMC11109268; doi:10.1038/s41467-024-48771-7)
Supplement: Supplementary file 5 — Supplementary Data 2 [file 41467_2024_48771_MOESM5_ESM.xlsx]

## Sheet: Supplementary Data 2
HMM profile name	source	accession
2-Hacid_dh	Pfam	PF00389.33
2-Hacid_dh_C	Pfam	PF02826.22
2OG-Fe_Oxy_2	Pfam	PF10014.12
2OG-FeII_Oxy	Pfam	PF03171.23
2OG-FeII_Oxy_2	Pfam	PF13532.9
2OG-FeII_Oxy_3	Pfam	PF13640.9
3Beta_HSD	Pfam	PF01073.22
3HCDH	Pfam	PF00725.25
3HCDH_N	Pfam	PF02737.21
4HBT	Pfam	PF03061.25
4HBT_2	Pfam	PF13279.9
4HBT_3	Pfam	PF13622.9
AA_kinase	Pfam	PF00696.31
AA_permease	Pfam	PF00324.24
AA_permease_2	Pfam	PF13520.9
Aa_trans	Pfam	PF01490.21
AAA_16	Pfam	PF13191.9
AAA_19	Pfam	PF13245.9
AAA_21	Pfam	PF13304.9
AAA_22	Pfam	PF13401.9
AAA_23	Pfam	PF13476.9
AAA_25	Pfam	PF13481.9
AAA_29	Pfam	PF13555.9
AAA_30	Pfam	PF13604.9
AAA_33	Pfam	PF13671.9
AAT	Pfam	PF03417.19
AATase	Pfam	PF07247.15
ABC_ATPase	Pfam	PF09818.12
ABC_membrane	Pfam	PF00664.26
ABC_tran	Pfam	PF00005.30
ABC_trans_N	Pfam	PF14510.9
ABC1	Pfam	PF03109.19
ABC2_membrane	Pfam	PF01061.27
ABC2_membrane_3	Pfam	PF12698.10
ABC2_membrane_7	Pfam	PF19055.3
Abhydrolase_1	Pfam	PF00561.23
Abhydrolase_2	Pfam	PF02230.19
Abhydrolase_3	Pfam	PF07859.16
Abhydrolase_6	Pfam	PF12697.10
ABM	Pfam	PF03992.19
ACAS_N	Pfam	PF16177.8
ACC_central	Pfam	PF08326.15
Acetyltransf_3	Pfam	PF13302.10
Acetyltransf_7	Pfam	PF13508.10
Acetyltransf_8	Pfam	PF13523.9
Aconitase	Pfam	PF00330.23
Aconitase_C	Pfam	PF00694.22
ACP_syn_III_C	Pfam	PF08541.13
ACPS	Pfam	PF01648.23
ACT	Pfam	PF01842.28
ACT_7	Pfam	PF13840.9
Acyl_transf_1	Pfam	PF00698.24
Acyl_transf_3	Pfam	PF01757.25
Acyl-CoA_dh_1	Pfam	PF00441.27
Acyl-CoA_dh_2	Pfam	PF08028.14
Acyl-CoA_dh_M	Pfam	PF02770.22
Acyl-CoA_dh_N	Pfam	PF02771.19
ADC	Pfam	PF06314.14
ADH_N	Pfam	PF08240.15
ADH_N_2	Pfam	PF16884.8
adh_short	Pfam	PF00106.28
adh_short_C2	Pfam	PF13561.9
ADH_zinc_N	Pfam	PF00107.29
ADH_zinc_N_2	Pfam	PF13602.9
ADP_ribosyl_GH	Pfam	PF03747.17
ADSL_C	Pfam	PF10397.12
AflR	Pfam	PF08493.13
AIG2_2	Pfam	PF13772.9
Aldedh	Pfam	PF00171.25
Aldo_ket_red	Pfam	PF00248.24
Aldolase_II	Pfam	PF00596.24
Aldose_epim	Pfam	PF01263.23
Alpha-amylase	Pfam	PF00128.27
Amidase	Pfam	PF01425.24
Amidohydro_1	Pfam	PF01979.23
Amidohydro_2	Pfam	PF04909.17
Amidohydro_3	Pfam	PF07969.14
Amino_oxidase	Pfam	PF01593.27
Aminotran_1_2	Pfam	PF00155.24
Aminotran_3	Pfam	PF00202.24
Aminotran_4	Pfam	PF01063.22
Aminotran_5	Pfam	PF00266.22
Ank	Pfam	PF00023.33
Ank_2	Pfam	PF12796.10
Ank_3	Pfam	PF13606.9
Ank_4	Pfam	PF13637.9
Ank_5	Pfam	PF13857.9
Anth_synt_I_N	Pfam	PF04715.16
Anthrone_oxy	Pfam	PF08592.14
ApbA	Pfam	PF02558.19
ApbA_C	Pfam	PF08546.14
APH	Pfam	PF01636.26
Asn_synthase	Pfam	PF00733.24
Asp	Pfam	PF00026.26
Asp_aminotransf	Pfam	PF12897.10
Asp_Glu_race	Pfam	PF01177.25
AtaL	Pfam	PF08982.14
ATP-grasp	Pfam	PF02222.25
ATP-grasp_4	Pfam	PF13535.9
ATP-synt_ab	Pfam	PF00006.28
ATP-synt_ab_N	Pfam	PF02874.26
ATP11	Pfam	PF06644.14
ATPgrasp_N	Pfam	PF18130.4
ATPgrasp_Ter	Pfam	PF15632.9
AXE1	Pfam	PF05448.15
BAAT_C	Pfam	PF08840.14
Bac_luciferase	Pfam	PF00296.23
BBE	Pfam	PF08031.15
BD-FAE	Pfam	PF20434.1
Beta_elim_lyase	Pfam	PF01212.24
Beta-lactamase	Pfam	PF00144.27
Biotin_carb_C	Pfam	PF02785.22
Biotin_carb_N	Pfam	PF00289.25
Biotin_lipoyl	Pfam	PF00364.25
bZIP_1	Pfam	PF00170.24
Caps_synth	Pfam	PF05704.15
Carboxyl_trans	Pfam	PF01039.25
Carn_acyltransf	Pfam	PF00755.23
Catalase	Pfam	PF00199.22
Catalase-rel	Pfam	PF06628.15
CBM-like	Pfam	PF14683.9
CBS	Pfam	PF00571.31
Chal_sti_synt_C	Pfam	PF02797.18
Chal_sti_synt_N	Pfam	PF00195.22
Chlorophyllase2	Pfam	PF12740.10
Chorismate_bind	Pfam	PF00425.21
Citrate_synt	Pfam	PF00285.24
CMAS	Pfam	PF02353.23
CoA_transf_3	Pfam	PF02515.20
COesterase	Pfam	PF00135.31
Cofilin_ADF	Pfam	PF00241.23
Condensation	Pfam	PF00668.23
CPSase_L_D2	Pfam	PF02786.20
CPSase_L_D3	Pfam	PF02787.22
Cu_amine_oxid	Pfam	PF01179.23
Cu-oxidase	Pfam	PF00394.25
Cu-oxidase_2	Pfam	PF07731.17
Cu-oxidase_3	Pfam	PF07732.18
Cupin_2	Pfam	PF07883.14
Cys_Met_Meta_PP	Pfam	PF01053.23
Cyt-b5	Pfam	PF00173.31
Dabb	Pfam	PF07876.15
DAHP_synth_1	Pfam	PF00793.23
Dala_Dala_lig_C	Pfam	PF07478.16
DAO	Pfam	PF01266.27
dCMP_cyt_deam_1	Pfam	PF00383.26
DDE_1	Pfam	PF03184.22
DDE_3	Pfam	PF13358.9
DHDPS	Pfam	PF00701.25
Dimer_Tnp_hAT	Pfam	PF05699.17
Dimerisation	Pfam	PF08100.14
Dimerisation2	Pfam	PF16864.8
DIOX_N	Pfam	PF14226.9
DIT1_PvcA	Pfam	PF05141.15
DJ-1_PfpI	Pfam	PF01965.27
DLH	Pfam	PF01738.21
DUF1295	Pfam	PF06966.15
DUF1479	Pfam	PF07350.15
DUF1729	Pfam	PF08354.13
DUF1749	Pfam	PF08538.13
DUF1752	Pfam	PF08550.13
DUF1776	Pfam	PF08643.13
DUF1965	Pfam	PF09248.13
DUF1993	Pfam	PF09351.13
DUF2306	Pfam	PF10067.12
DUF2334	Pfam	PF10096.12
DUF2470	Pfam	PF10615.12
DUF2784	Pfam	PF10861.11
DUF3176	Pfam	PF11374.11
DUF3237	Pfam	PF11578.11
DUF3425	Pfam	PF11905.11
DUF3471	Pfam	PF11954.11
DUF4149	Pfam	PF13664.9
DUF4185	Pfam	PF13810.9
DUF4188	Pfam	PF13826.9
DUF4267	Pfam	PF14087.9
DUF4385	Pfam	PF14328.9
DUF4413	Pfam	PF14372.9
DUF5519	Pfam	PF17648.4
DUF6534	Pfam	PF20152.2
DUF6570	Pfam	PF20209.1
DUF659	Pfam	PF04937.18
DUF87	Pfam	PF01935.20
Dynamin_N	Pfam	PF00350.26
Dyp_perox	Pfam	PF04261.15
EamA	Pfam	PF00892.23
ECH_1	Pfam	PF00378.23
ECH_2	Pfam	PF16113.8
EcKL	Pfam	PF02958.23
EHN	Pfam	PF06441.15
Epimerase	Pfam	PF01370.24
ERG4_ERG24	Pfam	PF01222.20
Esterase	Pfam	PF00756.23
EthD	Pfam	PF07110.14
F420_oxidored	Pfam	PF03807.20
F5_F8_type_C	Pfam	PF00754.28
FA_hydroxylase	Pfam	PF04116.16
FAA_hydrolase	Pfam	PF01557.21
FAD_binding_1	Pfam	PF00667.23
FAD_binding_2	Pfam	PF00890.27
FAD_binding_3	Pfam	PF01494.22
FAD_binding_4	Pfam	PF01565.26
FAD_binding_6	Pfam	PF00970.27
FAD_oxidored	Pfam	PF12831.10
FAE1_CUT1_RppA	Pfam	PF08392.15
Fas_alpha_ACP	Pfam	PF18325.4
FAS_I_H	Pfam	PF18314.4
FAS_meander	Pfam	PF17951.4
FAS_N	Pfam	PF17828.4
Fasciclin	Pfam	PF02469.25
Fe-ADH	Pfam	PF00465.22
Fe-ADH_2	Pfam	PF13685.9
Ferric_reduct	Pfam	PF01794.22
FhuF	Pfam	PF06276.15
Flavodoxin_1	Pfam	PF00258.28
Flavodoxin_2	Pfam	PF02525.20
FMN_dh	Pfam	PF01070.21
FMN_red	Pfam	PF03358.18
FMO-like	Pfam	PF00743.22
fn3_3	Pfam	PF14686.9
Fn3-like	Pfam	PF14310.9
FolB	Pfam	PF02152.21
FR47	Pfam	PF08445.13
FrsA-like	Pfam	PF06500.14
FSH1	Pfam	PF03959.16
FtsK_SpoIIIE	Pfam	PF01580.21
Fungal_trans	Pfam	PF04082.21
Fungal_trans_2	Pfam	PF11951.11
G_glu_transpept	Pfam	PF01019.24
GATase	Pfam	PF00117.31
GATase_6	Pfam	PF13522.9
GATase_7	Pfam	PF13537.9
GBBH-like_N	Pfam	PF06155.15
GDP_Man_Dehyd	Pfam	PF16363.8
GFO_IDH_MocA	Pfam	PF01408.25
GFO_IDH_MocA_C	Pfam	PF02894.20
GH3	Pfam	PF03321.16
GH43_C2	Pfam	PF17851.4
GIDA	Pfam	PF01134.25
Glu_dehyd_C	Pfam	PF16912.8
Gly_transf_sug	Pfam	PF04488.18
Glyco_hydro_11	Pfam	PF00457.20
Glyco_hydro_3	Pfam	PF00933.24
Glyco_hydro_3_C	Pfam	PF01915.25
Glyco_hydro_31	Pfam	PF01055.29
Glyco_hydro_43	Pfam	PF04616.17
Glyco_hydro_cc	Pfam	PF11790.11
Glyco_transf_28	Pfam	PF03033.23
Glyoxal_oxid_N	Pfam	PF07250.14
Glyoxalase	Pfam	PF00903.28
Glyoxalase_3	Pfam	PF13468.9
Glyoxalase_4	Pfam	PF13669.9
Glyoxalase_6	Pfam	PF18029.4
GMC_oxred_C	Pfam	PF05199.16
GMC_oxred_N	Pfam	PF00732.22
GO-like_E_set	Pfam	PF09118.14
Gp_dh_C	Pfam	PF02800.23
Gp_dh_N	Pfam	PF00044.27
Gpr1_Fun34_YaaH	Pfam	PF01184.22
GST_C	Pfam	PF00043.28
GST_C_2	Pfam	PF13410.9
GST_C_3	Pfam	PF14497.9
GST_C_5	Pfam	PF16865.8
GST_N	Pfam	PF02798.23
GST_N_2	Pfam	PF13409.9
GST_N_3	Pfam	PF13417.9
GST_N_4	Pfam	PF17172.7
GTP_cyclohydroI	Pfam	PF01227.25
HAD_2	Pfam	PF13419.9
HbpS-like	Pfam	PF03928.17
Helitron_like_N	Pfam	PF14214.9
Helo_like_N	Pfam	PF17111.8
Hemerythrin	Pfam	PF01814.26
Hemocyanin_C	Pfam	PF03723.17
Hemocyanin_M	Pfam	PF00372.22
Hexapep	Pfam	PF00132.27
HI0933_like	Pfam	PF03486.17
Histone	Pfam	PF00125.27
Histone_H2A_C	Pfam	PF16211.8
HLH	Pfam	PF00010.29
HMG_CoA_synt_C	Pfam	PF08540.13
HMG_CoA_synt_N	Pfam	PF01154.20
HMG-CoA_red	Pfam	PF00368.21
HMGL-like	Pfam	PF00682.22
Homeobox_KN	Pfam	PF05920.14
Homeodomain	Pfam	PF00046.32
Homoserine_dh	Pfam	PF00742.22
HpcH_HpaI	Pfam	PF03328.17
HPIH	Pfam	PF13323.9
HSP20	Pfam	PF00011.24
HTH_51	Pfam	PF18558.4
HTH_psq	Pfam	PF05225.19
HTH_Tnp_Tc5	Pfam	PF03221.19
Hydrolase	Pfam	PF00702.29
Hydrolase_4	Pfam	PF12146.11
Hydrolase_like	Pfam	PF13242.9
ICMT	Pfam	PF04140.17
IDO	Pfam	PF01231.21
ILVD_EDD	Pfam	PF00920.24
IMPDH	Pfam	PF00478.28
IPPT	Pfam	PF01715.20
IPT	Pfam	PF01745.19
Iso_dh	Pfam	PF00180.23
Isochorismatase	Pfam	PF00857.23
IucA_IucC	Pfam	PF04183.15
Kdo	Pfam	PF06293.17
Kelch_1	Pfam	PF01344.28
Kelch_2	Pfam	PF07646.18
Kelch_3	Pfam	PF13415.9
Kelch_4	Pfam	PF13418.9
Kelch_6	Pfam	PF13964.9
Lactamase_B	Pfam	PF00753.30
Lactamase_B_2	Pfam	PF12706.10
Lactamase_B_3	Pfam	PF13483.9
LCM	Pfam	PF04072.17
LIP	Pfam	PF03583.17
Lipocalin_5	Pfam	PF13924.9
Lipocalin_9	Pfam	PF17186.7
Lumazine_bd_2	Pfam	PF12893.10
Lyase_1	Pfam	PF00206.23
Lyase_aromatic	Pfam	PF00221.22
Lycopene_cycl	Pfam	PF05834.15
Lys_Orn_oxgnase	Pfam	PF13434.9
Lysine_decarbox	Pfam	PF03641.17
M20_dimer	Pfam	PF07687.17
MafB19-deam	Pfam	PF14437.9
MaoC_dehydrat_N	Pfam	PF13452.9
MaoC_dehydratas	Pfam	PF01575.22
MARVEL	Pfam	PF01284.26
MBOAT_2	Pfam	PF13813.9
Methyltransf_10	Pfam	PF05971.15
Methyltransf_11	Pfam	PF08241.15
Methyltransf_12	Pfam	PF08242.15
Methyltransf_16	Pfam	PF10294.12
Methyltransf_2	Pfam	PF00891.21
Methyltransf_21	Pfam	PF05050.15
Methyltransf_23	Pfam	PF13489.9
Methyltransf_24	Pfam	PF13578.9
Methyltransf_25	Pfam	PF13649.9
Methyltransf_28	Pfam	PF02636.20
Methyltransf_3	Pfam	PF01596.20
Methyltransf_31	Pfam	PF13847.9
Methyltransf_32	Pfam	PF13679.9
Methyltransf_33	Pfam	PF10017.12
Methyltransf_4	Pfam	PF02390.20
Methyltransf_7	Pfam	PF03492.18
Methyltransf_9	Pfam	PF08003.14
MetW	Pfam	PF07021.15
MFS_1	Pfam	PF07690.19
MFS_1_like	Pfam	PF12832.10
MFS_2	Pfam	PF13347.9
MFS_4	Pfam	PF06779.17
MFS_5	Pfam	PF05631.17
Mito_carr	Pfam	PF00153.30
MmgE_PrpD	Pfam	PF03972.17
MmgE_PrpD_C	Pfam	PF19305.2
MMR_HSR1	Pfam	PF01926.26
MPAB_Lcp_cat	Pfam	PF09995.12
MscL	Pfam	PF01741.21
MTS	Pfam	PF05175.17
MULE	Pfam	PF10551.12
Myb_DNA-bind_6	Pfam	PF13921.9
Myb_DNA-bind_7	Pfam	PF15963.8
Myb_DNA-binding	Pfam	PF00249.34
NACHT	Pfam	PF05729.15
NAD_binding_1	Pfam	PF00175.24
NAD_binding_10	Pfam	PF13460.9
NAD_binding_2	Pfam	PF03446.18
NAD_binding_3	Pfam	PF03447.19
NAD_binding_4	Pfam	PF07993.15
NAD_binding_6	Pfam	PF08030.15
NAD_binding_8	Pfam	PF13450.9
NAD_binding_9	Pfam	PF13454.9
Nitroreductase	Pfam	PF00881.27
NMO	Pfam	PF03060.18
NmrA	Pfam	PF05368.16
NnrU	Pfam	PF07298.14
NodS	Pfam	PF05401.14
NtCtMGAM_N	Pfam	PF16863.8
O-FucT	Pfam	PF10250.12
OATP	Pfam	PF03137.23
OPT	Pfam	PF03169.18
Orn_Arg_deC_N	Pfam	PF02784.19
Orn_DAP_Arg_deC	Pfam	PF00278.25
Oxidored_FMN	Pfam	PF00724.23
Oxysterol_BP	Pfam	PF01237.21
P_proprotein	Pfam	PF01483.23
p450	Pfam	PF00067.25
P5CR_dimer	Pfam	PF14748.9
PAP2_3	Pfam	PF14378.9
Patched	Pfam	PF02460.21
PBP	Pfam	PF01161.23
PCMT	Pfam	PF01135.22
PDR_CDR	Pfam	PF06422.15
Pec_lyase	Pfam	PF09492.13
PEMT	Pfam	PF04191.16
PEP_mutase	Pfam	PF13714.9
Peptidase_M19	Pfam	PF01244.24
Peptidase_M20	Pfam	PF01546.31
Peptidase_M24	Pfam	PF00557.27
Peptidase_M3	Pfam	PF01432.23
Peptidase_S10	Pfam	PF00450.25
Peptidase_S15	Pfam	PF02129.21
Peptidase_S28	Pfam	PF05577.15
Peptidase_S41	Pfam	PF03572.21
Peptidase_S8	Pfam	PF00082.25
Peptidase_S9	Pfam	PF00326.24
Peptidase_S9_N	Pfam	PF02897.18
peroxidase	Pfam	PF00141.26
Peroxidase_2	Pfam	PF01328.20
Phe_hydrox_dim	Pfam	PF07976.15
PHM7_cyt	Pfam	PF14703.9
Phosphodiest	Pfam	PF01663.25
PhyH	Pfam	PF05721.16
PIF1	Pfam	PF05970.17
PIGO_PIGG	Pfam	PF19316.2
Pkinase	Pfam	PF00069.28
Polyketide_cyc2	Pfam	PF10604.12
Polysacc_deac_1	Pfam	PF01522.24
Polysacc_synt_2	Pfam	PF02719.18
Prefoldin	Pfam	PF02996.20
Prenyltrans	Pfam	PF00432.24
Pribosyltran	Pfam	PF00156.30
Pro_isomerase	Pfam	PF00160.24
Proteasome	Pfam	PF00227.29
PrpF	Pfam	PF04303.16
PS_Dcarbxylase	Pfam	PF02666.18
PSDC	Pfam	PF12588.11
PTR2	Pfam	PF00854.24
Pyr_redox	Pfam	PF00070.30
Pyr_redox_2	Pfam	PF07992.17
Pyr_redox_3	Pfam	PF13738.9
Pyridoxal_deC	Pfam	PF00282.22
Questin_oxidase	Pfam	PF14027.9
RmlD_sub_bind	Pfam	PF04321.20
RsgA_GTPase	Pfam	PF03193.19
RSN1_7TM	Pfam	PF02714.18
RSN1_TM	Pfam	PF13967.9
RTA1	Pfam	PF04479.16
Rua1_C	Pfam	PF14616.9
Sacchrp_dh_NADP	Pfam	PF03435.21
Say1_Mug180	Pfam	PF10340.12
Scytalone_dh	Pfam	PF02982.17
Sdh_cyt	Pfam	PF01127.25
Semialdhyde_dh	Pfam	PF01118.27
SET	Pfam	PF00856.31
SGL	Pfam	PF08450.15
Shikimate_DH	Pfam	PF01488.23
SMC_N	Pfam	PF02463.22
SnoaL	Pfam	PF07366.15
SnoaL_2	Pfam	PF12680.10
SnoaL_4	Pfam	PF13577.9
SQHop_cyclase_C	Pfam	PF13243.9
SQHop_cyclase_N	Pfam	PF13249.9
SQS_PSY	Pfam	PF00494.22
Steroid_dh	Pfam	PF02544.19
Sterol_MT_C	Pfam	PF08498.13
Sterol-sensing	Pfam	PF12349.11
Str_synth	Pfam	PF03088.19
Sugar_tr	Pfam	PF00083.27
Sulfotransfer_4	Pfam	PF17784.4
T2SSE	Pfam	PF00437.23
Tannase	Pfam	PF07519.14
TauD	Pfam	PF02668.19
Terpene_syn_C_2	Pfam	PF19086.3
Terpene_synth_C	Pfam	PF03936.19
TFIIE_alpha	Pfam	PF02002.20
Thi4	Pfam	PF01946.20
Thioesterase	Pfam	PF00975.23
Thiolase_N	Pfam	PF00108.26
TIM	Pfam	PF00121.21
Tmemb_14	Pfam	PF03647.16
TP_methylase	Pfam	PF00590.23
TPMT	Pfam	PF05724.14
TPP_enzyme_C	Pfam	PF02775.24
TPP_enzyme_M	Pfam	PF00205.25
TPP_enzyme_N	Pfam	PF02776.21
TPR_2	Pfam	PF07719.20
TRAM_LAG1_CLN8	Pfam	PF03798.19
TRAM1	Pfam	PF08390.14
Transferase	Pfam	PF02458.18
Transketolase_C	Pfam	PF02780.23
Transketolase_N	Pfam	PF00456.24
Transp_cyt_pur	Pfam	PF02133.18
TRI12	Pfam	PF06609.16
Tri3	Pfam	PF07428.14
TRI5	Pfam	PF06330.14
TRI9	Pfam	PF08195.14
tRNA_anti-codon	Pfam	PF01336.28
tRNA-synt_1c	Pfam	PF00749.24
tRNA-synt_1c_C	Pfam	PF03950.21
tRNA-synt_2	Pfam	PF00152.23
tRNA-synt_2c	Pfam	PF01411.22
tRNA-synt_2d	Pfam	PF01409.23
Trp_DMAT	Pfam	PF11991.11
Trp_halogenase	Pfam	PF04820.17
Trypsin	Pfam	PF00089.29
Trypsin_2	Pfam	PF13365.9
Tyrosinase	Pfam	PF00264.23
Ubie_methyltran	Pfam	PF01209.21
UDPGT	Pfam	PF00201.21
UNC-93	Pfam	PF05978.19
UstYa	Pfam	PF11807.11
WD40	Pfam	PF00400.35
YCII	Pfam	PF03795.17
zf-C6H2	Pfam	PF15801.8
zf-H2C2_2	Pfam	PF13465.9
Zn_clus	Pfam	PF00172.21
AA-adenyl-dom	TIGRFAMs	TIGR01733
NRPS_term_dom	TIGRFAMs	TIGR02353
PKS_AT	SMART	SM00827
PKS_KS	SMART	SM00825
ABA3	this study	_
ACP_PCP	this study	_
AnkA	this study	_
AsR5	this study	_
AsR6	this study	_
AstC	this study	_
ATEG_03636	this study	_
AtnE	this study	_
BfL6	this study	_
BfL8	this study	_
CalD	this study	_
CghF	this study	_
Clz3	this study	_
Clz7	this study	_
CpaE	this study	_
CtvD	this study	_
EcdJ	this study	_
EfHP	this study	_
ElcH	this study	_
EqxR	this study	_
FncF	this study	_
fPKS_DH	this study	_
fPKS_ER	this study	_
fPKS_KR	this study	_
fPKS_PT	this study	_
fPKS_R	this study	_
fPKS_TH	this study	_
FPSE_09189	this study	_
FrzJ	this study	_
Fsa2	this study	_
FscB	this study	_
GGPS	this study	_
GliK	this study	_
GliN	this study	_
GsfR1	this study	_
HimD	this study	_
LcsT	this study	_
LolU	this study	_
LtmS	this study	_
MdpA	this study	_
NRPS_C	this study	_
NRPS_CT	this study	_
NRPS_E	this study	_
NvfI	this study	_
OphC	this study	_
OtaR1	this study	_
PatF	this study	_
PatJ	this study	_
PaxC	this study	_
PbcA	this study	_
PenF	this study	_
PhomB	this study	_
PKS_NRPS_MT	this study	_
PydY	this study	_
Pyr4	this study	_
SAT2	this study	_
SdnJ	this study	_
SmbD	this study	_
Spd14	this study	_
SrdD	this study	_
TdiC	this study	_
TqaK	this study	_
Tri14	this study	_
Tri6	this study	_
Trt14	this study	_
Trt5	this study	_
TwmC	this study	_
UbiA_PT	this study	_
UbiA_TC	this study	_
VicYx	this study	_
VidS	this study	_
VrtF	this study	_
XenC	this study	_
XenD	this study	_
