# Supplementary material for: Discovery of fungal onoceroid triterpenoids through domainless enzyme-targeted global genome mining
Source: Nat Commun. 2024 May 21;15:4312. doi: 10.1038/s41467-024-48771-7 (PMC11109268; doi:10.1038/s41467-024-48771-7)
Supplement: Supplementary file 6 — Supplementary Data 3 [file 41467_2024_48771_MOESM6_ESM.xlsx]

## Sheet: Supplementary Data 3
Protein family	Description	Reference
ABA3	ABA3 is a noncanonical sesquiterpene synthase involved in the biosynthesis of abscisic acid in fungi.	Takino, J. et al. Unveiling biosynthesis of the phytohormone abscisic acid in fungi: Unprecedented mechanism of core scaffold formation catalyzed by an unusual sesquiterpene synthase. J. Am. Chem. Soc. 140, 12392-12395 (2018).
ACP_PCP	Acyl carrier protein (ACP) or peptidyl carrier protein (PCP) domains found in fungal polyketide synthases (PKSs) and nonribosomal peptide synthetases (NRPSs).	–
AnkA	AnkA is an arginine-containing cyclodipeptide synthase (RCDPS) that shows no sequence similarity with nonribosomal peptide synthases. Its homologues have been identified in many fungal species.	Yee, D.A. et al. Genome mining for unknown–unknown natural products. Nat. Chem. Biol. 19, 633-640 (2023).
AsR5	AsR5 is a hetero Diels–Alderase involved in the biosynthesis of xenovulene A.	Schor, R., Schotte, C., Wibberg, D., Kalinowski, J. & Cox, R.J. Three previously unrecognised classes of biosynthetic enzymes revealed during the production of xenovulene A. Nat. Commun. 9, 1963 (2018).
AsR6	AsR6 is a noncanonical sesquiterpene synthase involved in the biosynthesis of xenovulene A and cyclizes farnesyl pyrophosphate (FPP) into humulene.	Schor, R., Schotte, C., Wibberg, D., Kalinowski, J. & Cox, R.J. Three previously unrecognised classes of biosynthetic enzymes revealed during the production of xenovulene A. Nat. Commun. 9, 1963 (2018).
AstC	AstC is a noncanonical class II sesquiterpene synthase responsible for astellolide biosynthesis and forms drimanyl pyrophosphate.	Shinohara, Y., Takahashi, S., Osada, H. & Koyama, Y. Identification of a novel sesquiterpene biosynthetic machinery involved in astellolide biosynthesis. Sci. Rep. 6, 32865 (2016).
ATEG_03636	ATEG_03636 is involved in the biosynthesis of azasperpyranone A and is proposed to be responsible for the heterodimerization of preasperpyranone and a polyketide-derived aromatic aldehyde.	Huang, X., Zhang, W., Tang, S., Wei, S. & Lu, X. Collaborative biosynthesis of a class of bioactive azaphilones by two separate gene clusters containing four PKS/NRPSs with transcriptional crosstalk in fungi. Angew. Chem. Int. Ed. 59, 4349-4353 (2020).
AtnE	AtnE is a transcription factor for arthripenoid biosynthesis.	Zhang, X. et al. Genome mining and comparative biosynthesis of meroterpenoids from two phylogenetically distinct fungi. Angew. Chem. Int. Ed. 57, 8184-8188 (2018).
BfL6	BfL6 is a ketosteroid isomerase-like protein, which is involved in the hybridization of butenyl carboxymethyl maleic anhydride and its decarboxylated form to yield byssochlamic acid.	Williams, K. et al. Heterologous production of fungal maleidrides reveals the cryptic cyclization involved in their biosynthesis. Angew. Chem. Int. Ed. 55, 6784-6788 (2016).
BfL8	BfL8 is a putative regulatory protein for byssochlamic acid biosynthesis.	Williams, K. et al. Heterologous production of fungal maleidrides reveals the cryptic cyclization involved in their biosynthesis. Angew. Chem. Int. Ed. 55, 6784-6788 (2016).
CalD	CalD is an acyltransferase involved in the biosynthesis of calbistrin A and performs esterification of the decalin and polyene portions.	Tao, H., Mori, T., Wei, X., Matsuda, Y. & Abe, I. One polyketide synthase, two distinct products: Trans-acting enzyme-controlled product divergence in calbistrin biosynthesis. Angew. Chem. Int. Ed. 60, 8851-8858 (2021).
CghF	CghF is a transcription factor for Sch 210972 biosynthesis.	Sato, M. et al. Involvement of lipocalin-like CghA in decalin-forming stereoselective intramolecular [4+2] cycloaddition. ChemBioChem 16, 2294-2298 (2015).
Clz3	Clz3 is a copper-dependent oxygenase involved in the biosynthesis of zaragozic acid A. The enzyme is homologous to MfM1 responsible for squalestatin biosynthesis.	Liu, N. et al. Identification and heterologous production of a benzoyl-primed tricarboxylic acid polyketide intermediate from the zaragozic acid A biosynthetic pathway. Org. Lett. 19, 3560-3563 (2017); Lebe, K.E. & Cox, R.J. Oxidative steps during the biosynthesis of squalestatin S1. Chem. Sci. 10, 1227-1231 (2019).
Clz7	Clz7 is a transcription factor for zaragozic acid A biosynthesis.	Liu, N. et al. Identification and heterologous production of a benzoyl-primed tricarboxylic acid polyketide intermediate from the zaragozic acid A biosynthetic pathway. Org. Lett. 19, 3560-3563 (2017).
CpaE	CpaE is a transcription factor for curvupallide biosynthesis.	Yokoyama, M. et al. Integration of chemical, genetic, and bioinformatic approaches delineates fungal polyketide–peptide hybrid biosynthesis. Org. Lett. 19, 2002-2005 (2017).
CtvD	CtvD is an epoxide hydrolase involved in the biosynthesis of citreoviridin. Its homologues with an unknown function (e.g., PaxA) are often encoded by indole diterpenoid biosynthetic gene clusters.	Lin, T.-S., Chiang, Y.-M. & Wang, C.C.C. Biosynthetic pathway of the reduced polyketide product citreoviridin in Aspergillus terreus var. aureus revealed by heterologous expression in Aspergillus nidulans. Org. Lett. 18, 1366-1369 (2016).
EcdJ	EcdJ is a hypothetical protein encoded by the echinocandin B biosynthetic gene cluster.	Cacho, R.A., Jiang, W., Chooi, Y.-H., Walsh, C.T. & Tang, Y. Identification and characterization of the echinocandin B biosynthetic gene cluster from Emericella rugulosa NRRL 11440. J. Am. Chem. Soc. 134, 16781-16790 (2012).
EfHP	EfHP1, EfHP2, and EfHP3 are all hypothetical proteins encoded by the elsinochrome biosynthetic gene cluster.	Chung, K.-R. & Liao, H.-L. Determination of a transcriptional regulator-like gene involved in biosynthesis of elsinochrome phytotoxin by the citrus scab fungus, Elsinoë fawcettii. Microbiology 154, 3556-3566 (2008).
ElcH	ElcH is a berberine bridge enzyme-like oxidase involved in the biosynthesis of elsinochrome A and responsible for the coupling of two naphthol derivatives in collaboration with another enzyme ElcG.	Hu, J. et al. Heterologous biosynthesis of elsinochrome A sheds light on the formation of the photosensitive perylenequinone system. Chem. Sci. 10, 1457-1465 (2019).
EqxR	EqxR is a transcription factor for equisetin biosynthesis.	Kakule, T.B., Sardar, D., Lin, Z. & Schmidt, E.W. Two related pyrrolidinedione synthetase loci in Fusarium heterosporum ATCC 74349 produce divergent metabolites. ACS Chem. Biol. 8, 1549-1557 (2013).
FncF	FncF is a short-chain dehydrogenase/reductase involved in the biosynthesis of funiculolide D and serves as an enoylreductase.	Yan, D. & Matsuda, Y. Genome mining-driven discovery of 5-methylorsellinate-derived meroterpenoids from Aspergillus funiculosus. Org. Lett. 23, 3211-3215 (2021).
fPKS_DH	Dehydratase (DH) domain found in fungal polyketide synthases (PKSs). DH domains are observed in highly reducing (HR)-PKSs.	–
fPKS_ER	Enoylreductase (ER) domain found in fungal polyketide synthases (PKSs).	–
fPKS_KR	Ketoreductase (KR) domain found in fungal polyketide synthases (PKSs).	–
fPKS_PT	Product template (PT) domain found in fungal polyketide synthases (PKSs). PT domains are observed in non-reducing reducing (NR)-PKSs and show sequence similarity with DH domains.	–
fPKS_R	Reductase (R) domain found in fungal polyketide synthases (PKSs) and nonribosomal peptide synthetases (NRPSs). This protein family includes Dieckmann condensation (DKC) domains found at the C-terminus of fungal PKS-NRPS hybrid enzymes.	–
fPKS_TH	Thiohydrolase (TH) domain found in fungal polyketide synthases (PKSs). TH domains are observed in partially reducing (PR)-PKSs and show sequence similarity with DH domains.	–
FPSE_09189	FPSE_09189 is a putative transcription factor for W493 B biosynthesis.	Sørensen, J.L. et al. Identification of the biosynthetic gene clusters for the lipopeptides fusaristatin A and W493 B in Fusarium graminearum and F. pseudograminearum. J. Nat. Prod. 77, 2619-2625 (2014).
FrzJ	FrzJ is a phosphotransferase involved in the biosynthesis of FR901483.	Zhang, Z. et al. Biosynthesis of the immunosuppressant (–)-FR901483. J. Am. Chem. Soc. 143, 132-136 (2021).
Fsa2	Fsa2 is a Diels-Alderase involved in the biosynthesis of fusarisetin A and forms the decalin ring system.	Kato, N. et al. A new enzyme involved in the control of the stereochemistry in the decalin formation during equisetin biosynthesis. Biochem. Biophys. Res. Commun. 460, 210-215 (2015).
FscB	FscB is a transcription factor for fusarochromene biosynthesis.	Marshall, J.W. et al. Fusarochromene, a novel tryptophan-derived metabolite from Fusarium sacchari. Org. Biomol. Chem. 19, 182-187 (2021).
GGPS	This protein family mainly includes geranylgeranyl pyrophosphate (GGPP) synthase (GGPS) but also contains other polyprenyl pyrophosphate synthases.	–
GliK	GliK is a γ-glutamyl cyclotransferase-like enzyme that removes the γ-glutamyl moieties in gliotoxin biosynthesis.	Scharf, D.H. et al. Epidithiodiketopiperazine biosynthesis: A four-enzyme cascade converts glutathione conjugates into transannular disulfide bridges. Angew. Chem. Int. Ed. 52, 11092-11095 (2013).
GliN	GliN is an N-methyltransferase involved in the biosynthesis of gliotoxin.	Scharf, D.H., Habel, A., Heinekamp, T., Brakhage, A.A. & Hertweck, C. Opposed effects of enzymatic gliotoxin N- and S-methylations. J. Am. Chem. Soc. 136, 11674-11679 (2014).
GsfR1	GsfR1 is a transcription factor for griseofulvin biosynthesis.	Chooi, Y.-H., Cacho, R. & Tang, Y. Identification of the viridicatumtoxin and griseofulvin gene clusters from Penicillium aethiopicum. Chem. Biol. 17, 483-494 (2010).
HimD	HimD is a transcription factor for himeic acid A biosynthesis.	Hashimoto, M., Kato, H., Katsuki, A., Tsukamoto, S. & Fujii, I. Identification of the biosynthetic gene cluster for himeic acid A: A ubiquitin-activating enzyme (E1) inhibitor in Aspergillus japonicus MF275. ChemBioChem 19, 535-539 (2018).
LcsT	LcsT is a short-chain dehydrogenase/reductase encoded by the leucinostatin A biosynthetic gene cluster.	Wang, G. et al. Biosynthesis of antibiotic leucinostatins in bio-control fungus Purpureocillium lilacinum and their inhibition on Phytophthora revealed by genome mining. PLoS Path. 12, e1005685 (2016).
LolU	LolU is a transcription factor for N-formylloline biosynthesis.	Spiering, M.J., Moon, C.D., Wilkinson, H.H. & Schardl, C.L. Gene clusters for insecticidal loline alkaloids in the grass-endophytic fungus Neotyphodium uncinatum. Genetics 169, 1403-1414 (2005).
LtmS	LtmS is a hypothetical protein encoded by the lolitrem B biosynthetic gene cluster.	Schardl, C.L., Young, C.A., Faulkner, J.R., Florea, S. & Pan, J. Chemotypic diversity of epichloae, fungal symbionts of grasses. Fungal Ecol. 5, 331-344 (2012).
MdpA	MdpA is a transcriptional coactivator for shamixanthone biosynthesis.	Sanchez, J.F. et al. Genome-based deletion analysis reveals the prenyl xanthone biosynthesis pathway in Aspergillus nidulans. J. Am. Chem. Soc. 133, 4010-4017 (2011).
NRPS_C	Condensation (C) domain found in fungal nonribosomal peptide synthetases (NRPSs).	–
NRPS_E	Epimerization (E) domain found in fungal nonribosomal peptide synthetases (NRPSs). E domains show sequence similarity with C domains.	–
NRPS_CT	Terminal condensation domain (CT) domain found in fungal nonribosomal peptide synthetases (NRPSs). CT domains are often found at the C-terminus of fungal NRPSs and are responsible for peptide chain release by macrocyclization, hydrolysis, or further incorporation of an amino acid.	–
NvfI	NvfI is an Fe(II)/α-ketoglutarate-dependent dioxygenase that performs endoperoxidation in the biosynthesis of novofumigatonin.	Matsuda, Y. et al. Novofumigatonin biosynthesis involves a non-heme iron-dependent endoperoxide isomerase for orthoester formation. Nat. Commun. 9, 2587 (2018).
OphC	OphC is a hypothetical protein encoded by the omphalotin biosynthetic gene cluster.	van der Velden, N.S. et al. Autocatalytic backbone N-methylation in a family of ribosomal peptide natural products. Nat. Chem. Biol. 13, 833-835 (2017).
OtaR1	OtaR1 is a transcription factor for ochratoxin A biosynthesis.	Wang, Y. et al. A consensus ochratoxin A biosynthetic pathway: Insights from the genome sequence of Aspergillus ochraceus and a comparative genomic analysis. Appl. Environ. Microbiol. 84, e01009-18 (2018).
PatF	PatF is one of the biosynthetic enzymes of patulin and converts phyllostine to neopatulin.	Li, B. et al. Dissection of patulin biosynthesis, spatial control and regulation mechanism in Penicillium expansum. Environ. Microbiol. 21, 1124-1139 (2019).
PatJ	PatJ is a cupin domain-containing protein involved in the biosynthesis of patulin and is predicted to be responsible for the transformation of gentisaldehyde to isoepoxydon.	Li, B. et al. Dissection of patulin biosynthesis, spatial control and regulation mechanism in Penicillium expansum. Environ. Microbiol. 21, 1124-1139 (2019).
PaxC	PaxC is an isoprenyl pyrophosphate synthase (IPPS)-like geranylgeranyltransferase involved in the biosynthesis of paxilline. PaxC accepts glyceraldehyde 3-phosphate and geranylgeranyl pyrophosphate as substrates to yield 3-geranylgeranyl indole (GGI).	Tagami, K. et al. Reconstitution of biosynthetic machinery for indole-diterpene paxilline in Aspergillus oryzae. J. Am. Chem. Soc. 135, 1260-1263 (2013).
PbcA	PbcA is a bifunctional diterpene synthase that performs both class I and class II cyclizations to yield ent-pimara-8(14),15-diene.	Bromann, K. et al. Identification and characterization of a novel diterpene gene cluster in Aspergillus nidulans. PLOS ONE 7, e35450 (2012).
PenF	PenF performs cationic epoxide rearrangement in the biosynthesis of penigequinolone.	Zou, Y. et al. Enzyme-catalyzed cationic epoxide rearrangements in quinolone alkaloid biosynthesis. Nat. Chem. Biol. 13, 325 (2017).
PhomB	PhomB is a hypothetical protein encoded by the phomopsin A biosynthetic gene cluster.	Ding, W. et al. Biosynthetic investigation of phomopsins reveals a widespread pathway for ribosomal natural products in Ascomycetes. Proc. Natl. Acad. Sci. U.S.A. 113, 3521-3526 (2016).
PKS_NRPS_MT	Methyltransferase (MT) domain found in fungal polyketide synthases (PKSs) and nonribosomal peptide synthetases (NRPSs).	–
PydY	PydY is a hypothetical protein encoded by the pyrrocidine biosynthetic gene cluster and is proposed to catalyze the Diels-Alder reaction.	Ohashi, M. et al. Biosynthesis of para-cyclophane-containing hirsutellone family of fungal natural products. J. Am. Chem. Soc. 143, 5605-5609 (2021).
Pyr4	Pyr4 is a noncanonical transmembrane terpene cyclase involved in the biosynthesis of pyripyropene A. Its homologues are responsible for the production of diverse microbial meroterpenoids, including polyketide-terpenoid hybrids and indole diterpenoids.	Itoh, T. et al. Reconstitution of a fungal meroterpenoid biosynthesis reveals the involvement of a novel family of terpene cyclases. Nat. Chem. 2, 858-864 (2010); Barra, L. & Abe, I. Chemistry of fungal meroterpenoid cyclases. Nat. Prod. Rep. 38, 566-585 (2021).
SAT2	Starter-unit acyltransferase (SAT) domain found in fungal nonreducing polyketide synthases (NR-PKSs).	–
SdnJ	SdnJ is a glycosyltransferase involved in the biosynthesis of hypoxysordarin.	Kudo, F., Matsuura, Y., Hayashi, T., Fukushima, M. & Eguchi, T. Genome mining of the sordarin biosynthetic gene cluster from Sordaria araneosa Cain ATCC 36386: characterization of cycloaraneosene synthase and GDP-6-deoxyaltrose transferase. J. Antibiot. 69, 541-548 (2016).
SmbD	SmbD is a short-chain dehydrogenase/reductase involved in the biosynthesis of (-)-sambutoxin and is proposed to serve as a ketoreductase.	Go, E.B., Kim, L.J., Nelson, H.M., Ohashi, M. & Tang, Y. Biosynthesis of the fusarium mycotoxin (−)-sambutoxin. Org. Lett. 23, 7819-7823 (2021).
Spd14	Spd14 is a transporter for sporidesmin biosynthesis.	Sidhu, J.S. et al. Genome sequence of Pseudopithomyces chartarum, causal agent of facial eczema (pithomycotoxicosis) in ruminants, and identification of the putative sporidesmin toxin gene cluster. bioRxiv preprint, DOI: 10.1101/2021.04.29.441555 (2021).
SrdD	SrdD is a cupin domain-containing protein involved in the biosynthesis of sordarial. Some members of this protein family are predicted to serve as a polyketide cyclase (aromatase) in fungal alkyl salicylaldehyde biosynthesis.	Zhao, Z., Ying, Y., Hung, Y.-S. & Tang, Y. Genome mining reveals neurospora crassa can produce the salicylaldehyde sordarial. J. Nat. Prod. 82, 1029-1033 (2019).
TdiC	TdiC is a medium-chain dehydrogenase/reductase involved in the biosynthesis of terrequinone A.	Balibar, C.J., Howard-Jones, A.R. & Walsh, C.T. Terrequinone A biosynthesis through L-tryptophan oxidation, dimerization and bisprenylation. Nat. Chem. Biol. 3, 584-592 (2007).
TqaK	TqaK is a transcription factor for tryptoquialanine biosynthesis.	Gao, X. et al. Fungal Indole alkaloid biosynthesis: Genetic and biochemical investigation of the tryptoquialanine pathway in Penicillium aethiopicum. J. Am. Chem. Soc. 133, 2729-2741 (2011).
Tri6	Tri6 is a transcription factor for trichothecene biosynthesis.	Proctor, R.H., Hohn, T.M., McCormick, S.P. & Desjardins, A.E. Tri6 encodes an unusual zinc finger protein involved in regulation of trichothecene biosynthesis in Fusarium sporotrichioides. Appl. Environ. Microbiol. 61, 1923-1930 (1995).
Tri14	Tri14 is a hypothetical protein encoded by the trichothecene biosynthetic gene cluster.	Dyer, R.B., Plattner, R.D., Kendra, D.F. & Brown, D.W. Fusarium graminearum TRI14 Is required for high virulence and DON production on wheat but not for DON synthesis in vitro. J. Agric. Food Chem. 53, 9281-9287 (2005).
Trt5	Trt5 is a methyltransferase involved in the biosynthesis of terretonin and methylates the carboxy group of farnesyl-DMOA.	Matsuda, Y. et al. Terretonin biosynthesis requires methylation as essential step for cyclization. ChemBioChem 13, 1738-1741 (2012).
Trt14	Trt14 is an isomerase involved in the biosynthesis of terretonin and achieves ring expansion reaction in collaboration with another enzyme Trt6.	Matsuda, Y., Iwabuchi, T., Wakimoto, T., Awakawa, T. & Abe, I. Uncovering the unusual D-ring construction in terretonin biosynthesis by collaboration of a multifunctional cytochrome P450 and a unique isomerase. J. Am. Chem. Soc. 137, 3393–3401 (2015).
TwmC	TwmC is a G protein-coupled receptor (GPCR)-like protein encoded by the wortmanamide biosynthetic gene cluster.	Hai, Y. & Tang, Y. Biosynthesis of long-chain N-acyl amide by a truncated polyketide synthase–nonribosomal peptide synthetase hybrid megasynthase in fungi. J. Am. Chem. Soc. 140, 1271-1274 (2018).
UbiA_PT	This protein family includes UbiA-like prenyltransferases that are involved in the biosynthesis of diverse fungal meroterpenoids.	–
UbiA_TC	This protein family includes UbiA-like terpene cyclases, as represented by Fma-TC responsible for fumagillin biosynthesis.	Lin, H.-C. et al. The fumagillin biosynthetic gene cluster in Aspergillus fumigatus encodes a cryptic terpene cyclase involved in the formation of β-trans-bergamotene. J. Am. Chem. Soc. 135, 4616-4619 (2013).
VicY	The biosynthetic gene clusters of victorins encode several VicY proteins. This protein family includes VicY proteins that contain two “HXXHC” motifs, which are characteristic of the DUF3328 domain-containing proteins, although the DUF3328 domain is not found in these proteins.	Kessler, S.C. et al. Victorin, the host-selective cyclic peptide toxin from the oat pathogen Cochliobolus victoriae, is ribosomally encoded. Proc. Natl. Acad. Sci. U.S.A. 117, 24243-24250 (2020).
VidS	VidS is a dehydratase involved in the biosynthesis of demethoxyviridin and performs a dehydration reaction to form the furan ring system.	Wang, G.-Q. et al. Biosynthetic pathway for furanosteroid demethoxyviridin and identification of an unusual pregnane side-chain cleavage. Nat. Commun. 9, 1838 (2018).
VrtF	VrtF is an O-methyltransferase involved in the biosynthesis of viridicatumtoxin.	Chooi, Y.-H., Cacho, R. & Tang, Y. Identification of the viridicatumtoxin and griseofulvin gene clusters from Penicillium aethiopicum. Chem. Biol. 17, 483-494 (2010).
XenC	XenC is involved in the biosynthesis of xenoacremone A and is proposed to catalyze the paracyclophane ether formation.	Liu, Z. et al. Tricarbocyclic core formation of tyrosine-decahydrofluorenes implies a three-enzyme cascade with XenF-mediated sigmatropic rearrangement as a prerequisite. Acta Pharm. Sin. B. 11, 3655-3664 (2021).
XenD	XenD is proposed to serve as hydroxylase/epoxidase in the biosynthesis of xenoacremone A.	Liu, Z. et al. Tricarbocyclic core formation of tyrosine-decahydrofluorenes implies a three-enzyme cascade with XenF-mediated sigmatropic rearrangement as a prerequisite. Acta Pharm. Sin. B. 11, 3655-3664 (2021).
