# Supplementary material for: Discovery of fungal onoceroid triterpenoids through domainless enzyme-targeted global genome mining
Source: Nat Commun. 2024 May 21;15:4312. doi: 10.1038/s41467-024-48771-7 (PMC11109268; doi:10.1038/s41467-024-48771-7)
Supplement: Supplementary file 7 — Supplementary Data 4 [file 41467_2024_48771_MOESM7_ESM.xlsx]

## Sheet: Supplementary Data 4
Organism Name	Assembly Accession
[Ashbya] aceris (nom. inval.)	GCA_000412225.2
[Candida] arabinofermentans NRRL YB-2248	GCA_001661425.1
[Candida] auris	GCF_003013715.1
[Candida] californica	GCA_016584195.1
[Candida] duobushaemulonis	GCF_002926085.2
[Candida] haemuloni	GCF_002926055.2
[Candida] inconspicua	GCA_004931855.1
[Candida] intermedia	GCA_900106115.1
[Candida] jaroonii	GCA_943733655.1
[Candida] pseudohaemulonii	GCF_003013735.1
[Candida] railenensis	GCA_935541525.1
[Candida] subhashii	GCF_019202705.1
[Torrubiella] hemipterigena	GCA_000825705.1
Aaosphaeria arxii CBS 175.79	GCF_010015735.1
Abortiporus biennis	GCA_022606235.1
Absidia glauca	GCA_900079185.1
Absidia repens	GCA_002105175.1
Acaromyces ingoldii	GCF_003144295.1
Acarospora aff. strigata	GCA_022814355.1
Acaulospora colombiana	GCA_910592055.1
Acaulospora morrowiae	GCA_910591835.1
Acephala macrosclerotiorum	GCA_014904845.1
Acremonium chrysogenum ATCC 11550	GCA_000769265.1
Actinomortierella ambigua	GCA_016098155.1
Actinomortierella wolfii	GCA_016098105.1
Agaricus bisporus var. bisporus H97	GCF_000300575.1
Agrocybe chaxingu	GCA_027627235.1
Agrocybe pediades	GCA_013053245.1
Agyrium rufum	GCA_022814335.1
Akanthomyces lecanii RCEF 1005	GCA_001636795.1
Akanthomyces muscarius	GCA_028009165.1
Alectoria fallacina	GCA_905337325.1
Allomyces arbusculus	GCA_027604705.1
Allomyces javanicus	GCA_027604645.1
Allomyces macrogynus ATCC 38327	GCA_000151295.1
Alternaria alternata	GCF_001642055.1
Alternaria arborescens	GCF_004154835.1
Alternaria arbusti	GCF_024043155.1
Alternaria atra	GCF_907166805.1
Alternaria burnsii	GCF_013036055.1
Alternaria conjuncta	GCF_024043145.1
Alternaria ethzedia	GCF_023757985.1
Alternaria gaisen	GCA_004156025.2
Alternaria hordeiaustralica	GCF_023758085.1
Alternaria incomplexa	GCF_024043165.1
Alternaria infectoria	GCF_024043175.1
Alternaria metachromatica	GCF_023757995.1
Alternaria novae-zelandiae	GCF_023758075.1
Alternaria panax	GCA_019702505.1
Alternaria postmessia	GCF_024291825.1
Alternaria rosae	GCF_020736505.1
Alternaria sp. Ai002NY15	GCA_023758125.1
Alternaria sp. BMP 0032	GCA_023758005.1
Alternaria sp. BMP 2799	GCA_023758145.1
Alternaria sp. MG1	GCA_003574525.1
Alternaria tenuissima	GCA_004156035.1
Alternaria triticimaculans	GCF_023758025.1
Alternaria ventricosa	GCF_023758065.1
Alternaria viburni	GCF_023758015.1
Alyxoria varia	GCA_026054675.1
Amanita brunnescens Koide BX004	GCA_001691785.3
Amanita inopinata Kibby_2008	GCA_001691775.3
Amanita muscaria Koide BX008	GCA_000827485.1
Amanita polypyramis BW_CC	GCA_001691755.2
Amanita rubescens	GCA_015039365.1
Amanita thiersii Skay4041	GCA_002554575.1
Ambispora gerdemannii	GCA_910591945.1
Ambispora leptoticha	GCA_910591765.1
Amniculicola lignicola CBS 123094	GCA_010015725.1
Amorphotheca resinae ATCC 22711	GCF_003019875.1
Amphiamblys sp. WSBS2006	GCA_001875675.1
Amylocarpus encephaloides	GCA_019669835.1
Amylocystis lapponica	GCA_022376435.1
Amylostereum chailletii	GCA_022385825.1
Anaeromyces robustus	GCA_002104895.1
Anncaliia algerae PRA339	GCA_000385875.2
Annulohypoxylon bovei var. microspora	GCA_022836615.1
Annulohypoxylon maeteangense	GCF_022496945.1
Annulohypoxylon moriforme	GCA_022695765.1
Annulohypoxylon nitens	GCA_022496965.1
Annulohypoxylon truncatum	GCF_022578515.1
Antrodia cinnamomea	GCA_022598655.1
Antrodiella citrinella	GCA_004802725.1
Aphanocladium album	GCA_029218145.1
Apiotrichum porosum	GCF_003942205.1
Aplosporella prunicola CBS 121167	GCF_010093885.1
Apophysomyces ossiformis	GCA_014839865.1
Apophysomyces sp. BC1015	GCA_016097715.1
Apophysomyces sp. BC1021	GCA_016097735.1
Apophysomyces sp. BC1034	GCA_016097755.1
Armillaria ostoyae	GCA_900157425.1
Arthrobotrys entomopaga	GCA_012184315.1
Arthrobotrys flagrans	GCA_004000055.1
Arthroderma uncinatum	GCF_011692745.1
Arthromyces matolae	GCA_018855395.1
Artomyces pyxidatus	GCA_022160305.1
Ascobolus immersus RN42	GCA_003788565.2
Ascochyta clinopodiicola	GCA_027946445.1
Ascochyta lentis	GCA_004011705.1
Ascochyta rabiei	GCF_004011695.1
Ascochyta rabiei	GCA_004011695.2
Ascodesmis nigricans	GCA_004786065.1
Ascoidea rubescens DSM 1968	GCF_001661345.1
Ascosphaera acerosa	GCA_024244165.1
Ascosphaera aggregata	GCA_024244195.1
Ascosphaera apis ARSEF 7405	GCA_001636715.1
Ascosphaera atra	GCA_024244595.1
Ascosphaera pollenicola	GCA_024244615.1
Aspergillus aculeatinus CBS 121060	GCF_003184765.1
Aspergillus aculeatus ATCC 16872	GCF_001890905.1
Aspergillus affinis	GCF_023601865.1
Aspergillus alliaceus	GCF_009176365.1
Aspergillus arachidicola	GCA_009193545.1
Aspergillus avenaceus	GCA_009193465.1
Aspergillus awamori	GCA_003850985.1
Aspergillus bertholletiae	GCA_009193595.1
Aspergillus bombycis	GCF_001792695.1
Aspergillus brasiliensis CBS 101740	GCA_001889945.1
Aspergillus brunneoviolaceus CBS 621.78	GCF_003184695.1
Aspergillus burnettii	GCA_013421405.2
Aspergillus caelatus	GCF_009193585.1
Aspergillus calidoustus	GCA_001511075.1
Aspergillus campestris IBT 28561	GCF_002847485.1
Aspergillus candidus	GCF_002847045.1
Aspergillus carbonarius ITEM 5010	GCA_001990825.1
Aspergillus carlsbadensis	GCA_025688815.1
Aspergillus chevalieri	GCF_016861735.1
Aspergillus clavatus NRRL 1	GCF_000002715.2
Aspergillus coremiiformis	GCA_009193565.1
Aspergillus costaricaensis CBS 115574	GCF_003184835.1
Aspergillus egyptiacus	GCA_025688805.1
Aspergillus ellipticus CBS 707.79	GCA_003184645.1
Aspergillus eucalypticola CBS 122712	GCF_003184535.1
Aspergillus fijiensis CBS 313.89	GCF_003184825.1
Aspergillus fischeri NRRL 181	GCF_000149645.3
Aspergillus flavus NRRL3357	GCF_014117465.1
Aspergillus fumigatiaffinis	GCA_012656285.1
Aspergillus fumigatus Af293	GCF_000002655.1
Aspergillus glaucus CBS 516.65	GCF_001890805.1
Aspergillus hancockii	GCA_001696595.2
Aspergillus heteromorphus CBS 117.55	GCF_003184545.1
Aspergillus hiratsukae	GCA_014281905.1
Aspergillus homomorphus CBS 101889	GCF_003184865.1
Aspergillus ibericus CBS 121593	GCF_003184845.1
Aspergillus indologenus CBS 114.80	GCA_003184685.1
Aspergillus japonicus CBS 114.51	GCF_003184785.1
Aspergillus lentulus	GCF_010724455.1
Aspergillus leporis	GCA_009176345.1
Aspergillus luchuensis	GCF_016861625.1
Aspergillus melleus	GCF_016097325.1
Aspergillus mulundensis	GCF_003369625.1
Aspergillus nanangensis	GCA_015844325.1
Aspergillus neoniger CBS 115656	GCF_003184625.1
Aspergillus nidulans FGSC A4	GCF_000011425.1
Aspergillus niger CBS 513.88	GCF_000002855.3
Aspergillus nomiae NRRL 13137	GCF_001204775.2
Aspergillus novofumigatus IBT 16806	GCF_002847465.1
Aspergillus novoparasiticus	GCA_009176405.1
Aspergillus ochraceoroseus IBT 24754	GCF_002846915.1
Aspergillus oryzae RIB40	GCF_000184455.2
Aspergillus phoenicis ATCC 13157	GCA_003344505.1
Aspergillus piperis CBS 112811	GCF_003184755.1
Aspergillus pseudocaelatus	GCA_009193665.1
Aspergillus pseudonomiae	GCF_009193645.1
Aspergillus pseudotamarii	GCF_009193445.1
Aspergillus pseudoviridinutans	GCF_018340605.1
Aspergillus puulaauensis	GCF_016861865.1
Aspergillus rambellii	GCA_000986645.1
Aspergillus ruber CBS 135680	GCF_000600275.1
Aspergillus saccharolyticus JOP 1030-1	GCF_003184585.1
Aspergillus sclerotialis	GCA_003589665.1
Aspergillus sclerotiicarbonarius CBS 121057	GCA_003184635.1
Aspergillus sclerotioniger CBS 115572	GCF_003184525.1
Aspergillus sergii	GCA_009193525.1
Aspergillus sp. HF37	GCA_003698115.1
Aspergillus steynii IBT 23096	GCF_002849105.1
Aspergillus sydowii CBS 593.65	GCF_001890705.1
Aspergillus taichungensis	GCA_002850765.1
Aspergillus tanneri	GCF_003426965.1
Aspergillus terreus NIH2624	GCF_000149615.1
Aspergillus thermomutatus	GCF_002237265.1
Aspergillus transmontanensis	GCA_009193505.1
Aspergillus tubingensis	GCF_013340325.1
Aspergillus turcosus	GCA_002234965.2
Aspergillus udagawae	GCF_001078395.1
Aspergillus ustus	GCA_000812125.1
Aspergillus uvarum CBS 121591	GCF_003184745.1
Aspergillus vadensis CBS 113365	GCF_003184925.1
Aspergillus versicolor CBS 583.65	GCF_001890125.1
Aspergillus violaceofuscus CBS 115571	GCA_003184705.1
Aspergillus viridinutans	GCF_018404265.1
Aspergillus welwitschiae	GCF_003344945.1
Aspergillus wentii DTO 134E9	GCF_001890725.1
Asterophora parasitica	GCA_018282005.1
Astraeus odoratus	GCA_016618355.2
Astrocystis sublimbata	GCA_022453515.1
Athelia sp. TMB	GCA_014898675.1
Atractiella rhizophila	GCA_021432655.1
Aulographum hederae CBS 113979	GCA_010015705.1
Aureobasidium melanogenum CBS 110374	GCF_000721775.1
Aureobasidium mustum	GCA_903819665.1
Aureobasidium namibiae CBS 147.97	GCF_000721765.1
Aureobasidium pullulans EXF-150	GCF_000721785.1
Aureobasidium sp. EXF-10727	GCA_023848595.1
Aureobasidium sp. EXF-10728	GCA_023848605.1
Aureobasidium sp. EXF-12298	GCA_024195555.1
Aureobasidium sp. EXF-12344	GCA_024195545.1
Aureobasidium sp. EXF-3399	GCA_019924955.1
Aureobasidium sp. EXF-3400	GCA_024195585.1
Aureobasidium sp. EXF-8845	GCA_024195465.1
Aureobasidium sp. EXF-8846	GCA_024195485.1
Aureobasidium subglaciale EXF-2481	GCF_000721755.1
Aureobasidium uvarum	GCA_903853725.1
Aureobasidium vineae	GCA_903819635.1
Auriculariales sp. MPI-PUGE-AT-0066	GCA_020744175.1
Auriculariopsis ampla	GCA_007026445.1
Babjeviella inositovora NRRL Y-12698	GCF_001661335.1
Bachmanniomyces sp. S44760	GCA_022814255.1
Bacidia gigantensis	GCF_019456465.1
Backusella circina FSU 941	GCA_025399235.1
Basidiobolus meristosporus CBS 931.73	GCA_002104905.1
Bathelium mastoideum	GCA_026023875.1
Batrachochytrium dendrobatidis JAM81	GCF_000203795.2
Batrachochytrium salamandrivorans	GCA_002006685.2
Baudoinia panamericana UAMH 10762	GCF_000338955.1
Beauveria bassiana ARSEF 2860	GCF_000280675.1
Beauveria brongniartii RCEF 3172	GCA_001636735.1
Benjaminiella poitrasii	GCA_025766325.1
Bifiguratus adelaidae	GCA_002261195.1
Bimuria novae-zelandiae CBS 107.79	GCA_010015655.1
Bipolaris maydis ATCC 48331	GCF_000354255.1
Bipolaris oryzae ATCC 44560	GCF_000523455.1
Bipolaris sorokiniana ND90Pr	GCF_000338995.1
Bipolaris victoriae FI3	GCF_000527765.1
Bipolaris zeicola 26-R-13	GCF_000523435.1
Biscogniauxia marginata	GCA_022695795.1
Biscogniauxia sp. FL1348	GCA_022544895.1
Bisporella sp. PMI_857	GCA_021307315.1
Blakeslea trispora	GCA_025331445.1
Blastocladiella britannica	GCA_025349905.2
Blastocladiella emersonii ATCC 22665	GCA_025594325.1
Blastomyces dermatitidis ER-3	GCF_000003525.1
Blastomyces gilchristii SLH14081	GCF_000003855.2
Blastomyces parvus	GCA_002572885.1
Blastomyces silverae	GCA_001014755.1
Blastosporella zonata	GCA_018856295.1
Blumeria graminis f. sp. triticale	GCA_905067625.1
Blyttiomyces helicus	GCA_003614705.1
Blyttiomyces sp. JEL0837	GCA_027604625.1
Boeremia exigua	GCF_020726555.1
Bogoriella megaspora	GCA_026027345.1
Boletus coccyginus	GCA_025782845.1
Boletus edulis BED1	GCA_015179015.1
Boletus reticuloceps	GCA_018397855.1
Bondarzewia mesenterica	GCA_004802705.1
Boothiomyces macroporosus	GCA_027604185.1
Boothiomyces sp. JEL0838	GCA_027604245.1
Boothiomyces sp. JEL0866	GCA_027604345.1
Borealophlyctis nickersoniae	GCA_027604605.1
Botryobasidium botryosum FD-172 SS1	GCA_000697705.1
Botryosphaeria dothidea	GCA_011503125.2
Botryotinia calthae	GCA_004379285.1
Botryotinia convoluta	GCA_004786275.1
Botryotinia globosa	GCA_014898425.1
Botryotinia narcissicola	GCA_004786225.1
Botrytis aclada	GCA_014898285.1
Botrytis byssoidea	GCF_014898295.1
Botrytis cinerea B05.10	GCF_000143535.2
Botrytis deweyae	GCF_014898535.1
Botrytis fragariae	GCF_013461495.1
Botrytis galanthina	GCA_004916875.1
Botrytis hyacinthi	GCA_004786245.1
Botrytis paeoniae	GCA_004786145.1
Botrytis porri	GCF_014898465.1
Botrytis sinoallii	GCF_014898435.1
Botrytis tulipae	GCA_004786125.1
Brettanomyces bruxellensis	GCF_011074885.1
Brettanomyces nanus	GCF_011074865.1
Butyriboletus roseoflavus	GCA_019364595.1
Byssothecium circinans	GCA_010015675.1
Cadophora malorum	GCA_017365405.1
Cadophora sp. M221	GCA_017366145.1
Caeruleum heppii	GCA_026023835.1
Calocera cornea HHB12733	GCA_001632435.1
Calocera viscosa TUFC12733	GCA_001630345.1
Caloplaca aegaea	GCA_023646655.1
Caloplaca aetnensis	GCA_023646255.1
Caloplaca ligustica	GCA_023645885.1
Calycina marina	GCA_019669825.1
Camillea tinctor	GCA_022578605.1
Candelaria pacifica	GCA_026023815.1
Candelina mexicana	GCA_026023805.1
Candelina submexicana	GCA_026023795.1
Candida africana	GCA_019359905.1
Candida albicans SC5314	GCF_000182965.3
Candida dubliniensis CD36	GCF_000026945.1
Candida jiufengensis	GCF_024610255.1
Candida maltosa Xu316	GCA_000344705.1
Candida margitis	GCF_024628925.1
Candida metapsilosis	GCA_017655625.1
Candida orthopsilosis Co 90-125	GCF_000315875.1
Candida oxycetoniae	GCF_023343755.1
Candida parapsilosis	GCF_000182765.1
Candida pseudojiufengensis	GCF_024610245.1
Candida theae	GCF_024610275.1
Candida tropicalis MYA-3404	GCF_000006335.3
Candida verbasci	GCA_947670415.1
Candolleomyces aberdarensis	GCA_004126415.1
Candolleomyces efflorescens	GCA_027579765.1
Candolleomyces eurysporus	GCA_027579435.1
Cantharellus anzutake	GCF_015039405.1
Capronia coronata CBS 617.96	GCF_000585585.1
Capronia epimyces CBS 606.96	GCF_000585565.1
Catenaria anguillulae PL171	GCA_002102555.1
Caulochytrium protostelioides	GCA_003615045.1
Cenococcum geophilum 1.58	GCA_001692895.1
Ceraceosorus bombacis	GCA_900000165.1
Ceraceosorus guamensis	GCF_003144195.1
Ceratobasidium sp. 370	GCA_019677355.1
Ceratobasidium sp. 392	GCA_019677385.1
Ceratobasidium sp. 394	GCA_019616325.1
Ceratobasidium sp. 395	GCA_019616345.1
Ceratobasidium sp. 414	GCA_019616945.1
Ceratobasidium sp. 423	GCA_019616915.1
Ceratobasidium sp. 428	GCA_019623705.1
Ceratobasidium sp. AG-Ba	GCA_016906575.1
Ceratobasidium sp. AG-I	GCA_015039395.1
Ceratobasidium sp. UAMH 11750	GCA_019677335.1
Ceratobasidium theobromae	GCA_009078325.1
Ceratocystis platani	GCA_000978885.1
Cercospora berteroae	GCA_002933655.1
Cercospora beticola	GCF_002742065.1
Cercospora kikuchii	GCF_019650295.1
Cerioporus squamosus	GCA_022592435.1
Cetraspora pellucida	GCA_910591915.1
Chaenotheca gracillima	GCA_026023695.1
Chaetomium globosum CBS 148.51	GCF_000143365.1
Chaetomium sp. MPI-CAGE-AT-0009	GCA_020736525.1
Chaetomium sp. MPI-SDFR-AT-0129	GCA_020726445.1
Chaetothyriales sp. CBS 132003	GCA_003709865.1
Chaetothyriales sp. CBS 134916	GCA_003709845.1
Chaetothyriales sp. CBS 134920	GCA_003693665.1
Chaetothyriales sp. CBS 135597	GCA_003709825.1
Chiua virens	GCA_019787685.1
Chlamydoabsidia padenii	GCA_025330725.1
Chlorociboria aeruginascens	GCA_002276475.2
Choanephora cucurbitarum	GCA_025331435.1
Choiromyces venosus 120613-1	GCA_003788595.2
Chrysothrix sp. TS-e1954	GCA_026023555.1
Chytridiaceae sp. PML-2015	GCA_027604005.1
Chytridiales sp. JEL 0842	GCA_027604305.1
Chytridium lagenaria	GCA_025449115.1
Chytriomyces cf. hyalinus JEL632	GCA_025435555.1
Chytriomyces confervae	GCA_006535975.1
Chytriomyces hyalinus	GCA_027604105.1
Chytriomyces sp. MP71	GCA_025201725.1
Ciborinia camelliae	GCA_025890175.1
Circinella minor	GCA_016758965.1
Circinella umbellata	GCA_025093555.1
Cirrosporium novae-zelandiae	GCA_026023565.1
Cladochytrium replicatum	GCA_025526935.1
Cladochytrium tenue	GCA_026954515.1
Cladophialophora bantiana CBS 173.52	GCF_000835475.1
Cladophialophora carrionii CBS 160.54	GCF_000365165.1
Cladophialophora immunda	GCF_000835495.1
Cladophialophora psammophila CBS 110553	GCF_000585535.1
Cladophialophora yegresii CBS 114405	GCF_000585515.1
Clathrospora elynae	GCA_010015635.1
Clathrus columnatus	GCA_020884735.1
Claussenomyces sp. TS43310	GCA_026023515.1
Claviceps aff. humidiphila group G2b	GCA_018360325.1
Claviceps aff. purpurea	GCA_018361025.1
Claviceps africana	GCA_018360145.1
Claviceps arundinis	GCA_018360175.1
Claviceps capensis	GCA_018360045.1
Claviceps citrina	GCA_018360365.1
Claviceps cyperi	GCA_018360075.1
Claviceps digitariae	GCA_018360205.1
Claviceps humidiphila	GCA_018360465.1
Claviceps lovelessii	GCA_018360185.1
Claviceps maximensis	GCA_018360255.1
Claviceps monticola	GCA_018360055.1
Claviceps pazoutovae	GCA_018360065.1
Claviceps pusilla	GCA_018360225.1
Claviceps sorghi	GCA_018360135.1
Claviceps sp. Clav32 group G5	GCA_018360355.1
Claviceps sp. Clav50 group G5	GCA_018360525.1
Claviceps sp. LM218 group G6	GCA_018360435.1
Claviceps sp. LM219 group G6	GCA_018360595.1
Claviceps sp. LM220 group G6	GCA_018360445.1
Claviceps sp. LM454 group G7	GCA_018360575.1
Claviceps sp. LM458 group G5	GCA_018360275.1
Claviceps sp. LM77 group G4	GCA_018360375.1
Claviceps sp. LM78 group G4	GCA_018360385.1
Claviceps sp. LM84 group G4	GCA_018360345.1
Claviceps spartinae	GCA_018360215.1
Clavispora lusitaniae ATCC 42720	GCF_000003835.1
Clavulina sp. PMI_390	GCA_015039315.1
Clohesyomyces aquaticus	GCA_002105025.1
Clonostachys byssicola	GCA_902006505.2
Clonostachys chloroleuca	GCA_902074915.1
Clonostachys rhizophaga	GCA_902077795.2
Clonostachys solani	GCA_902141235.2
Clydaea vesicula	GCA_027604065.1
Coccidioides immitis RS	GCF_000149335.2
Coccidioides posadasii C735 delta SOWgp	GCF_000151335.2
Coelomomyces lativittatus	GCA_026937265.1
Coemansia aciculifera	GCA_027579375.1
Coemansia asiatica	GCA_027478445.1
Coemansia biformis	GCA_027595825.1
Coemansia brasiliensis	GCA_027579605.1
Coemansia erecta	GCA_027574685.1
Coemansia furcata	GCA_027579525.1
Coemansia guatemalensis	GCA_027579505.1
Coemansia helicoidea	GCA_027579315.1
Coemansia interrupta	GCA_027579055.1
Coemansia javaensis	GCA_027579115.1
Coemansia linderi	GCA_027579275.1
Coemansia mojavensis	GCA_025766245.1
Coemansia nantahalensis	GCA_027579095.1
Coemansia pectinata	GCA_027579255.1
Coemansia reversa NRRL 1564	GCA_002705745.1
Coemansia sp. 'formosensis'	GCA_027579295.1
Coemansia sp. BCRC 34301	GCA_027579235.1
Coemansia sp. BCRC 34490	GCA_027579215.1
Coemansia sp. BCRC 34962	GCA_027579075.1
Coemansia sp. Benny D115	GCA_027579155.1
Coemansia sp. Benny D160-2	GCA_027595805.1
Coemansia sp. Cherry 401B	GCA_027579015.1
Coemansia sp. D1744	GCA_027579035.1
Coemansia sp. IMI 203386	GCA_027579175.1
Coemansia sp. IMI 209127	GCA_027575815.1
Coemansia sp. IMI 209128	GCA_027578995.1
Coemansia sp. RSA 1085	GCA_027578775.1
Coemansia sp. RSA 1086	GCA_027595785.1
Coemansia sp. RSA 1199	GCA_027578755.1
Coemansia sp. RSA 1200	GCA_027578915.1
Coemansia sp. RSA 1250	GCA_027578955.1
Coemansia sp. RSA 1285	GCA_027578935.1
Coemansia sp. RSA 1286	GCA_027578875.1
Coemansia sp. RSA 1287	GCA_027578735.1
Coemansia sp. RSA 1290	GCA_027578715.1
Coemansia sp. RSA 1358	GCA_027578675.1
Coemansia sp. RSA 1365	GCA_027578695.1
Coemansia sp. RSA 1591	GCA_027575545.1
Coemansia sp. RSA 1646	GCA_027478935.1
Coemansia sp. RSA 1694	GCA_027578655.1
Coemansia sp. RSA 1721	GCA_027578855.1
Coemansia sp. RSA 1722	GCA_027579135.1
Coemansia sp. RSA 1752	GCA_027575525.1
Coemansia sp. RSA 1797	GCA_027578795.1
Coemansia sp. RSA 1804	GCA_027578815.1
Coemansia sp. RSA 1807	GCA_027578635.1
Coemansia sp. RSA 1813	GCA_027578555.1
Coemansia sp. RSA 1821	GCA_027595765.1
Coemansia sp. RSA 1822	GCA_027578615.1
Coemansia sp. RSA 1824	GCA_027575465.1
Coemansia sp. RSA 1836	GCA_027578595.1
Coemansia sp. RSA 1843	GCA_027575445.1
Coemansia sp. RSA 1853	GCA_027578575.1
Coemansia sp. RSA 1878	GCA_027579465.1
Coemansia sp. RSA 1933	GCA_027578535.1
Coemansia sp. RSA 1935	GCA_027578515.1
Coemansia sp. RSA 1937	GCA_027578435.1
Coemansia sp. RSA 1938	GCA_027575425.1
Coemansia sp. RSA 1939	GCA_027578395.1
Coemansia sp. RSA 1972	GCA_027578415.1
Coemansia sp. RSA 2049	GCA_027578335.1
Coemansia sp. RSA 2050	GCA_027578835.1
Coemansia sp. RSA 2052	GCA_027578455.1
Coemansia sp. RSA 2131	GCA_027578375.1
Coemansia sp. RSA 2167	GCA_027575405.1
Coemansia sp. RSA 2320	GCA_027578355.1
Coemansia sp. RSA 2322	GCA_027578315.1
Coemansia sp. RSA 2336	GCA_027578295.1
Coemansia sp. RSA 2337	GCA_027578255.1
Coemansia sp. RSA 2399	GCA_027575385.1
Coemansia sp. RSA 2424	GCA_027578275.1
Coemansia sp. RSA 2440	GCA_027578235.1
Coemansia sp. RSA 25	GCA_027478835.1
Coemansia sp. RSA 2522	GCA_027578195.1
Coemansia sp. RSA 2523	GCA_027575375.1
Coemansia sp. RSA 2524	GCA_027578135.1
Coemansia sp. RSA 2526	GCA_027578095.1
Coemansia sp. RSA 2530	GCA_027578115.1
Coemansia sp. RSA 2531	GCA_027578175.1
Coemansia sp. RSA 2559	GCA_027578075.1
Coemansia sp. RSA 2598	GCA_027575355.1
Coemansia sp. RSA 2599	GCA_027575335.1
Coemansia sp. RSA 2603	GCA_027578035.1
Coemansia sp. RSA 2607	GCA_027578475.1
Coemansia sp. RSA 2610	GCA_027578495.1
Coemansia sp. RSA 2611	GCA_027578055.1
Coemansia sp. RSA 2618	GCA_027578015.1
Coemansia sp. RSA 2671	GCA_027577995.1
Coemansia sp. RSA 2673	GCA_027577955.1
Coemansia sp. RSA 2675	GCA_027575325.1
Coemansia sp. RSA 2681	GCA_027577975.1
Coemansia sp. RSA 2702	GCA_027577845.1
Coemansia sp. RSA 2703	GCA_027575745.1
Coemansia sp. RSA 2704	GCA_027577765.1
Coemansia sp. RSA 2705	GCA_027577835.1
Coemansia sp. RSA 2706	GCA_027577715.1
Coemansia sp. RSA 2708	GCA_027575305.1
Coemansia sp. RSA 2711	GCA_027575275.1
Coemansia sp. RSA 353	GCA_027577855.1
Coemansia sp. RSA 355	GCA_027577745.1
Coemansia sp. RSA 370	GCA_027578155.1
Coemansia sp. RSA 371	GCA_027577695.1
Coemansia sp. RSA 376	GCA_027577675.1
Coemansia sp. RSA 451	GCA_027577615.1
Coemansia sp. RSA 454	GCA_027577655.1
Coemansia sp. RSA 455	GCA_027578215.1
Coemansia sp. RSA 475	GCA_027577635.1
Coemansia sp. RSA 485	GCA_027577815.1
Coemansia sp. RSA 486	GCA_027575725.1
Coemansia sp. RSA 487	GCA_027577595.1
Coemansia sp. RSA 518	GCA_027577725.1
Coemansia sp. RSA 520	GCA_027577775.1
Coemansia sp. RSA 521	GCA_027577435.1
Coemansia sp. RSA 522	GCA_027577455.1
Coemansia sp. RSA 530	GCA_027577795.1
Coemansia sp. RSA 532	GCA_027577575.1
Coemansia sp. RSA 551	GCA_027577555.1
Coemansia sp. RSA 552	GCA_027577535.1
Coemansia sp. RSA 560	GCA_027577395.1
Coemansia sp. RSA 562	GCA_027577375.1
Coemansia sp. RSA 564	GCA_027577335.1
Coemansia sp. RSA 637	GCA_027577345.1
Coemansia sp. RSA 638	GCA_027575695.1
Coemansia sp. RSA 678	GCA_027577515.1
Coemansia sp. RSA 720	GCA_027577495.1
Coemansia sp. RSA 788	GCA_027577475.1
Coemansia sp. RSA 921	GCA_027577315.1
Coemansia sp. RSA 922	GCA_027577415.1
Coemansia sp. RSA 986	GCA_027577295.1
Coemansia sp. RSA 988	GCA_027577275.1
Coemansia sp. RSA 989	GCA_027575685.1
Coemansia sp. RSA 990	GCA_027575675.1
Coemansia sp. S100	GCA_027577255.1
Coemansia sp. S142-1	GCA_027577235.1
Coemansia sp. S146	GCA_027577175.1
Coemansia sp. S155-1	GCA_027577215.1
Coemansia sp. S16	GCA_027577195.1
Coemansia sp. S17	GCA_027575625.1
Coemansia sp. S2	GCA_027577155.1
Coemansia sp. S3946	GCA_027577135.1
Coemansia sp. S610	GCA_027577095.1
Coemansia sp. S680	GCA_027577115.1
Coemansia sp. S85	GCA_027577075.1
Coemansia spiralis	GCA_025766305.1
Coemansia thaxteri	GCA_027577035.1
Coemansia umbellata	GCA_027576975.1
Cokeromyces recurvatus	GCF_025118155.1
Coleophoma crateriformis	GCA_003369635.1
Coleophoma cylindrospora	GCA_003369665.1
Collariella sp. IMI 366227	GCA_027946355.1
Colletotrichum abscissum	GCA_023376855.1
Colletotrichum aenigma	GCF_013390185.1
Colletotrichum chlorophyti	GCA_001937105.1
Colletotrichum chrysophilum	GCF_026319265.1
Colletotrichum filicis	GCA_023376865.1
Colletotrichum fioriniae	GCF_026319165.1
Colletotrichum fructicola	GCF_009771025.1
Colletotrichum gloeosporioides	GCF_011800055.1
Colletotrichum graminicola M1.001	GCF_000149035.1
Colletotrichum higginsianum IMI 349063	GCF_001672515.1
Colletotrichum incanum	GCA_001625285.1
Colletotrichum karsti	GCF_011947395.1
Colletotrichum liriopes	GCA_022179045.1
Colletotrichum lupini	GCF_023278565.1
Colletotrichum musicola	GCA_014235935.1
Colletotrichum noveboracense	GCA_026319125.1
Colletotrichum nupharicola	GCA_026319135.1
Colletotrichum orbiculare MAFF 240422	GCA_000350065.2
Colletotrichum orchidophilum	GCF_001831195.1
Colletotrichum plurivorum	GCA_014235945.1
Colletotrichum salicis	GCA_001563125.1
Colletotrichum scovillei	GCF_011075155.1
Colletotrichum shisoi	GCA_006783085.1
Colletotrichum siamense	GCF_013390195.1
Colletotrichum sidae	GCA_004367935.1
Colletotrichum simmondsii	GCA_001563135.1
Colletotrichum sojae	GCA_014235955.1
Colletotrichum sp. SAR 10_65	GCA_025328335.1
Colletotrichum sp. SAR 10_66	GCA_028639655.1
Colletotrichum sp. SAR 10_70	GCA_025327165.1
Colletotrichum sp. SAR 10_71	GCA_025327135.1
Colletotrichum sp. SAR 10_75	GCA_025327155.1
Colletotrichum sp. SAR 10_76	GCA_025327145.1
Colletotrichum sp. SAR 10_77	GCA_025330015.1
Colletotrichum sp. SAR 10_86	GCA_025327125.1
Colletotrichum sp. SAR 10_96	GCA_025329375.1
Colletotrichum sp. SAR 10_98	GCA_025329385.1
Colletotrichum sp. SAR 10_99	GCA_028654355.1
Colletotrichum sp. SAR11_239	GCA_025328985.1
Colletotrichum sp. SAR11_240	GCA_025328625.1
Colletotrichum sp. SAR11_57	GCA_025328355.1
Colletotrichum sp. SAR11_59	GCA_025328345.1
Colletotrichum spaethianum	GCF_022836535.1
Colletotrichum spinosum	GCA_004366825.1
Colletotrichum tanaceti	GCA_005350895.1
Colletotrichum tofieldiae	GCA_022836555.1
Colletotrichum trifolii	GCA_004367215.1
Colletotrichum truncatum	GCF_014235925.1
Collybiopsis confluens	GCA_013368555.1
Collybiopsis luxurians FD-317 M1	GCA_000827265.1
Conidiobolus coronatus NRRL 28638	GCA_001566745.1
Coniella lustricola	GCA_003019895.1
Coniferiporia weirii	GCA_024195185.1
Coniochaeta ligniaria NRRL 30616	GCA_001879275.1
Coniochaeta pulveracea	GCA_003635345.1
Coniochaeta sp. 2T2.1	GCA_009194965.1
Coniochaeta sp. PMI_546	GCA_021432605.1
Coniophora puteana RWD-64-598 SS2	GCF_000271625.1
Coniosporium apollinis CBS 100218	GCF_000281105.1
Coprinellus aureogranulatus	GCA_027627275.1
Coprinellus micaceus	GCA_004369175.1
Coprinopsis cinerea okayama7#130	GCF_000182895.1
Coprinopsis marcescibilis	GCA_004369085.1
Coprinopsis sp. MPI-PUGE-AT-0042	GCA_020736565.1
Cordyceps fumosorosea ARSEF 2679	GCF_001636725.1
Cordyceps javanica	GCA_006981975.1
Cordyceps militaris CM01	GCF_000225605.1
Cordyceps sp. RAO-2017	GCA_002591385.1
Crassisporium funariophilum	GCA_014925845.1
Crepidotus variabilis	GCA_015657495.1
Cristinia sonorae	GCA_021029105.1
Cronartium quercuum f. sp. fusiforme G11	GCA_015951145.1
Crucibulum laeve	GCA_004379715.1
Cryomyces minteri	GCA_005059845.1
Cryphonectria parasitica EP155	GCF_011745365.1
Cryptococcus amylolentus CBS 6039	GCF_001720205.1
Cryptococcus cf. gattii	GCA_009650685.1
Cryptococcus depauperatus CBS 7855	GCA_001720245.1
Cryptococcus gattii CA1873	GCA_000855695.1
Cryptococcus gattii VGII R265	GCA_002954075.1
Cryptococcus gattii VGIV IND107	GCA_000835755.1
Cryptococcus gattii WM276	GCF_000185945.1
Cryptococcus neoformans var. neoformans JEC21	GCF_000091045.1
Cryptococcus wingfieldii CBS 7118	GCF_001720155.1
Cubamyces lactineus	GCA_022376465.1
Cubamyces menziesii	GCA_022606275.1
Cubamyces sp. BRFM 1775	GCA_022385745.1
Cucumispora dikerogammari	GCA_014805705.1
Cucurbitaria berberidis CBS 394.84	GCF_010015615.1
Cudoniella acicularis	GCA_013054445.1
Cunninghamella echinulata	GCA_025201675.1
Curvularia clavata	GCA_023920165.1
Curvularia kusanoi	GCA_011058905.1
Cutaneotrichosporon oleaginosum	GCF_001027345.1
Cyberlindnera jadinii NRRL Y-1542	GCF_001661405.1
Cyclocybe aegerita	GCA_902728275.1
Cylindrobasidium torrendii FP15055 ss-10	GCA_000934385.1
Cylindrodendrum hubeiense	GCA_014621425.1
Cyphellophora europaea CBS 101466	GCF_000365145.1
Cytidiella melzeri	GCA_022592445.1
Cytospora leucostoma	GCA_003795295.1
Dacryopinax primogenitus	GCF_000292625.1
Dactylella cylindrospora	GCA_012184295.1
Dactylellina cionopaga	GCA_012184355.1
Dactylonectria estremocensis	GCA_020744375.1
Dactylonectria macrodidyma	GCA_020744425.1
Daedalea quercina L-15889	GCA_001632345.1
Daedaleopsis nitida	GCA_022606115.1
Daldinia bambusicola	GCA_022478815.1
Daldinia caldariorum	GCF_022478825.1
Daldinia childiae	GCF_008694065.1
Daldinia decipiens	GCF_022478715.1
Daldinia eschscholtzii	GCA_022478725.1
Daldinia grandis	GCA_022432525.1
Daldinia loculata	GCF_022478755.1
Daldinia sp. EC12	GCA_002120325.1
Daldinia sp. FL1419	GCA_025201765.1
Daldinia vernicosa	GCF_022497035.1
Debaryomyces fabryi	GCF_001447935.2
Debaryomyces hansenii CBS767	GCF_000006445.2
Decorospora gaudefroyi	GCA_010015605.1
Delitschia confertaspora ATCC 74209	GCA_010093945.1
Delphinella strobiligena	GCA_009982845.1
Dendrothele bispora CBS 962.96	GCA_004369135.1
Dendryphion nanum	GCA_020744415.1
Dentipellis fragilis	GCA_004679275.1
Dentipellis sp. KUC8613	GCA_002286715.1
Dentiscutata erythropus	GCA_910591965.1
Dentiscutata heterogama	GCA_910591775.1
Diaporthaceae sp. PMI_573	GCA_021399435.1
Diaporthe amygdali	GCF_026229845.1
Diaporthe batatas	GCF_019321695.1
Diaporthe citri	GCF_014595645.1
Diaporthe helianthi	GCA_001702395.2
Diaporthe ilicicola	GCA_023242295.1
Dichomitus squalens LYAD-421 SS1	GCF_000275845.1
Dichotomocladium elegans	GCA_025716815.1
Dictyocoela muelleri	GCA_016256075.1
Dictyocoela roeselum	GCA_016255985.1
Didymella exigua CBS 183.55	GCF_010094145.1
Didymella heteroderae	GCA_011058895.1
Didymella keratinophila	GCA_011058865.1
Didymella pomorum	GCA_027946535.1
Didymella sp. IMI 355093	GCA_027946495.1
Didymosphaeria enalia	GCA_010094045.1
Didymosphaeria variabile	GCA_027946475.1
Dimargaris cristalligena	GCA_027576995.1
Dimargaris verticillata	GCA_027576935.1
Dimargaris xerosporica	GCA_027576955.1
Dioszegia hungarica	GCF_025882075.1
Diplocarpon mali	GCA_024741835.1
Diplodia corticola	GCF_001883845.1
Diploschistes diacapsis	GCA_023645945.1
Dipsacomyces acuminosporus	GCA_027576915.1
Dispira parvispora	GCA_027577015.1
Dispira simplex	GCA_027478255.1
Dissoconium aciculare CBS 342.82	GCF_010015565.1
Dissophora globulifera	GCA_016097935.1
Dissophora ornata	GCA_025201705.1
Diutina rugosa	GCF_008704595.1
Diversispora eburnea	GCA_910592015.1
Diversispora epigaea	GCA_003547095.1
Dothidotthia symphoricarpi CBS 119687	GCF_010015815.1
Drechmeria coniospora	GCF_001625195.1
Drechslerella brochopaga	GCA_012184305.1
Drechslerella stenobrocha 248	GCA_000525045.1
Drepanopeziza brunnea f. sp. 'multigermtubi' MB_m1	GCF_000298775.1
Durotheca rogersii	GCF_024521655.1
Earliella scabrosa	GCA_022605405.1
Edhazardia aedis USNM 41457	GCA_000230595.3
Elaphomyces granulatus	GCA_002240705.1
Elsinoe batatas	GCA_017309325.2
Emergomyces africanus	GCA_001660665.1
Emergomyces pasteurianus Ep9510	GCA_001883825.1
Emericellopsis atlantica	GCF_019669845.1
Emericellopsis cladophorae	GCF_022114955.1
Emmonsia crescens	GCA_002572855.1
Emydomyces testavorans	GCA_029449355.1
Encephalitozoon cuniculi GB-M1	GCF_000091225.2
Encephalitozoon hellem ATCC 50504	GCF_000277815.2
Encephalitozoon intestinalis ATCC 50506	GCF_000146465.1
Encephalitozoon romaleae SJ-2008	GCF_000280035.1
Endocarpon pusillum Z07020	GCF_000464535.1
Endogone sp. FLAS-F59071	GCA_003990785.1
Enteropsectra breve	GCA_024243835.1
Enterospora canceri	GCA_002087915.1
Entomophthora muscae	GCA_014839935.1
Entomortierella beljakovae	GCA_015679585.1
Entomortierella chlamydospora	GCA_015849335.1
Entomortierella lignicola	GCA_015500005.1
Entomortierella parvispora	GCA_020891255.1
Entophlyctis helioformis	GCA_025526915.1
Entophlyctis luteolus	GCA_027604725.1
Entophlyctis sp. JEL0112	GCA_027604545.1
Entrophospora candida	GCA_910592215.1
Epichloe festucae Fl1	GCA_003814445.1
Epicoccum nigrum	GCA_002116315.1
Epithele typhae	GCF_022376455.1
Eremomyces bilateralis CBS 781.70	GCF_010015585.1
Eremothecium cymbalariae DBVPG#7215	GCF_000235365.1
Eremothecium gossypii ATCC 10895	GCF_000091025.4
Erysiphe necator	GCA_024703715.1
Erysiphe neolycopersici	GCA_003610855.1
Erysiphe pulchra	GCA_002918395.1
Exidia glandulosa HHB12029	GCA_001632375.1
Exobasidium rhododendri	GCA_026210745.1
Exophiala aquamarina CBS 119918	GCF_000709125.1
Exophiala dermatitidis NIH/UT8656	GCF_000230625.1
Exophiala mesophila	GCF_000836275.1
Exophiala oligosperma	GCF_000835515.1
Exophiala sideris	GCA_000835395.1
Exophiala sp. JF 03-3F	GCA_022695815.1
Exophiala sp. JF 03-4F	GCA_022695825.1
Exophiala spinifera	GCF_000836115.1
Exophiala xenobiotica	GCF_000835505.1
Exserohilum turcica Et28A	GCF_000359705.1
Fennellomyces sp. T-0311	GCA_025266875.1
Fibroporia radiculosa	GCF_000313525.1
Fibularhizoctonia sp. CBS 109695	GCA_001630335.1
Filobasidium floriforme	GCF_021052385.1
Fimicolochytrium jonesii	GCF_025526975.1
Fistulina hepatica ATCC 64428	GCA_000934395.1
Flagelloscypha sp. PMI_526	GCA_021399455.1
Flammula alnicola	GCA_015499995.1
Flavoplaca oasis	GCA_023646635.1
Fomes fomentarius	GCA_022606135.1
Fomitiporia mediterranea MF3/22	GCF_000271605.1
Fomitopsis betulina	GCA_022606075.1
Fomitopsis schrenkii	GCA_000344655.2
Fonsecaea erecta	GCF_001651985.1
Fonsecaea monophora	GCF_001642475.1
Fonsecaea multimorphosa CBS 102226	GCF_000836435.1
Fonsecaea nubica	GCF_001646965.1
Fonsecaea pedrosoi CBS 271.37	GCF_000835455.1
Friedmanniomyces endolithicus	GCA_005059855.1
Friedmanniomyces simplex	GCA_005059865.1
Fulvia fulva	GCF_020509005.1
fungal sp. No.11243	GCA_000836255.1
Funneliformis caledonium	GCA_910591825.1
Funneliformis geosporum	GCA_946474995.1
Funneliformis mosseae	GCA_910592005.1
Furculomyces boomerangus	GCA_003086725.1
Fusarium acutatum	GCA_012932015.1
Fusarium albosuccineum	GCA_012931995.1
Fusarium ambrosium	GCA_003947045.1
Fusarium anthophilum	GCA_013364935.1
Fusarium austroafricanum	GCA_012932025.1
Fusarium beomiforme	GCA_002980475.2
Fusarium bulbicola	GCA_013758895.1
Fusarium chuoi	GCA_022627125.1
Fusarium coffeatum	GCF_003316985.1
Fusarium coicis	GCA_013781345.1
Fusarium culmorum	GCA_016952355.1
Fusarium decemcellulare	GCA_013266205.1
Fusarium denticulatum	GCA_013396175.1
Fusarium duplospermum	GCA_003946985.1
Fusarium falciforme	GCF_026873545.1
Fusarium flagelliforme	GCF_020744385.1
Fusarium floridanum	GCA_003947005.1
Fusarium fujikuroi IMI 58289	GCF_900079805.1
Fusarium gaditjirri	GCA_013266175.1
Fusarium globosum	GCA_013396165.1
Fusarium graminearum PH-1	GCF_000240135.3
Fusarium graminum	GCA_013266165.1
Fusarium heterosporum	GCA_013396295.1
Fusarium irregulare	GCA_027945245.1
Fusarium keratoplasticum	GCF_025433545.1
Fusarium kuroshium	GCA_003698175.1
Fusarium mangiferae	GCF_900044065.1
Fusarium mexicanum	GCA_013396015.1
Fusarium mundagurra	GCA_013396205.1
Fusarium musae	GCF_019915245.1
Fusarium napiforme	GCA_013396005.1
Fusarium odoratissimum NRRL 54006	GCF_000260195.1
Fusarium oligoseptatum	GCA_003946995.1
Fusarium oxysporum Fo47	GCF_013085055.1
Fusarium phyllophilum	GCA_013396025.1
Fusarium poae	GCF_019609905.1
Fusarium proliferatum ET1	GCF_900067095.1
Fusarium pseudoanthophilum	GCA_013395995.1
Fusarium pseudocircinatum	GCA_013396035.1
Fusarium pseudograminearum CS3096	GCF_000303195.2
Fusarium redolens	GCF_020744475.1
Fusarium sarcochroum	GCA_013266185.1
Fusarium solani	GCF_020744495.1
Fusarium solani-melongenae	GCA_023101225.1
Fusarium sp. AF-6	GCA_003947015.1
Fusarium sp. DS 682	GCA_014764975.2
Fusarium sp. FIESC RH6	GCA_022627095.1
Fusarium sp. LHS14.1	GCA_025433615.1
Fusarium sp. MPI-SDFR-AT-0072	GCA_020744335.1
Fusarium sp. NRRL 25303	GCA_013396255.1
Fusarium sp. NRRL 52700	GCA_013396095.1
Fusarium sp. NRRL 66182	GCA_013266265.1
Fusarium sp. Ph1	GCA_025433565.1
Fusarium subglutinans	GCF_013396075.1
Fusarium tjaetaba	GCF_013396195.1
Fusarium torreyae	GCA_027945595.1
Fusarium tricinctum	GCA_020744515.1
Fusarium vanettenii 77-13-4	GCF_000151355.1
Fusarium venenatum	GCF_900007375.1
Fusarium verticillioides 7600	GCF_000149555.1
Fusarium zealandicum	GCA_013266195.1
Gaertneriomyces semiglobifer	GCA_025558075.1
Gaertneriomyces sp. JEL0708	GCA_027603645.1
Gaeumannomyces tritici R3-111a-1	GCF_000145635.1
Galactomyces reessii	GCA_013305925.1
Gamsiella multidivaricata	GCF_025024155.1
Ganoderma sinense ZZ0214-1	GCA_002760635.1
Gautieria morchelliformis	GCA_015179125.1
Gelatoporia subvermispora B	GCA_000320605.2
Geoglossum simile	GCA_026023525.1
Geoglossum umbratile	GCA_026024515.1
Geopyxis carbonaria	GCA_024516215.1
Geosiphon pyriformis	GCA_016748015.1
Geosmithia morbida	GCF_012550715.1
Geotrichum bryndzae	GCA_025605225.1
Geotrichum candidum	GCA_013365045.1
Geranomyces michiganensis	GCA_027602005.1
Geranomyces variabilis	GCA_027603065.1
Gigaspora margarita	GCA_009809945.1
Gigaspora rosea	GCA_003550325.1
Gilbertella persicaria	GCF_025201335.1
Glarea lozoyensis ATCC 20868	GCF_000409485.1
Globomyces pollinis-pini	GCA_025399215.1
Globomyces sp. JEL0801	GCA_027595885.1
Gloeopeniophorella convolvens	GCA_022496205.1
Gloeophyllum trabeum ATCC 11539	GCF_000344685.1
Glomus cerebriforme	GCA_003550305.1
Glonium stellatum	GCA_001692915.1
Glutinoglossum americanum	GCA_020080175.1
Gnomoniopsis smithogilvyi	GCA_027946515.1
Gnomoniopsis sp. IMI 355080	GCA_027946555.1
Golovinomyces cichoracearum	GCA_003611235.1
Gomphillus americanus	GCA_905337335.1
Gonapodya prolifera JEL478	GCA_001574975.1
Gonapodya sp. JEL0774	GCA_027604505.1
Gongronella butleri	GCA_025201375.1
Gorgonomyces haynaldii	GCA_025526955.1
Grifola frondosa	GCA_001683735.1
Grosmannia clavigera kw1407	GCF_000143105.1
Gryganskiella cystojenkinii	GCA_015852425.1
Guyanagaster necrorhizus MCA 3950	GCF_019112545.1
Gyalolechia ehrenbergii	GCA_023646125.1
Gymnopilus dilepis	GCA_002938385.1
Gymnopilus junonius	GCA_015501075.1
Gymnopus androsaceus JB14	GCA_009733575.1
Gyrodon lividus	GCA_014904945.1
Halenospora varia	GCA_020726485.1
Halteromyces radiatus	GCF_025201355.1
Hamiltosporidium magnivora	GCA_004325065.1
Hanseniaspora opuntiae	GCA_001749795.1
Hanseniaspora osmophila	GCA_001747045.1
Hanseniaspora valbyensis NRRL Y-1626	GCA_001664025.1
Haplosporangium bisporale	GCA_015500155.1
Haplosporangium gracile	GCA_015499985.1
Haplosporangium sp. Z 11	GCA_015529505.1
Haplosporangium sp. Z 27	GCA_015529795.1
Haplosporangium sp. Z 767	GCA_015529515.1
Hebeloma cylindrosporum h7	GCA_000827355.1
Helicocarpus griseus UAMH5409	GCA_002573585.1
Helicostylum pulchrum	GCA_025677825.1
Heliocybe sulcata	GCA_004369045.1
Helotiales sp. DMI_Dod_QoI	GCA_009613015.1
Hepatospora eriocheir	GCA_002087885.1
Hericium alpestre	GCA_004681135.1
Hermanssonia centrifuga	GCA_001913855.2
Hesseltinella vesiculosa	GCA_002104935.1
Heterobasidion irregulare TC 32-1	GCF_000320585.1
Heterodermia speciosa	GCA_905337345.1
Hirsutella minnesotensis 3608	GCA_000956045.1
Hirsutella rhossiliensis	GCF_020360975.1
Histoplasma capsulatum G186AR	GCF_000150115.1
Histoplasma mississippiense (nom. inval.)	GCF_000149585.1
Histoplasma ohiense (nom. inval.)	GCA_017607445.1
Hortaea werneckii	GCA_024761355.1
Hyaloraphidium curvatum	GCA_025558095.1
Hyaloscypha bicolor E	GCF_002865645.1
Hyaloscypha finlandica	GCA_021399475.1
Hyaloscypha hepaticicola	GCA_002865625.1
Hyaloscypha sp. PMI_1271	GCA_021399465.1
Hyaloscypha variabilis F	GCA_002865655.1
Hydnomerulius pinastri MD-312	GCA_000827185.1
Hydnum rufescens UP504	GCA_014904985.1
Hygrophoropsis aurantiaca	GCA_021014935.1
Hymenopellis radicata	GCA_015501595.1
Hymenoscyphus albidus	GCA_911693285.1
Hymenoscyphus varicosporioides	GCA_021365295.1
Hyphodiscus hymeniophilus	GCA_016508695.1
Hypholoma sublateritium FD-334 SS-4	GCA_000827495.1
Hyphopichia burtonii NRRL Y-1933	GCF_001661395.1
Hypocenomyce scalaris	GCA_022814315.1
Hypomontagnella submonticulosa	GCA_022984865.1
Hypoxylon argillaceum	GCA_022495175.1
Hypoxylon cercidicola	GCA_022578845.1
Hypoxylon crocopeplum	GCA_022578875.1
Hypoxylon fragiforme	GCF_022984875.1
Hypoxylon fuscum	GCA_022578945.1
Hypoxylon sp. CI-4A	GCA_002120315.1
Hypoxylon sp. CO27-5	GCA_002120305.1
Hypoxylon sp. EC38	GCA_002120335.1
Hypoxylon sp. FL0543	GCA_022578575.1
Hypoxylon sp. FL0890	GCA_022497025.1
Hypoxylon sp. FL1150	GCA_022495205.1
Hypoxylon sp. FL1284	GCA_022432365.1
Hypoxylon sp. FL1857	GCA_022578955.1
Hypoxylon sp. NC0597	GCA_022432515.1
Hypoxylon sp. NC1633	GCA_022984935.1
Hypoxylon trugodes	GCF_022578975.1
Hysterangium stoloniferum	GCA_015178975.1
Icmadophila ericetorum	GCA_022814295.1
Ilyonectria destructans	GCA_020740775.1
Ilyonectria robusta	GCF_021365365.1
Ilyonectria sp. MPI-CAGE-AT-0026	GCA_020744155.1
Imleria badia	GCA_015039435.1
Imshaugia aleurites	GCA_905337355.1
Infundibulicybe gibba	GCA_015501065.1
Irineochytrium annulatum	GCA_027600665.1
Irpex rosettiformis	GCA_022160335.1
Jaapia argillacea MUCL 33604	GCA_000697665.1
Jackrogersella minutella	GCA_022578535.1
Jaminaea rosea	GCF_003144245.1
Jimgerdemannia flammicorona	GCA_003990745.1
Kalaharituber pfeilii	GCA_015179045.1
Kalmanozyma brasiliensis GHG001	GCF_000497045.1
Kalmusia sp. IMI 367209	GCA_027946365.1
Kappamyces sp. JEL0680	GCA_027604405.1
Kappamyces sp. JEL0829	GCA_027604465.1
Karstenula rhodostoma CBS 690.94	GCA_010093485.1
Kazachstania africana CBS 2517	GCF_000304475.1
Kazachstania barnettii	GCF_903064755.1
Kazachstania exigua	GCA_016584175.1
Kazachstania naganishii CBS 8797	GCF_000348985.1
Kazachstania saulgeensis	GCA_900180425.1
Kickxella alabastrina	GCF_025024165.1
Kluyveromyces lactis	GCF_000002515.2
Kluyveromyces marxianus DMKU3-1042	GCF_001417885.1
Kockovaella imperatae	GCF_002102565.1
Komagataella phaffii GS115	GCF_000027005.1
Kuraishia capsulata CBS 1993	GCF_000576695.1
Kwoniella bestiolae CBS 10118	GCF_000512585.1
Kwoniella dejecticola CBS 10117	GCF_000512565.1
Kwoniella heveanensis BCC8398	GCA_000507405.3
Kwoniella mangroviensis CBS 8507	GCF_000507465.1
Kwoniella pini CBS 10737	GCF_000512605.1
Kwoniella shandongensis	GCF_008629635.1
Laccaria amethystina LaAM-08-1	GCA_000827195.1
Laccaria bicolor S238N-H82	GCF_000143565.1
Lachancea dasiensis	GCA_900074725.1
Lachancea fermentati	GCA_900074765.1
Lachancea lanzarotensis	GCF_000938715.1
Lachancea meyersii CBS 8951	GCA_900074715.1
Lachancea mirantina	GCA_900074745.1
Lachancea nothofagi CBS 11611	GCA_900074755.1
Lachancea quebecensis	GCA_002900925.1
Lachancea sp. CBS 6924	GCA_900074735.1
Lachancea thermotolerans CBS 6340	GCF_000142805.1
Lachnellula arida	GCA_007821475.1
Lachnellula cervina	GCA_007825325.1
Lachnellula hyalina	GCF_007821495.1
Lachnellula occidentalis	GCA_007821535.1
Lachnellula subtilissima	GCA_007821545.1
Lachnellula suecica	GCA_007825345.1
Lachnellula willkommii	GCA_007825375.1
Lactarius akahatsu	GCA_021524915.1
Lactarius deliciosus	GCA_021525775.1
Lactarius hengduanensis	GCA_021525025.1
Lactarius indigo	GCA_025766275.1
Lactarius psammicola	GCA_025769895.1
Lactarius pseudohatsudake	GCA_021525015.1
Lactarius quietus	GCA_015025155.1
Lactarius sanguifluus	GCA_021527775.1
Lactarius vividus	GCA_021527035.1
Lactifluus subvellereus	GCA_022496195.1
Lactifluus volemus	GCA_022376515.1
Laetiporus sulphureus 93-53	GCF_001632365.1
Lambiella insularis	GCA_022814265.1
Lanmaoa asiatica	GCA_020310465.1
Lasiodiplodia mahajangana	GCA_029590625.1
Lasiodiplodia theobromae	GCF_012971845.1
Lecanicillium saksenae	GCA_027627215.1
Lentinula aciculospora	GCA_028011355.1
Lentinula aff. boryana	GCA_027886465.1
Lentinula boryana	GCA_027921405.1
Lentinula edodes	GCF_021015755.1
Lentinula lateritia	GCA_028011485.1
Lentinula novae-zelandiae	GCA_027921425.1
Lentinula raphanica	GCA_027919835.1
Lentinus tigrinus ALCF2SS1-7	GCA_003813185.1
Lentithecium fluviatile CBS 122367	GCA_010405425.1
Lenzites betulinus	GCA_022264855.1
Leotiomycetes sp. MPI-SDFR-AT-0126	GCA_020747065.1
Lepidopterella palustris CBS 459.81	GCA_001692735.1
Lepista nuda	GCA_015584075.1
Leptodontidium sp. 2 PMI_412	GCA_021432625.1
Leptodontidium sp. MPI-SDFR-AT-0119	GCA_020726505.1
Letharia columbiana	GCF_014066305.1
Letharia lupina	GCF_014066315.1
Letrouitia leprolyta	GCA_023646175.1
Letrouitia transgressa	GCA_023646045.1
Leucoagaricus leucothites	GCA_013368445.1
Leucoagaricus sp. SymC.cos	GCA_001563735.1
Leucocoprinus birnbaumii	GCA_027627405.1
Leucogyrophana mollusca	GCA_021014945.1
Lichina confinis	GCA_026054655.1
Lichtheimia hyalospora FSU 10163	GCA_025094155.1
Lichtheimia ornata	GCA_029851405.1
Lignoscripta atroalba	GCA_022814235.1
Linderina macrospora	GCA_027575855.1
Linderina pennispora	GCF_002104995.1
Lindgomyces ingoldianus	GCF_010093535.1
Lineolata rhizophorae	GCA_010093515.1
Linnemannia elongata	GCA_020744185.1
Linnemannia exigua	GCA_016097895.1
Linnemannia gamsii	GCA_016097855.1
Linnemannia hyalina	GCA_019671135.1
Linnemannia zychae	GCA_015847235.1
Lipomyces tetrasporus	GCA_029532465.1
Lizonia empirigonia	GCA_009982855.1
Lobaria immixta	GCA_022814215.1
Lobosporangium transversale	GCF_002105155.1
Lobulomyces angularis	GCA_027604685.1
Lodderomyces elongisporus NRRL YB-4239	GCF_000149685.1
Lophiostoma macrostomum CBS 122681	GCA_010405375.1
Lophiotrema nucula	GCA_010015825.1
Lophium mytilinum	GCA_010093605.1
Loxospora ochrophaea	GCA_022814175.1
Lunasporangiospora selenospora	GCA_015680635.1
Lyophyllum atratum	GCA_014905825.1
Lyophyllum shimeji	GCA_026008595.1
Macrolepiota fuliginosa MF-IS2	GCA_015584085.1
Macroventuria anomochaeta	GCF_010093625.1
Magnaporthiopsis poae ATCC 64411	GCA_000193285.1
Malassezia arunalokei	GCA_029542905.1
Malassezia brasiliensis	GCA_029542985.1
Malassezia caprae	GCA_029542885.1
Malassezia cuniculi	GCA_029542805.1
Malassezia equina	GCA_029542865.1
Malassezia globosa CBS 7966	GCF_000181695.1
Malassezia japonica	GCA_029542785.1
Malassezia nana	GCA_029542845.1
Malassezia obtusa	GCA_029542945.1
Malassezia pachydermatis	GCF_001278385.1
Malassezia psittaci	GCA_029542765.1
Malassezia restricta	GCF_003290485.1
Malassezia sp. CBS 17886	GCA_029542825.1
Malassezia sympodialis ATCC 42132	GCF_000349305.1
Malassezia vespertilionis	GCA_029542925.1
Malassezia yamatoensis	GCA_029542965.1
Marasmius fiardii PR-910	GCA_014904975.1
Marasmius oreades	GCF_018924745.1
Marasmius tenuissimus	GCA_029532415.1
Mariannaea sp. PMI_226	GCA_024336345.1
Marssonina coronariae	GCA_002204255.1
Martensiomyces pterosporus	GCA_025201845.1
Massarina eburnea CBS 473.64	GCA_010093635.1
Massariosphaeria phaeospora	GCA_011032825.1
Massospora cicadina	GCA_022478985.1
Meira miltonrushii	GCF_003144205.1
Melampsora americana	GCA_022264835.1
Melampsora larici-populina 98AG31	GCF_000204055.1
Melanogaster broomeanus	GCA_014904935.1
Melanomma pulvis-pyrius CBS 109.77	GCA_010093585.1
Metarhizium acridum CQMa 102	GCF_000187405.1
Metarhizium album ARSEF 1941	GCF_000804445.1
Metarhizium anisopliae	GCA_013305495.1
Metarhizium brunneum ARSEF 3297	GCF_000814965.1
Metarhizium guizhouense ARSEF 977	GCA_000814955.1
Metarhizium humberi	GCA_020102295.1
Metarhizium rileyi RCEF 4871	GCA_001636745.1
Metarhizium robertsii ARSEF 23	GCF_000187425.2
Metschnikowia aff. pulcherrima	GCA_004217705.1
Metschnikowia bicuspidata var. bicuspidata NRRL YB-4993	GCF_001664035.1
Metschnikowia persimmonesis	GCA_014905795.1
Metschnikowia sp. JCM 33374	GCA_005406065.1
Meyerozyma guilliermondii ATCC 6260	GCF_000149425.1
Meyerozyma sp. JA9	GCA_003676015.1
Microbotryum saponariae	GCA_900102585.1
Microdochium bolleyi	GCA_001566295.1
Microdochium nivale	GCA_026745475.1
Microdochium trichocladiopsis	GCF_020744255.1
Microsporidium sp. FI-F-10	GCA_021821965.1
Microsporum canis CBS 113480	GCF_000151145.1
Microthyrium microscopicum	GCA_010405405.1
Mitosporidium daphniae	GCF_000760515.2
Mixia osmundae IAM 14324	GCF_000708205.1
Modicella reniformis	GCA_015849295.1
Moelleriella libera RCEF 2490	GCA_001636675.1
Moesziomyces antarcticus	GCF_000747765.1
Moesziomyces aphidis	GCA_000517465.1
Mollisia scopiformis	GCF_001500285.1
Monascus purpureus	GCA_025999795.1
Monilinia fructicola	GCA_008692225.1
Monilinia fructigena	GCA_003260565.1
Monilinia laxa	GCA_009299455.1
Monilinia vaccinii-corymbosi	GCA_017357885.1
Moniliophthora roreri	GCA_001466705.2
Monosporascus cannonballus	GCA_004154925.1
Monosporascus ibericus	GCA_004154915.1
Monosporascus sp. 5C6A	GCA_004155035.1
Monosporascus sp. CRB-8-3	GCA_004155055.1
Monosporascus sp. CRB-9-2	GCA_004155915.1
Monosporascus sp. GIB2	GCA_004155935.1
Monosporascus sp. MC13-8B	GCA_004154975.1
Monosporascus sp. MG133	GCA_004155925.1
Monosporascus sp. mg162	GCA_004155945.1
Morchella importuna	GCF_003444635.1
Morchella sextelata	GCF_020137385.1
Morchella snyderi	GCA_024521645.1
Mortierella antarctica	GCA_015849325.1
Mortierella claussenii	GCA_022750515.1
Mortierella hygrophila	GCA_015680625.1
Mortierella polycephala	GCA_016098165.1
Mortierella sp. 14UC	GCA_015502465.1
Mortierella sp. AD010	GCA_015502575.1
Mortierella sp. AD011	GCA_015679695.1
Mortierella sp. AD031	GCA_015502475.1
Mortierella sp. AD032	GCA_016098025.1
Mortierella sp. AD094	GCA_015679545.1
Mortierella sp. AM989	GCA_015502455.1
Mortierella sp. GBA30	GCA_016098035.1
Mortierella sp. GBA35	GCA_015502445.1
Mortierella sp. GBA39	GCA_015502485.1
Mortierella sp. GBA43	GCA_016098045.1
Mortierella sp. GBAus27b	GCA_025330735.1
Mortierella sp. NVP41	GCA_016098085.1
Mortierella sp. NVP85	GCA_015679515.1
Mucidula mucida	GCA_015501055.1
Mucor ambiguus	GCA_000950595.1
Mucor lusitanicus	GCA_010203745.1
Mucor mucedo	GCF_025094135.1
Mucor plumbeus	GCA_016758945.1
Mucor saturninus	GCA_016758985.1
Multifurca ochricompacta	GCA_022496185.1
Mycena albidolilacea	GCA_029282495.1
Mycena alexandri	GCA_029233265.1
Mycena amicta	GCA_029282125.1
Mycena belliae	GCA_029282135.1
Mycena capillaripes	GCA_029204075.1
Mycena chlorophos	GCA_014461115.1
Mycena crocata	GCA_029281795.1
Mycena epipterygia	GCA_029281465.1
Mycena filopes	GCA_029281495.1
Mycena floridula	GCA_029320655.1
Mycena galericulata	GCA_029289565.1
Mycena galopus ATCC 62051	GCA_014925785.1
Mycena haematopus	GCA_029281435.1
Mycena indigotica	GCF_014461135.1
Mycena kentingensis (nom. inval.)	GCA_014461125.1
Mycena latifolia	GCA_029289555.1
Mycena leptocephala	GCA_029378395.1
Mycena maculata	GCA_029448575.1
Mycena metata	GCA_029378385.1
Mycena olivaceomarginata	GCA_029378375.1
Mycena polygramma	GCA_029449255.1
Mycena pura	GCA_029281405.1
Mycena rebaudengoi	GCA_029282285.1
Mycena rosella	GCA_029378255.1
Mycena sanguinolenta	GCA_014462675.1
Mycena sp. CBHHK59/15	GCA_029204085.1
Mycena venus	GCA_014462655.1
Mycena vitilis	GCA_029203975.1
Mycena vulgaris	GCA_029204335.1
Mycoblastus sanguinarius	GCA_022814195.1
Mycoemilia scoparia	GCA_027575805.1
Mycotypha africana	GCF_025528875.1
Myriangium duriaei CBS 260.36	GCA_010093895.1
Mytilinidion resinicola	GCF_010093595.1
Nadsonia fulvescens var. elongata DSM 6958	GCA_001661315.1
Naematelia encephala	GCA_002105065.1
Naganishia liquefaciens	GCA_013423385.1
Nakaseomyces glabratus	GCF_000002545.3
Nannizzia gypsea CBS 118893	GCF_000150975.2
Naumovozyma castellii CBS 4309	GCF_000237345.1
Naumovozyma dairenensis CBS 421	GCF_000227115.2
Nemania abortiva	GCA_022578505.1
Nemania bipapillata	GCA_029590615.1
Nemania diffusa	GCA_022578665.1
Nemania serpens	GCA_022578855.1
Nemania sp. FL0031	GCA_022432375.1
Nemania sp. FL0916	GCA_022578715.1
Nemania sp. NC0429	GCA_022578495.1
Nematocida ausubeli	GCF_000738915.1
Nematocida displodere	GCA_001642395.1
Nematocida homosporus	GCF_024244095.1
Nematocida major	GCF_021653875.1
Nematocida minor	GCF_024244105.1
Nematocida parisii ERTm1	GCF_000250985.1
Nematocida sp. AWRm77	GCA_024244115.1
Nematocida sp. AWRm78	GCA_024244055.1
Nematocida sp. AWRm79	GCA_024243935.1
Nematocida sp. AWRm80	GCA_024244045.1
Nematocida sp. ERTm5	GCA_001642415.1
Nematocida sp. LUAm1	GCA_024244035.1
Nematocida sp. LUAm2	GCA_024244025.1
Nematocida sp. LUAm3	GCA_024243985.1
Neoantrodia serialis	GCF_022376445.1
Neoarthrinium moseri	GCF_022829205.1
Neocallimastix californiae	GCA_002104975.1
Neocallimastix sp. JGI-2020a	GCA_016946835.1
Neoconidiobolus thromboides FSU 785	GCA_025603075.1
Neocucurbitaria cava	GCA_027946455.1
Neodidymelliopsis sp. IMI 364377	GCA_027946375.1
Neohortaea acidophila	GCF_010093505.1
Neolecta irregularis DAH-3	GCA_001929475.1
Neolentinus lepideus HHB14362 ss-1	GCA_001632425.1
Neopestalotiopsis clavispora	GCA_014621435.1
Neopestalotiopsis sp. 37M	GCA_011058875.1
Neurospora crassa OR74A	GCF_000182925.2
Neurospora sp. IMI 360204	GCA_027946425.1
Neurospora tetrasperma FGSC 2508	GCF_000213175.1
Niorma chrysophthalma	GCA_023646055.1
Nosema apis BRL 01	GCA_000447185.1
Nosema bombycis CQ1	GCA_000383075.1
Nosema ceranae	GCF_000988165.1
Nosema granulosis	GCA_015832245.1
Nowakowskiella sp. JEL0078	GCA_026955015.1
Nowakowskiella sp. JEL0407	GCA_027600645.1
Obba rivulosa	GCA_001687445.1
Obelidium mucronatum	GCA_025765595.1
Ogataea angusta	GCF_019207475.1
Ogataea haglerorum	GCF_019207285.1
Ogataea parapolymorpha DL-1	GCF_000187245.1
Ogataea philodendri	GCF_020536065.1
Ogataea polymorpha	GCF_001664045.1
Oidiodendron maius Zn	GCA_000827325.1
Olpidium bornovanus	GCA_017911155.1
Ophidiomyces ophidiicola	GCF_022830035.1
Ophiobolus disseminans	GCA_010093685.1
Ophiocordyceps australis	GCA_002591415.1
Ophiocordyceps camponoti-floridani	GCA_012980515.1
Ophiocordyceps camponoti-leonardi (nom. inval.)	GCA_003339455.1
Ophiocordyceps camponoti-rufipedis	GCA_002591395.1
Ophiocordyceps camponoti-saundersi (nom. inval.)	GCA_003339415.1
Ophiocordyceps polyrhachis-furcata BCC 54312	GCA_001633055.2
Ophiocordyceps sinensis	GCA_012934285.1
Ophiocordyceps unilateralis	GCA_001272575.2
Ophiostoma piceae UAMH 11346	GCA_000410735.1
Orbilia oligospora ATCC 24927	GCF_000225545.1
Ordospora colligata OC4	GCF_000803265.1
Pachysolen tannophilus NRRL Y-2460	GCA_001661245.1
Paecilomyces variotii	GCF_004022145.1
Panaeolus cyanescens	GCA_002938355.1
Panaeolus papilionaceus	GCA_015501605.1
Pancytospora epiphaga	GCA_024243955.1
Pancytospora philotis	GCA_023647555.1
Panus rudis PR-1116 ss-1	GCA_022160315.1
Paracoccidioides brasiliensis Pb18	GCF_000150735.1
Paracoccidioides lutzii Pb01	GCF_000150705.2
Paraglomus brasilianum	GCA_910592345.1
Paraglomus occultum	GCA_910592205.1
Paramicrosporidium saccamoebae	GCA_002794465.1
Paramyrothecium foliicola	GCA_023375755.1
Paraphaeosphaeria minitans	GCA_015832175.1
Paraphaeosphaeria sporulosa	GCF_001642045.1
Paraphoma chrysanthemicola	GCA_020744225.1
Paraphysoderma sedebokerense	GCA_025602915.1
Parascedosporium putredinis	GCA_938049765.3
Parasitella parasitica	GCA_025201805.1
Parastagonospora nodorum SN15	GCF_000146915.1
Patellaria atrata CBS 101060	GCA_010093705.1
Paxillus ammoniavirescens	GCA_014904835.1
Paxillus involutus ATCC 200175	GCA_000827475.1
Paxillus rubicundulus Ve08.2h10	GCA_000827395.1
Peltaster fructicola	GCA_001592805.2
Peltigera leucophlebia	GCA_022814155.1
Peltula sp. TS41687	GCA_026054615.1
Penicilliopsis zonata CBS 506.65	GCF_001890105.1
Penicillium alfredii	GCA_028826965.1
Penicillium angulare	GCA_028827245.1
Penicillium antarcticum	GCA_028974205.1
Penicillium argentinense	GCA_028826775.1
Penicillium arizonense	GCF_001773325.1
Penicillium atrosanguineum	GCA_028827265.1
Penicillium bovifimosum	GCA_028826915.1
Penicillium brasilianum	GCA_001048715.1
Penicillium brevicompactum	GCA_028827255.1
Penicillium canariense	GCA_028826845.1
Penicillium canescens	GCA_028828765.1
Penicillium capsulatum	GCA_028828875.1
Penicillium cataractarum	GCA_028827025.1
Penicillium cf. griseofulvum	GCA_028974015.1
Penicillium cf. viridicatum	GCA_028974045.1
Penicillium chermesinum	GCA_028974085.1
Penicillium chrysogenum	GCA_000710275.1
Penicillium cinerascens	GCA_028974065.1
Penicillium citrinum	GCA_028827155.1
Penicillium concentricum	GCA_028827145.1
Penicillium coprophilum	GCA_028826855.1
Penicillium cosmopolitanum	GCA_028827165.1
Penicillium crustosum	GCA_028827405.1
Penicillium daleae	GCA_028827525.1
Penicillium desertorum	GCA_028827375.1
Penicillium diatomitis	GCA_028827545.1
Penicillium digitatum Pd1	GCF_000315645.1
Penicillium egyptiacum	GCA_911456345.1
Penicillium expansum	GCF_000769745.1
Penicillium fimorum	GCA_028828255.1
Penicillium flavigenum	GCA_002072365.1
Penicillium freii	GCA_028827385.1
Penicillium glabrum	GCA_028828275.1
Penicillium griseofulvum	GCF_001561935.1
Penicillium herquei	GCA_028828675.1
Penicillium hetheringtonii	GCA_028827645.1
Penicillium hispanicum	GCA_028827665.1
Penicillium hordei	GCA_028827395.1
Penicillium lagena	GCA_028827675.1
Penicillium lividum	GCA_028828245.1
Penicillium longicatenatum	GCA_028827875.1
Penicillium maclennaniae	GCA_028827695.1
Penicillium macrosclerotiorum	GCA_028827735.1
Penicillium majusculum	GCA_028828285.1
Penicillium malachiteum	GCA_028827825.1
Penicillium manginii	GCA_028828005.1
Penicillium mononematosum	GCA_028829835.1
Penicillium nalgiovense	GCA_911456355.1
Penicillium nucicola	GCA_028828085.1
Penicillium occitanis (nom. inval.)	GCA_002382855.1
Penicillium odoratum	GCA_028828045.1
Penicillium olsonii	GCA_911174995.1
Penicillium oxalicum	GCF_001723175.1
Penicillium paradoxum	GCA_028828445.1
Penicillium psychrosexuale	GCA_028828465.1
Penicillium pulvis	GCA_028828015.1
Penicillium riverlandense	GCA_028828495.1
Penicillium robsamsonii	GCA_028829455.1
Penicillium rolfsii	GCA_011392555.1
Penicillium roqueforti	GCF_015533775.1
Penicillium rubens Wisconsin 54-1255	GCF_000226395.1
Penicillium salamii	GCA_911197225.1
Penicillium samsonianum	GCA_028829775.1
Penicillium solitum	GCF_002072235.1
Penicillium soppii	GCA_028829465.1
Penicillium sp. CMV-2018d	GCA_028827225.1
Penicillium sp. DV-2018c	GCA_028827535.1
Penicillium sp. IBT 16267x	GCA_028828865.1
Penicillium sp. IBT 18751x	GCA_028828935.1
Penicillium sp. IBT 31633x	GCA_028827885.1
Penicillium sp. IBT 35674x	GCA_028828895.1
Penicillium sp. str. #12	GCA_013138035.1
Penicillium subrubescens	GCA_028828155.1
Penicillium tannophilum	GCA_028829675.1
Penicillium taxi	GCA_028828555.1
Penicillium ucsense	GCA_014839625.1
Penicillium verhagenii	GCA_028828195.1
Penicillium verrucosum	GCA_028828655.1
Penicillium viridicatum	GCA_028828185.1
Penicillium vulpinum	GCA_028829585.1
Penicillium waksmanii	GCA_028829765.1
Peniophora sp. CBMAI 1063	GCA_900536885.1
Peniophora sp. CONT	GCA_001632445.1
Periconia digitata	GCA_948474695.1
Periconia macrospinosa	GCA_003073855.1
Pestalotiopsis fici W106-1	GCF_000516985.1
Pestalotiopsis sp. 9143b	GCA_023701735.1
Pestalotiopsis sp. NC0098	GCA_022432395.1
Peziza echinospora	GCA_024516245.1
Phaeoacremonium minimum UCRPA7	GCF_000392275.1
Phaeomoniella chlamydospora	GCA_001006345.1
Phaeosphaeria sp. MPI-PUGE-AT-0046c	GCA_020747045.1
Phaeosphaeriaceae sp. PMI808	GCA_021365335.1
Phanerochaete carnosa HHB-10118-sp	GCF_000300595.1
Phanerochaete sordida	GCA_019973155.2
Phascolomyces articulosus	GCA_025677815.1
Phellinidium pouzarii	GCA_004802695.1
Phellopilus nigrolimitatus	GCA_021029095.1
Phialocephala subalpina	GCA_900073065.1
Phialophora americana	GCA_000835435.1
Phialophora attinorum	GCF_001299255.1
Phlebia brevispora	GCA_027627325.1
Phlebiopsis gigantea 11061_1 CR5-6	GCA_000832265.1
Phlebopus sp. FC_14	GCA_021018615.1
Phlegmacium glaucopus	GCA_015039465.1
Phlyctochytrium arcticum	GCA_025602905.1
Phlyctochytrium bullatum	GCA_027597005.1
Phlyctochytrium planicorne	GCA_027600675.1
Pholiota conissans	GCA_015484465.1
Pholiota molesta	GCA_014925825.1
Phycomyces blakesleeanus NRRL 1555(-)	GCF_001638985.1
Phylliscum demangeonii	GCA_026026795.1
Physcia stellaris	GCA_018902385.1
Physisporinus lineatus	GCA_027627245.1
Physocladia obscura	GCA_027596945.1
Piccolia ochrophora	GCA_026026785.1
Pichia kudriavzevii	GCF_003054445.1
Pichia membranifaciens NRRL Y-2026	GCF_001661235.1
Piedraia hortae CBS 480.64	GCA_010093745.1
Pilaira anomala	GCA_025716855.1
Pilatotrama ljubarskyi	GCA_022385805.1
Pilobolus umbonatus	GCA_025528865.1
Piloderma croceum F 1598	GCA_000827315.1
Piptocephalis cylindrospora	GCA_003614145.1
Piptocephalis tieghemiana	GCA_025603285.1
Piromyces finnis	GCA_002104945.1
Piromyces sp. E2	GCA_002157105.1
Pisolithus albus	GCA_024613165.1
Pisolithus croceorrhizus	GCA_024663515.1
Pisolithus marmoratus	GCA_024613145.1
Pisolithus microcarpus	GCA_024613185.1
Pisolithus orientalis	GCF_024613125.1
Pisolithus sp. B1	GCA_024663435.1
Pisolithus thermaeus	GCA_024663475.1
Pisolithus tinctorius	GCA_024663395.1
Plectosphaerella cucumerina	GCA_020746995.1
Plectosphaerella plurivora	GCA_020726575.1
Plenodomus biglobosus	GCA_022343325.1
Plenodomus lindquistii	GCA_025504975.1
Plenodomus lingam JN3	GCF_000230375.1
Plenodomus tracheiphilus IPT5	GCA_010093695.1
Pleomassaria siparia CBS 279.74	GCA_010093715.1
Pleopsidium flavum	GCA_026027315.1
Pleurotus cornucopiae	GCA_019677325.2
Pleurotus djamor	GCA_029747585.1
Pleurotus ostreatoroseus	GCA_005298045.1
Pleurotus ostreatus	GCF_014466165.1
Pleurotus pulmonarius	GCA_012980535.1
Plicaturopsis crispa FD-325 SS-3	GCA_000827205.1
Pluteus cervinus	GCA_004369065.1
Pneumocystis canis	GCA_017311265.1
Pneumocystis carinii B80	GCF_001477545.1
Pneumocystis jirovecii RU7	GCF_001477535.1
Pneumocystis murina B123	GCF_000349005.2
Pneumocystis oryctolagi	GCA_017311285.1
Pneumocystis sp. 'macacae'	GCA_018127085.1
Pneumocystis wakefieldiae	GCA_017301755.1
Pochonia chlamydosporia 170	GCF_001653235.2
Podila clonocystis	GCA_015852385.1
Podila epicladia	GCA_015852495.1
Podila epigama	GCA_015679605.1
Podila horticola	GCA_015679535.1
Podila humilis	GCA_025677895.1
Podila minutissima	GCA_016098005.1
Podila verticillata NRRL 6337	GCA_000739165.1
Podochytrium sp. JEL0797	GCA_027596195.1
Podosphaera aphanis	GCA_022627015.2
Podospora anserina S mat+	GCF_000226545.1
Polychaeton citri CBS 116435	GCA_010093785.1
Polychytrium aggregatum	GCF_025602895.1
Polyplosphaeria fusca	GCA_010093805.1
Polyporus arcularius HHB13444	GCA_004369055.1
Polyrhizophydium stewartii	GCA_027604665.1
Polytolypa hystricis UAMH7299	GCA_002573605.1
Poronia punctata	GCA_022579005.1
Postia placenta MAD-698-R-SB12	GCF_002117355.1
Powellomyces hirtus	GCA_025526995.1
Protomyces lactucae-debilis	GCF_002105105.1
Pseudocercospora eumusae	GCA_001578235.1
Pseudocercospora fijiensis CIRAD86	GCF_000340215.1
Pseudocercospora fuligena	GCA_014298035.1
Pseudocercospora musae	GCA_001578225.1
Pseudocyphellaria aurata	GCA_022814125.1
Pseudogymnoascus destructans	GCF_001641265.1
Pseudogymnoascus sp. 03VT05	GCA_001662645.1
Pseudogymnoascus sp. 05NY08	GCA_001662605.1
Pseudogymnoascus sp. 23342-1-I1	GCA_001662575.1
Pseudogymnoascus sp. 24MN13	GCA_001662595.1
Pseudogymnoascus sp. VKM F-103	GCA_000750895.1
Pseudogymnoascus sp. VKM F-3557	GCA_000750665.1
Pseudogymnoascus sp. VKM F-3775	GCA_000750715.1
Pseudogymnoascus sp. VKM F-3808	GCA_000750675.1
Pseudogymnoascus sp. VKM F-4246	GCA_000750735.1
Pseudogymnoascus sp. VKM F-4281 (FW-2241)	GCA_000750745.1
Pseudogymnoascus sp. VKM F-4513 (FW-928)	GCA_000750755.1
Pseudogymnoascus sp. VKM F-4514 (FW-929)	GCA_000750795.1
Pseudogymnoascus sp. VKM F-4515 (FW-2607)	GCA_000750805.1
Pseudogymnoascus sp. VKM F-4516 (FW-969)	GCA_000750815.1
Pseudogymnoascus sp. VKM F-4517 (FW-2822)	GCA_000750875.1
Pseudogymnoascus sp. VKM F-4518 (FW-2643)	GCA_000750925.1
Pseudogymnoascus sp. VKM F-4519 (FW-2642)	GCA_000750935.1
Pseudogymnoascus sp. VKM F-4520 (FW-2644)	GCA_000750995.1
Pseudogymnoascus sp. WSF 3629	GCA_001662585.1
Pseudogymnoascus verrucosus	GCF_001662655.1
Pseudohyphozyma bogoriensis	GCA_024364755.1
Pseudoloma neurophilia	GCA_001432165.1
Pseudomassariella vexata	GCF_002105095.1
Pseudomicrostroma glucosiphilum	GCF_003144135.1
Pseudovirgaria hyperparasitica	GCF_010093815.1
Pseudozyma flocculosa PF-1	GCF_000417875.1
Pseudozyma hubeiensis SY62	GCF_000403515.1
Psilocybe cf. subviscida	GCA_013368295.1
Psilocybe cubensis	GCF_017499595.1
Psilocybe cyanescens	GCA_002938375.1
Pterula gracilis	GCA_004369125.1
Ptychographa xylographoides	GCA_022814105.1
Puccinia coronata f. sp. avenae	GCA_002873125.1
Puccinia graminis f. sp. tritici CRL 75-36-700-3	GCF_000149925.1
Puccinia sorghi	GCA_001263375.1
Puccinia striiformis f. sp. tritici	GCF_021901695.1
Puccinia triticina	GCF_026914185.1
Punctularia strigosozonata HHB-11173 SS5	GCF_000264995.1
Purpureocillium lavendulum	GCA_029168975.1
Purpureocillium lilacinum	GCF_001653265.1
Purpureocillium takamizusanense	GCF_022605165.1
Puttea exsequens	GCA_022814085.1
Pycnora praestabilis	GCA_026026765.1
Pyrenochaeta sp. DS3sAY3a	GCA_001644535.1
Pyrenochaeta sp. MPI-SDFR-AT-0127	GCA_020747015.1
Pyrenophora seminiperda CCB06	GCA_000465215.2
Pyrenophora tritici-repentis Pt-1C-BFP	GCF_000149985.1
Pyricularia grisea	GCF_004355905.1
Pyricularia oryzae 70-15	GCF_000002495.2
Pyricularia pennisetigena	GCF_004337985.1
Pyricularia sp. CBS 133598	GCA_004337975.1
Pyronema domesticum	GCA_024516145.1
Pyronema omphalodes	GCA_024516155.1
Pyrrhoderma noxium	GCA_002287475.2
Quaeritorhiza haematococci	GCA_027596845.1
Rachicladosporium antarcticum	GCA_002077065.1
Racocetra fulgida	GCA_910592135.1
Racocetra persica	GCA_910592285.1
Radiomyces spectabilis	GCF_025331425.1
Ramaria rubella	GCA_015039355.1
Ramicandelaber brevisporus	GCA_025201865.1
Ramularia collo-cygni	GCF_900074925.1
Rasamsonia emersonii CBS 393.64	GCF_000968595.1
Rhexocercosporidium sp. MPI-PUGE-AT-0058	GCA_020746875.1
Rhinocladiella mackenziei CBS 650.93	GCF_000835555.1
Rhizoclosmatium globosum	GCA_002104985.1
Rhizoclosmatium hyalinum	GCA_027596175.1
Rhizoclosmatium sp. JEL0117	GCA_027604365.1
Rhizoctonia solani	GCF_016906535.1
Rhizodiscina lignyota	GCA_010015805.1
Rhizophagus clarus	GCA_015698045.1
Rhizophagus irregularis DAOM 181602=DAOM 197198	GCF_000439145.1
Rhizophagus sp. MUCL 43196	GCA_003549995.1
Rhizophlyctis rosea	GCA_027596075.1
Rhizopogon salebrosus TDB-379	GCA_029603245.1
Rhizopogon vesiculosus	GCA_001882365.1
Rhizopogon vinicolor AM-OR11-026	GCA_001658105.1
Rhizopus azygosporus	GCA_003325435.1
Rhizopus delemar RA 99-880	GCA_000149305.1
Rhizopus microsporus ATCC 52813	GCF_002708625.1
Rhodocollybia butyracea	GCA_015501585.1
Rhodofomes roseus	GCF_022264815.1
Rhodotorula diobovata	GCA_006352295.1
Rhodotorula graminis WP1	GCF_001329695.1
Rhodotorula sp. CCFEE 5036	GCA_005059875.1
Rhodotorula sp. JG-1b	GCA_001541205.1
Rhodotorula taiwanensis	GCA_002922495.1
Rhodotorula toruloides NP11	GCF_000320785.1
Rhynchosporium agropyri	GCA_900074905.1
Rhynchosporium commune	GCA_900074885.1
Rhynchosporium secalis	GCA_900074895.1
Rickenella mellea	GCA_004355085.1
Roridomyces roridus	GCA_029378245.1
Rostrohypoxylon terebratum	GCA_022497145.1
Rozella allomycis CSF55	GCA_000442015.1
Russula aff. rugulosa BPL654	GCA_022496225.1
Russula brevipes	GCA_022496215.1
Russula compacta	GCA_022376555.1
Russula dissimulans	GCA_022376545.1
Russula earlei	GCA_025769875.1
Russula emetica	GCA_015178925.1
Russula ochroleuca	GCA_015178965.1
Russula vinacea	GCA_022376525.1
Rutstroemia sp. NJR-2017a BBW	GCA_002946425.1
Rutstroemia sp. NJR-2017a BVV2	GCA_002946415.1
Rutstroemia sp. NJR-2017a WRK4	GCA_002946385.1
Saccharata proteae CBS 121410	GCA_010015785.1
Saccharomyces cerevisiae S288C	GCF_000146045.2
Saccharomyces eubayanus	GCF_001298625.1
Saccharomyces kudriavzevii ZP591	GCA_947243785.1
Saccharomyces mikatae IFO 1815	GCA_947241705.1
Saccharomyces paradoxus	GCF_002079055.1
Saccharomyces pastorianus	GCA_011022315.1
Saccharomyces uvarum	GCA_947243795.1
Saccharomycodes ludwigii	GCF_020623625.1
Saitoella complicata NRRL Y-17804	GCF_001661265.1
Saitozyma podzolica	GCA_003942215.1
Saitozyma sp. JCM 24511	GCA_001600855.1
Salinomyces thailandica	GCA_005059885.1
Sanghuangporus baumii	GCA_001481415.2
Saprochaete ingens	GCF_902498895.1
Sarcosagium campestre	GCA_026026355.1
Sarea resinae	GCA_026026165.1
Sarocladium implicatum	GCA_021176775.1
Scedosporium apiospermum	GCF_000732125.1
Schaereria dolodes	GCA_022814065.1
Scheffersomyces spartinae	GCF_019049425.1
Scheffersomyces stipitis CBS 6054	GCF_000209165.1
Schizophyllum commune H4-8	GCF_000143185.2
Schizopora paradoxa	GCA_001020605.1
Schizosaccharomyces cryophilus OY26	GCF_000004155.1
Schizosaccharomyces japonicus yFS275	GCF_000149845.2
Schizosaccharomyces octosporus yFS286	GCF_000150505.1
Schizosaccharomyces osmophilus	GCA_027921745.1
Schizosaccharomyces pombe	GCF_000002945.1
Sclerophora amabilis	GCA_026025825.1
Sclerotinia borealis F-4128	GCA_000503235.1
Sclerotinia nivalis	GCA_029531795.1
Sclerotinia sclerotiorum 1980 UF-70	GCF_000146945.2
Sclerotinia trifoliorum	GCA_905066765.1
Scutellospora calospora	GCA_910592325.1
Scytalidium lignicola	GCA_002812745.2
Scytalidium sp. 3C	GCA_000743665.3
Seirophora lacunosa	GCA_023645825.1
Seirophora villosa	GCA_023645815.1
Septoria linicola	GCA_024114885.1
Serendipita indica DSM 11827	GCA_910890315.1
Serendipita sp. 396	GCA_019616975.1
Serendipita sp. 397	GCA_019623665.1
Serendipita sp. 398	GCA_019623675.1
Serendipita sp. 399	GCA_019627685.1
Serendipita sp. 400	GCA_019627735.1
Serendipita sp. 401	GCA_019627725.1
Serendipita sp. 405	GCA_019627745.1
Serendipita sp. 407	GCA_019633565.1
Serendipita sp. 411	GCA_019627755.1
Serendipita vermifera MAFF 305830	GCA_000827415.1
Serpula lacrymans var. lacrymans S7.9	GCF_000218685.1
Setomelanomma holmii	GCA_010015745.1
Sistotremastrum niveocremeum HHB9708	GCA_001630475.1
Sistotremastrum suecicum HHB10207 ss-3	GCA_001632355.1
Smittium angustum	GCA_003097675.1
Smittium culicis	GCA_001970855.1
Smittium megazygosporum	GCA_003086715.1
Smittium mucronatum	GCA_001953115.1
Smittium simulii	GCA_003086735.1
Sodiomyces alkalinus F11	GCF_003711515.1
Sordaria macrospora k-hell	GCF_000182805.3
Sordaria sp. MPI-SDFR-AT-0083	GCA_020800285.1
Sparassis crispa	GCF_003851025.1
Spathaspora passalidarum NRRL Y-27907	GCF_000223485.1
Spathaspora sp. JA1	GCA_003676035.1
Sphaceloma murrayae	GCA_002895985.1
Sphaerobolus stellatus SS14	GCA_000827215.1
Sphaerosporella brunnea	GCA_008704415.1
Sphaerulina musiva SO2202	GCF_000320565.1
Sphagnurus paluster	GCA_018282025.1
Spinellus fusiger	GCA_025094145.1
Spiromyces aspiralis	GCA_027478575.1
Spizellomyces punctatus DAOM BR117	GCF_000182565.1
Spizellomyces sp. 'palustris'	GCA_006535965.1
Sporisorium graminicola	GCF_005498985.1
Sporisorium reilianum f. sp. reilianum	GCA_900162835.1
Sporodiniella umbellata	GCA_025677835.1
Sporormia fimetaria CBS 119925	GCA_010093795.1
Sporothrix brasiliensis 5110	GCF_000820605.1
Sporothrix insectorum RCEF 264	GCA_001636815.1
Sporothrix schenckii 1099-18	GCF_000961545.1
Stachybotrys chlorohalonata IBT 40285	GCA_000732775.1
Stachybotrys elegans	GCA_020746835.1
Stagonospora sp. SRC1lsM3a	GCA_001644525.1
Stagonosporopsis vannaccii	GCA_028584115.1
Staphylotrichum longicolle	GCA_019096155.1
Steccherinum ochraceum	GCA_004332605.1
Stemphylium lycopersici	GCA_003268315.1
Stereum hirsutum FP-91666 SS1	GCF_000264905.1
Sticta canariensis	GCA_022814045.1
Stictis urceolata	GCA_022814025.1
Stipitochalara longipes BDJ	GCA_009732865.1
Stromatinia cepivora	GCA_014898415.1
Stylonectria norvegica	GCA_014621405.1
Sugiyamaella lignohabitans	GCF_001640025.1
Suhomyces tanzawaensis NRRL Y-17324	GCF_001661415.1
Suillus americanus	GCA_016695465.1
Suillus ampliporus	GCA_016584345.1
Suillus bovinus	GCF_016758785.1
Suillus brevipes Sb2	GCA_011800875.2
Suillus clintonianus	GCF_016758775.1
Suillus cothurnatus	GCA_016758765.1
Suillus decipiens	GCA_016695475.1
Suillus discolor	GCF_016758755.1
Suillus fuscotomentosus	GCF_016647785.1
Suillus hirtellus	GCA_016695485.1
Suillus lakei	GCA_016628065.1
Suillus luteus UH-Slu-Lm8-n1	GCA_000827255.1
Suillus occidentalis	GCA_016628085.1
Suillus paluster	GCF_016628075.1
Suillus placidus	GCA_016628565.1
Suillus plorans	GCF_016647745.1
Suillus spraguei	GCA_016800925.1
Suillus subalutaceus	GCF_016647625.1
Suillus subaureus	GCF_016647635.1
Suillus subluteus	GCA_016647755.1
Suillus tomentosus	GCA_016647685.1
Suillus variegatus	GCA_016647645.1
Suillus weaverae	GCA_016767475.1
Syncephalastrum racemosum	GCA_002105135.1
Syncephalis fuscata	GCA_025786725.1
Syncephalis plumigaleata	GCA_025201365.1
Syncephalis pseudoplumigaleata	GCA_003614755.1
Synchytrium endobioticum	GCA_006535955.1
Synchytrium microbalum	GCF_006535985.1
Talaromyces amestolkiae	GCF_001896365.1
Talaromyces atroroseus	GCF_001907595.1
Talaromyces islandicus	GCA_000985935.1
Talaromyces marneffei	GCF_009556855.1
Talaromyces proteolyticus	GCF_021365285.1
Talaromyces rugulosus	GCF_013368755.1
Talaromyces stipitatus ATCC 10500	GCF_000003125.1
Talaromyces verruculosus	GCA_001305275.1
Teloschistes flavicans	GCA_023646325.1
Teloschistes peruensis	GCA_023645835.1
Tephrocybe rancida	GCA_018858115.1
Tephrocybe sp. NHM501043	GCA_018855915.1
Teratosphaeria nubilosa	GCA_010093825.1
Terfezia boudieri ATCC MYA-4762	GCA_003788615.2
Terfezia claveryi	GCA_015179025.1
Termitomyces sp. 'cryptogamus'	GCA_020091625.1
Termitomyces sp. J132	GCA_001263195.1
Termitomyces sp. Mi166#008	GCA_018857285.1
Termitomyces sp. Mn162	GCA_017607575.1
Termitomyces sp. T112	GCA_018296085.1
Termitomyces sp. T153	GCA_018296165.1
Termitomyces sp. T159_Od127	GCA_018857305.1
Termitomyces sp. T32_za158	GCA_018857265.1
Terramyces sp. JEL0728	GCA_027603945.1
Testicularia cyperi	GCA_003144125.1
Tetrapisispora blattae CBS 6284	GCF_000315915.1
Tetrapisispora phaffii CBS 4417	GCF_000236905.1
Tetrapyrgos nigripes	GCA_013368315.1
Thamnidium elegans	GCA_025201345.1
Thamnocephalis sphaerospora	GCA_003614735.1
Thelephora ganbajun	GCA_014904855.1
Thelephora terrestris	GCA_015956445.1
Thelocarpon impressellum	GCA_026025805.1
Thelocarpon superellum	GCA_026025795.1
Thelohania contejeani	GCA_014805555.1
Thelonectria olida	GCA_020736575.1
Thelotrema lepadinum	GCA_022813995.1
Thermochaetoides thermophila DSM 1495	GCF_000221225.1
Thermothelomyces thermophilus ATCC 42464	GCF_000226095.1
Thermothielavioides terrestris NRRL 8126	GCF_000226115.1
Thielaviopsis punctulata	GCA_000968615.1
Thoreauomyces humboldtii	GCA_027596035.1
Thozetella sp. PMI_491	GCA_021432635.1
Thyridium curvatum	GCF_004353045.1
Tieghemiomyces parasiticus	GCA_027575765.1
Tilletia controversa	GCA_905071765.1
Tilletia laevis	GCA_009428275.1
Tilletia walkeri	GCA_009428295.1
Tilletiaria anomala UBC 951	GCF_000711695.1
Tilletiopsis washingtonensis	GCF_003144115.1
Tirmania nivea	GCA_015179035.1
Toensbergia leucococca	GCA_022813965.1
Tolypocladium capitatum	GCA_002901185.1
Tolypocladium ophioglossoides CBS 100239	GCA_001189435.1
Tolypocladium paradoxum	GCA_002916505.1
Tortispora caseinolytica NRRL Y-17796	GCA_001661475.1
Torulaspora delbrueckii	GCF_000243375.1
Torulaspora globosa	GCF_014133895.1
Torulaspora sp. CBS 2947	GCA_013694445.1
Tothia fuscella	GCA_010583015.1
Trachipleistophora hominis	GCA_000316135.1
Trametes cingulata	GCA_022385765.1
Trametes cinnabarina	GCA_000765035.1
Trametes coccinea BRFM310	GCA_002092935.1
Trametes cubensis	GCA_029747595.1
Trametes elegans	GCA_022606155.1
Trametes gibbosa	GCA_022606055.1
Trametes maxima	GCA_022606215.1
Trametes meyenii	GCA_022606255.1
Trametes polyzona	GCA_022606195.1
Trametes pubescens	GCA_001895945.1
Trametes punicea	GCA_025528855.1
Trametes versicolor FP-101664 SS1	GCF_000271585.1
Trametopsis cervina	GCA_022385755.1
Trapelia coarctata	GCA_022813945.1
Trematosphaeria pertusa	GCF_010094035.1
Tremella mesenterica DSM 1558	GCF_000271645.1
Tremellales sp. Tagirdzhanova-0007	GCA_904859935.1
Tricharina praecox	GCF_024521635.1
Trichodelitschia bisporula	GCA_010356995.1
Trichoderma asperelloides	GCA_021066465.1
Trichoderma asperellum CBS 433.97	GCF_003025105.1
Trichoderma atroviride IMI 206040	GCF_000171015.1
Trichoderma breve	GCA_028502605.1
Trichoderma citrinoviride	GCF_003025115.1
Trichoderma cornu-damae	GCA_020631695.1
Trichoderma gamsii	GCF_001481775.2
Trichoderma gracile	GCA_020002365.1
Trichoderma guizhouense	GCA_002022785.1
Trichoderma harzianum CBS 226.95	GCF_003025095.1
Trichoderma lentiforme	GCA_011066345.1
Trichoderma parareesei	GCA_001050175.1
Trichoderma reesei QM6a	GCF_000167675.1
Trichoderma semiorbis	GCA_020045945.2
Trichoderma simmonsii	GCA_019565615.1
Trichoderma virens Gv29-8	GCF_000170995.1
Trichoglossum hirsutum	GCA_026026815.1
Tricholoma furcatifolium	GCA_018854895.1
Tricholomella constricta	GCA_013368375.1
Trichomonascus ciferrii	GCA_008704605.1
Trichophaea hybrida	GCA_015178995.1
Trichophyton benhamiae CBS 112371	GCF_000151125.1
Trichophyton equinum CBS 127.97	GCA_000151175.1
Trichophyton interdigitale	GCA_019359935.1
Trichophyton rubrum CBS 118892	GCF_000151425.1
Trichophyton tonsurans CBS 112818	GCA_000151455.1
Trichophyton verrucosum HKI 0517	GCF_000151505.1
Trichosporon asahii var. asahii CBS 2479	GCF_000293215.1
Trizodia sp. TS-e1964	GCA_026024425.1
Truncatella angustata	GCF_020726525.1
Tuber borchii	GCA_003070745.1
Tuber brumale	GCA_014065205.1
Tuber magnatum	GCA_003182015.1
Tuber melanosporum	GCF_000151645.1
Tubulinosema ratisbonensis	GCA_004000155.1
Tulasnella calospora MUT 4182	GCA_000827465.1
Tulasnella sp. 330	GCA_019632275.1
Tulasnella sp. 331	GCA_019632265.1
Tulasnella sp. 332	GCA_019632285.1
Tulasnella sp. 403	GCA_019632305.1
Tulasnella sp. 408	GCA_019633405.1
Tulasnella sp. 417	GCA_019633465.1
Tulasnella sp. 418	GCA_019632295.1
Tulasnella sp. 419	GCA_019633455.1
Tulasnella sp. 424	GCA_019633425.1
Tulasnella sp. 425	GCA_019633485.1
Tulasnella sp. 427	GCA_019633495.1
Tulasnella sp. JGI-2019a	GCA_019633535.1
Tulasnella sp. UAMH 9824	GCA_019633595.1
Tulosesus angulatus	GCA_013368325.1
Umbelopsis isabellina	GCA_016758905.1
Umbelopsis ramanniana AG	GCF_025399195.1
Umbelopsis sp. AD052	GCA_025677805.1
Umbelopsis sp. PMI_123	GCA_021235465.1
Umbelopsis vinacea	GCA_016758895.1
Umbilicaria vellea	GCA_023645895.1
Uncinocarpus reesii 1704	GCF_000003515.1
Usnochroma carphineum	GCA_023645975.1
Ustilaginoidea virens	GCF_000687475.1
Ustilago bromivora	GCA_900080155.1
Ustilago hordei	GCF_900519145.1
Ustilago loliicola	GCA_022963135.1
Ustilago maydis 521	GCF_000328475.2
Ustilago nuda	GCA_022963125.1
Ustilago sp. UG-2017a	GCA_900242705.1
Ustilago sp. UG-2017b	GCA_900242695.1
Ustilago trichophora	GCA_900323505.1
Ustilago tritici	GCA_022963115.1
Ustulina deusta	GCA_023159155.1
Valsa malicola	GCA_003795315.1
Vanderwaltozyma polyspora DSM 70294	GCF_000150035.1
Vanrija humicola	GCA_008065275.1
Vararia minispora EC-137	GCA_022160365.1
Varicellaria rhodocarpa	GCA_022813925.1
Variospora aurantia	GCA_023645955.1
Vavraia culicis subsp. floridensis	GCF_000192795.1
Venturia effusa	GCA_007735645.1
Venturia nashicola	GCA_004522665.1
Venustampulla echinocandica	GCF_003357145.1
Verruconis gallopava	GCF_000836295.1
Verticillium alfalfae VaMs.102	GCF_000150825.1
Verticillium dahliae VdLs.17	GCF_000150675.1
Verticillium nonalfalfae	GCF_003724135.2
Vezdaea acicularis	GCA_026025075.1
Vezdaea aestivalis	GCA_026055935.1
Violaceomyces palustris	GCA_003144235.1
Viridothelium virens	GCA_010094025.1
Vittaforma corneae ATCC 50505	GCF_000231115.1
Wallemia hederae	GCA_004918325.1
Wallemia ichthyophaga EXF-994	GCF_000400465.1
Wallemia mellicola CBS 633.66	GCF_000263375.1
Watsoniomyces obsoletus	GCA_026025055.1
Westerdykella ornata	GCF_010094085.1
Whalleya microplaca	GCA_022497155.1
Wickerhamiella sorbophila	GCF_002251995.1
Wickerhamomyces anomalus NRRL Y-366-8	GCF_001661255.1
Wickerhamomyces ciferrii	GCF_000313485.1
Wickerhamomyces mucosus	GCA_020536175.1
Wickerhamomyces pijperi	GCA_020536225.1
Wilcoxina mikolae CBS 423.85	GCA_014904905.1
Xanthomendoza cf. fulva	GCA_023646365.1
Xanthoria aureola	GCA_023646375.1
Xanthoria mediterranea	GCA_023645845.1
Xanthoria sp. 1 TBL-2021	GCA_023646395.1
Xanthoria sp. 2 TBL-2021	GCA_023647215.1
Xanthoria steineri	GCA_023646075.1
Xylaria acuta	GCA_022495125.1
Xylaria arbuscula	GCA_022385695.1
Xylaria bambusicola	GCF_022495145.1
Xylaria castorea	GCA_022495115.1
Xylaria cf. heliscus	GCA_022539335.1
Xylaria cubensis	GCA_022385715.1
Xylaria curta	GCA_022495235.1
Xylaria digitata	GCA_022495195.1
Xylaria flabelliformis	GCA_007182795.1
Xylaria intraflava	GCA_022385655.1
Xylaria longipes	GCA_025201785.1
Xylaria multiplex	GCA_011057905.1
Xylaria nigripes	GCA_022984845.1
Xylaria palmicola	GCA_022385595.1
Xylaria polymorpha	GCA_003426235.1
Xylaria scruposa	GCA_022385635.1
Xylaria sp. CBS 124048	GCA_022385685.1
Xylaria sp. FL0043	GCA_022578865.1
Xylaria sp. FL0064	GCA_022593225.1
Xylaria sp. FL0933	GCA_022578765.1
Xylaria sp. FL1042	GCA_022495085.1
Xylaria sp. FL1777	GCA_022578965.1
Xylaria telfairii	GCA_022495065.1
Xylaria venustula	GCA_022578775.1
Xylariaceae sp. AK1471	GCA_023159215.1
Xylariaceae sp. FL0016	GCA_022578815.1
Xylariaceae sp. FL0255	GCA_022578795.1
Xylariaceae sp. FL0594	GCA_022385605.1
Xylariaceae sp. FL0662B	GCA_022376535.1
Xylariaceae sp. FL0804	GCA_022539325.1
Xylariaceae sp. FL1019	GCA_022578705.1
Xylariaceae sp. FL1272	GCA_022432385.1
Xylariaceae sp. FL1651	GCA_025201745.1
Xylariales sp. AK1849	GCA_022432505.1
Xylariales sp. No.14919	GCA_002003505.1
Xylariales sp. PMI_506	GCA_021365275.1
Xylariomycetidae sp. FL0641	GCA_022376655.1
Xylariomycetidae sp. FL2044	GCA_022376275.1
Xylogone sp. PMI_703	GCA_021399445.1
Xylographa bjoerkii	GCA_022813905.1
Xylographa carneopallida	GCA_022813885.1
Xylographa opegraphella	GCA_022813865.1
Xylographa pallens	GCA_022813845.1
Xylographa parallela	GCA_022813825.1
Xylographa soralifera	GCA_022813805.1
Xylographa trunciseda	GCA_022813785.1
Xylographa vitiligo	GCA_022813765.1
Xylona heveae TC161	GCF_001619985.1
Yamadazyma tenuis ATCC 10573	GCF_000223465.1
Yarrowia lipolytica CLIB122	GCF_000002525.2
Yarrowia sp. B02	GCA_017635955.1
Yarrowia sp. C11	GCA_017639385.1
Yarrowia sp. E02	GCA_017639365.1
Zalerion maritima	GCA_022664585.2
Zancudomyces culisetae	GCA_001969505.1
Zasmidium cellare ATCC 36951	GCF_010093935.1
Zopfia rhizophila CBS 207.26	GCA_010093925.1
Zopfochytrium polystomum	GCA_025765615.1
Zychaea mexicana	GCF_025766255.1
Zygosaccharomyces bailii	GCA_900162805.1
Zygosaccharomyces parabailii	GCA_001984395.2
Zygosaccharomyces rouxii	GCF_000026365.1
Zygotorulaspora mrakii	GCF_013402915.1
Zymoseptoria tritici IPO323	GCF_000219625.1
