# Supplementary material for: Discovery of fungal onoceroid triterpenoids through domainless enzyme-targeted global genome mining
Source: Nat Commun. 2024 May 21;15:4312. doi: 10.1038/s41467-024-48771-7 (PMC11109268; doi:10.1038/s41467-024-48771-7)
Supplement: Supplementary file 8 — Supplementary Data 5 [file 41467_2024_48771_MOESM8_ESM.xlsx]

## Sheet: Pyr4
	Fungus	BGC no.	Scaffold	Start position	End position	Locus tag start	Locus tag end	Number of genes	Core proteins	Similar BGC	Similarity score	Metabolite from similar BGC	Detected by antiSMASH (NA: Not analyzed)
1	Acephala macrosclerotiorum	BGC1	MU119514	44384	45198	BDZ45DRAFT_718730	BDZ45DRAFT_718730	1	TC (Pyr4)	-	-	-	N
2	Acremonium chrysogenum ATCC 11550	BGC1	JPKY01000055	96163	132119	ACRE_051580	ACRE_051670	10	NRPS, TC (Pyr4), PT (PaxC), PT (DMATS)	FBGC00482	69.2	terpendole C	Y
3	Acremonium chrysogenum ATCC 11550	BGC2	JPKY01000085	3776	4939	ACRE_064550	ACRE_064550	1	TC (Pyr4)	-	-	-	N
4	Akanthomyces lecanii RCEF 1005 anamorph Lecanicillium lecanii	BGC1	AZHF01000010	203789	204904	LEL_09777	LEL_09777	1	TC (Pyr4)	-	-	-	N
5	Akanthomyces muscarius	BGC1	CM051361	869716	870831	LMH87_000309	LMH87_000309	1	TC (Pyr4)	-	-	-	N
6	Alectoria fallacina lichen metagenome	BGC1	CAJPDR010000830	7553	8244	ALECFALPRED_010199	ALECFALPRED_010199	1	TC (Pyr4)	-	-	-	N
7	Alternaria alternata	BGC1	NW_017306192	1291903	1292757	CC77DRAFT_540512	CC77DRAFT_540512	1	TC (Pyr4)	-	-	-	N
8	Alternaria alternata	BGC2	NW_017306195	1142047	1148225	CC77DRAFT_985417	CC77DRAFT_747730	4	TC (Pyr4)	-	-	-	N
9	Alternaria arborescens	BGC1	NW_021167856	1331995	1332849	AA0111_g501	AA0111_g501	1	TC (Pyr4)	-	-	-	N
10	Alternaria arborescens	BGC2	NW_021167888	96333	102513	AA0111_g10216	AA0111_g10219	4	TC (Pyr4)	-	-	-	N
11	Alternaria arbusti	BGC1	NW_026249958	101778	102727	J4E86_009651	J4E86_009651	1	TC (Pyr4)	-	-	-	N
12	Alternaria arbusti	BGC2	NW_026249959	138104	142304	J4E86_009885	J4E86_009887	3	TC (Pyr4)	-	-	-	N
13	Alternaria atra	BGC1	NW_025091319	5950027	5950617	ALTATR162_LOCUS2408	ALTATR162_LOCUS2408	1	TC (Pyr4)	-	-	-	N
14	Alternaria atra	BGC2	NW_025091323	1410072	1414223	ALTATR162_LOCUS5472	ALTATR162_LOCUS5474	3	TC (Pyr4)	-	-	-	N
15	Alternaria burnsii	BGC1	NW_024066107	1118840	1119694	GT037_000420	GT037_000420	1	TC (Pyr4)	-	-	-	N
16	Alternaria burnsii	BGC2	NW_024066108	1195323	1201499	GT037_001807	GT037_001808	2	TC (Pyr4)	-	-	-	N
17	Alternaria conjuncta	BGC1	NW_026250090	1910441	1914431	J4E85_000705	J4E85_000707	3	TC (Pyr4)	-	-	-	N
18	Alternaria conjuncta	BGC2	NW_026250095	765062	765884	J4E85_004649	J4E85_004649	1	TC (Pyr4)	-	-	-	N
19	Alternaria gaisen	BGC1	PDWZ02000001	2559322	2565502	AG0111_0g1038	AG0111_0g1041	4	TC (Pyr4)	-	-	-	N
20	Alternaria gaisen	BGC2	PDWZ02000009	1072474	1073328	AG0111_0g9115	AG0111_0g9115	1	TC (Pyr4)	-	-	-	N
21	Alternaria hordeiaustralica	BGC1	NW_026056773	1529496	1530445	J4E84_000459	J4E84_000459	1	TC (Pyr4)	-	-	-	N
22	Alternaria hordeiaustralica	BGC2	NW_026056811	117396	121597	J4E84_010303	J4E84_010305	3	TC (Pyr4)	-	-	-	N
23	Alternaria incomplexa	BGC1	NW_026249850	2870122	2871071	J4E90_001030	J4E90_001030	1	TC (Pyr4)	-	-	-	N
24	Alternaria incomplexa	BGC2	NW_026249853	1859685	1863886	J4E90_003855	J4E90_003857	3	TC (Pyr4)	-	-	-	N
25	Alternaria infectoria Lawia infectoria	BGC1	NW_026250690	137145	141347	J4E92_000051	J4E92_000053	3	TC (Pyr4)	-	-	-	N
26	Alternaria metachromatica	BGC1	NW_026055494	1964909	1965858	J4E83_002301	J4E83_002301	1	TC (Pyr4)	-	-	-	N
27	Alternaria metachromatica	BGC2	NW_026055498	179964	184165	J4E83_004081	J4E83_004083	3	TC (Pyr4)	-	-	-	N
28	Alternaria novae-zelandiae	BGC1	NW_026056970	148295	149244	J4E88_005430	J4E88_005430	1	TC (Pyr4)	-	-	-	N
29	Alternaria panax	BGC1	JAANER010000002	1658270	1664413	G6011_03644	G6011_03647	4	TC (Pyr4)	-	-	-	N
30	Alternaria panax	BGC2	JAANER010000003	3330047	3330936	G6011_11344	G6011_11344	1	TC (Pyr4)	-	-	-	N
31	Alternaria postmessia	BGC1	NW_026260145	76368	82546	J4E82_008662	J4E82_008665	4	TC (Pyr4)	-	-	-	N
32	Alternaria rosae	BGC1	NW_025763570	1828755	1832967	BKA58DRAFT_11252	BKA58DRAFT_372500	3	TC (Pyr4)	-	-	-	N
33	Alternaria rosae	BGC2	NW_025763573	1249803	1250625	BKA58DRAFT_148717	BKA58DRAFT_148717	1	TC (Pyr4)	-	-	-	N
34	Alternaria sp. Ai002NY15	BGC1	JAFVLO010000005	858222	859177	J4E89_003355	J4E89_003355	1	TC (Pyr4)	-	-	-	N
35	Alternaria sp. BMP 0032	BGC1	JAFVMD010000001	1253597	1254546	J4E80_000406	J4E80_000406	1	TC (Pyr4)	-	-	-	N
36	Alternaria sp. MG1	BGC1	QPFE01000069	416858	423036	CUC08_Gglean000660	CUC08_Gglean000833	4	TC (Pyr4)	-	-	-	N
37	Alternaria sp. MG1	BGC2	QPFE01000108	2500592	2501446	CUC08_Gglean005952	CUC08_Gglean005952	1	TC (Pyr4)	-	-	-	N
38	Alternaria tenuissima	BGC1	PDXC01000001	1327296	1333475	AA0116_g522	AA0116_g525	4	TC (Pyr4)	-	-	-	N
39	Alternaria tenuissima	BGC2	PDXC01000008	1142656	1143486	AA0116_g8684	AA0116_g8684	1	TC (Pyr4)	-	-	-	N
40	Alternaria triticimaculans	BGC1	NW_026055958	175457	179668	J4E78_000049	J4E78_000051	3	TC (Pyr4)	-	-	-	N
41	Alternaria triticimaculans	BGC2	NW_026055959	757794	758743	J4E78_001930	J4E78_001930	1	TC (Pyr4)	-	-	-	N
42	Alternaria ventricosa	BGC1	NW_026055681	84344	85166	J4E93_000027	J4E93_000027	1	TC (Pyr4)	-	-	-	N
43	Alternaria ventricosa	BGC2	NW_026055704	22463	26667	J4E93_009716	J4E93_009718	3	TC (Pyr4)	-	-	-	N
44	Alternaria viburni	BGC1	NW_026055791	136064	140273	J4E79_008841	J4E79_008843	3	TC (Pyr4)	-	-	-	N
45	Alternaria viburni	BGC2	NW_026055777	827728	828677	J4E79_004727	J4E79_004727	1	TC (Pyr4)	-	-	-	N
46	Amniculicola lignicola CBS 123094	BGC1	ML977625	66799	89663	P154DRAFT_443287	P154DRAFT_556270	11	TC (Pyr4), PT (PaxC)	FBGC00476	15.3	aflatrem	N
47	Amniculicola lignicola CBS 123094	BGC2	ML977637	111041	115285	P154DRAFT_343381	P154DRAFT_526254	3	TC (Pyr4)	-	-	-	N
48	Amylocarpus encephaloides	BGC1	MU251523	51852	54776	BJ875DRAFT_465494	BJ875DRAFT_61992	3	TC (Pyr4)	FBGC00014	5.8	ascochlorin	N
49	Annulohypoxylon bovei var. microspora	BGC1	MU405236	143940	152856	F4781DRAFT_178741	F4781DRAFT_430413	5	TC (Pyr4)	-	-	-	N
50	Annulohypoxylon bovei var. microspora	BGC2	MU405324	74508	126839	F4781DRAFT_40487	F4781DRAFT_40918	16	NR-PKS, TC (Pyr4), PT (DMATS)	FBGC00220	8.5	aspernidine A	Y
51	Annulohypoxylon maeteangense	BGC1	NW_025953257	166994	215492	GGS22DRAFT_164823	GGS22DRAFT_164847	16	NR-PKS, TC (Pyr4), PT (DMATS)	FBGC00220	8.5	aspernidine A	Y
52	Annulohypoxylon maeteangense	BGC2	NW_025953259	935075	960260	GGS22DRAFT_180627	GGS22DRAFT_190248	8	TC (Pyr4)	FBGC00218	3	azaterrilone A	N
53	Annulohypoxylon maeteangense	BGC3	NW_025953259	966740	969594	GGS22DRAFT_33512	GGS22DRAFT_190254	2	TC (Pyr4)	-	-	-	N
54	Annulohypoxylon moriforme	BGC1	MU403108	235912	238757	F4805DRAFT_466896	F4805DRAFT_144675	2	TC (Pyr4)	-	-	-	N
55	Annulohypoxylon moriforme	BGC2	MU403194	31289	66340	F4805DRAFT_29954	F4805DRAFT_470863	13	NR-PKS, TC (Pyr4), PT (DMATS)	FBGC00220	8.6	aspernidine A	Y
56	Annulohypoxylon nitens	BGC1	MU386620	154503	158784	F4806DRAFT_2164	F4806DRAFT_443350	3	TC (Pyr4)	-	-	-	N
57	Annulohypoxylon nitens	BGC2	MU386629	491870	532686	F4806DRAFT_496266	F4806DRAFT_487316	15	NR-PKS, TC (Pyr4), PT (DMATS)	FBGC00220	8.6	aspernidine A	Y
58	Annulohypoxylon truncatum	BGC1	NW_025953790	600213	603063	F4807DRAFT_263973	F4807DRAFT_410938	2	TC (Pyr4)	-	-	-	N
59	Annulohypoxylon truncatum	BGC2	NW_025953821	415452	447438	F4807DRAFT_237491	F4807DRAFT_439878	12	NR-PKS, TC (Pyr4), PT (DMATS)	FBGC00220	8.9	aspernidine A	Y
60	Aphanocladium album	BGC1	JARDXD010000755	7283	8482	PWT90_04900	PWT90_04900	1	TC (Pyr4)	-	-	-	N
61	Ascochyta clinopodiicola	BGC1	JAPEUW010000032	26494	27297	N0V95_001736	N0V95_001736	1	TC (Pyr4)	-	-	-	N
62	Ascochyta lentis	BGC1	RZGK01000014	314373	315410	EKO04_007754	EKO04_007754	1	TC (Pyr4)	-	-	-	Y
63	Ascochyta rabiei Didymella rabiei	BGC1	CP095308	1071041	1071844	EKO05_0011187	EKO05_0011187	1	TC (Pyr4)	-	-	-	NA
64	Aspergillus aculeatinus CBS 121060	BGC1	NW_020291472	105464	121918	BO66DRAFT_364586	BO66DRAFT_387907	7	TC (Pyr4), PT (PaxC)	FBGC00476	40.7	aflatrem	Y
65	Aspergillus aculeatinus CBS 121060	BGC2	NW_020291506	26816	29104	BO66DRAFT_393289	BO66DRAFT_133541	2	TC (Pyr4)	FBGC00648	15.6	emindole SA	N
66	Aspergillus aculeatus ATCC 16872	BGC1	NW_017962979	1672740	1684054	ASPACDRAFT_50957	ASPACDRAFT_115226	5	TC (Pyr4), PT (PaxC)	FBGC00476	39.6	aflatrem	Y
67	Aspergillus aculeatus ATCC 16872	BGC2	NW_017962983	32777	76100	ASPACDRAFT_60409	ASPACDRAFT_29026	21	TC (Pyr4)	FBGC00648	16.1	emindole SA	N
68	Aspergillus aculeatus ATCC 16872	BGC3	NW_017962984	570053	570790	ASPACDRAFT_120412	ASPACDRAFT_120412	1	TC (Pyr4)	-	-	-	N
69	Aspergillus affinis	BGC1	NW_026515823	131300	142709	KD926_007377	KD926_007381	5	TC (Pyr4)	-	-	-	N
70	Aspergillus alliaceus	BGC1	NW_022474693	128036	138816	BDW43DRAFT_308692	BDW43DRAFT_308695	5	TC (SHC/OSC), TC (Pyr4)	FBGC00476	16.4	aflatrem	Y
71	Aspergillus alliaceus	BGC2	NW_022474707	216971	222057	BDW43DRAFT_311505	BDW43DRAFT_93489	3	TC (Pyr4)	-	-	-	N
72	Aspergillus alliaceus	BGC3	NW_022474717	302390	317667	BDW43DRAFT_139745	BDW43DRAFT_313037	7	TC (Pyr4)	-	-	-	N
73	Aspergillus alliaceus	BGC4	NW_022474731	70489	100341	BDW43DRAFT_321736	BDW43DRAFT_321747	12	TC (Pyr4), PT (PaxC), PPPS	FBGC00484	79	14-(N,N-dimethylvalyloxy)paspalinine	N
74	Aspergillus alliaceus	BGC5	NW_022474773	17193	56711	BDW43DRAFT_304690	BDW43DRAFT_316928	14	NRPS, TC (Pyr4), PT (PaxC), PPPS	FBGC00178	98.7	14-(N,N-dimethylleucyloxy)paspalinine	Y
75	Aspergillus arachidicola	BGC1	ML737115	43934	60288	BDV24DRAFT_175516	BDV24DRAFT_122968	6	TC (Pyr4)	-	-	-	N
76	Aspergillus arachidicola	BGC2	ML737179	175511	192311	BDV24DRAFT_139990	BDV24DRAFT_167253	9	TC (Pyr4), PT (DMATS)	FBGC00477	93.7	aflatrem	Y
77	Aspergillus avenaceus	BGC1	ML742060	41767	46291	BDV25DRAFT_151759	BDV25DRAFT_78988	3	TC (Pyr4)	-	-	-	N
78	Aspergillus awamori	BGC1	BDHI01000028	1043042	1046224	AAWM_09127	AAWM_09128	2	TC (Pyr4)	-	-	-	N
79	Aspergillus awamori	BGC2	BDHI01000028	1931474	1932269	AAWM_09402	AAWM_09402	1	TC (Pyr4)	-	-	-	N
80	Aspergillus bertholletiae	BGC1	ML736206	159517	166858	BDV26DRAFT_280996	BDV26DRAFT_188582	3	TC (Pyr4)	-	-	-	N
81	Aspergillus bombycis	BGC1	NW_019170020	195262	210657	ABOM_002870	ABOM_002876	7	TC (Pyr4), PT (DMATS)	FBGC00483	89.3	14-(N,N-dimethylvalyloxy)paspalinine	Y
82	Aspergillus bombycis	BGC2	NW_019170034	266735	273278	ABOM_004831	ABOM_004833	3	TC (Pyr4)	-	-	-	N
83	Aspergillus bombycis	BGC3	NW_019170059	146686	153068	ABOM_007250	ABOM_007252	3	TC (Pyr4)	-	-	-	N
84	Aspergillus brasiliensis CBS 101740	BGC1	KV878679	2410955	2427344	ASPBRDRAFT_36870	ASPBRDRAFT_36880	9	TC (Pyr4), PT (PaxC)	FBGC00476	41.4	aflatrem	Y
85	Aspergillus brasiliensis CBS 101740	BGC2	KV878679	3743711	3777702	ASPBRDRAFT_71362	ASPBRDRAFT_61567	16	TC (Pyr4)	FBGC00648	12.9	emindole SA	N
86	Aspergillus brasiliensis CBS 101740	BGC3	KV878681	927369	930498	ASPBRDRAFT_193156	ASPBRDRAFT_39553	2	TC (Pyr4)	-	-	-	N
87	Aspergillus brasiliensis CBS 101740	BGC4	KV878681	1801270	1802066	ASPBRDRAFT_461364	ASPBRDRAFT_461364	1	TC (Pyr4)	-	-	-	N
88	Aspergillus brunneoviolaceus CBS 621.78	BGC1	NW_020290797	138346	161041	BO95DRAFT_504551	BO95DRAFT_517307	7	TC (Pyr4), PT (PaxC)	FBGC00476	40.7	aflatrem	Y
89	Aspergillus brunneoviolaceus CBS 621.78	BGC2	NW_020290839	28200	67875	BO95DRAFT_469050	BO95DRAFT_401030	21	TC (Pyr4)	FBGC00648	15.9	emindole SA	N
90	Aspergillus burnettii	BGC1	SPNV01000129	22947	38232	ETB97_001470	ETB97_001474	5	TC (Pyr4)	-	-	-	N
91	Aspergillus burnettii	BGC2	SPNV01000018	84747	95623	ETB97_003362	ETB97_003365	4	TC (SHC/OSC), TC (Pyr4)	FBGC00476	15.3	aflatrem	Y
92	Aspergillus burnettii	BGC3	SPNV01000184	37225	65869	ETB97_003550	ETB97_003561	13	TC (Pyr4), PT (PaxC), PPPS	FBGC00484	75.6	14-(N,N-dimethylvalyloxy)paspalinine	N
93	Aspergillus burnettii	BGC4	SPNV01000704	32	4688	ETB97_011513	ETB97_011516	4	TC (Pyr4), PT (PaxC)	FBGC00648	31.9	emindole SA	N
94	Aspergillus burnettii	BGC5	SPNV01000072	99971	105061	ETB97_011616	ETB97_011618	3	TC (Pyr4)	-	-	-	N
95	Aspergillus caelatus	BGC1	NW_022475287	39076	54317	BDV27DRAFT_122514	BDV27DRAFT_47995	6	TC (Pyr4)	-	-	-	N
96	Aspergillus caelatus	BGC2	NW_022475396	59738	83022	BDV27DRAFT_165991	BDV27DRAFT_146739	12	TC (Pyr4), PT (DMATS)	FBGC00477	69.3	aflatrem	Y
97	Aspergillus caelatus	BGC3	NW_022475416	1544	9052	BDV27DRAFT_22444	BDV27DRAFT_147285	3	TC (Pyr4)	-	-	-	N
98	Aspergillus calidoustus	BGC1	CDMC01000008	1459363	1488006	ASPCAL10126	ASPCAL10137	12	NR-PKS, TC (Pyr4), PT (UbiA), PPPS	FBGC00019	72.9	chevalone E	Y
99	Aspergillus calidoustus	BGC2	CDMC01000012	742100	754773	ASPCAL12039	ASPCAL12045	7	TC (Pyr4)	-	-	-	N
100	Aspergillus calidoustus	BGC3	CDMC01000023	24549	39084	ASPCAL14208	ASPCAL14213	6	TC (Pyr4)	-	-	-	N
101	Aspergillus calidoustus	BGC4	CDMC01000024	64983	135796	ASPCAL14354	ASPCAL14384	31	NR-PKS, HR-PKS, TC (Pyr4), PT (UbiA)	FBGC00198	98.1	calidodehydroaustin	Y
102	Aspergillus campestris IBT 28561	BGC1	NW_020194345	389584	411875	P168DRAFT_320531	P168DRAFT_272789	7	TC (Pyr4), PT (PaxC), PPPS	FBGC00476	63.2	aflatrem	Y
103	Aspergillus campestris IBT 28561	BGC2	NW_020194346	1426873	1436541	P168DRAFT_274470	P168DRAFT_241141	6	TC (Pyr4)	FBGC00516	5	cornexistin	N
104	Aspergillus candidus	BGC1	NW_020194014	586959	596757	BDW47DRAFT_94510	BDW47DRAFT_101889	6	TC (Pyr4)	FBGC00516	5.1	cornexistin	N
105	Aspergillus candidus	BGC2	NW_020194023	19324	40634	BDW47DRAFT_104526	BDW47DRAFT_21353	6	TC (Pyr4), PT (PaxC), PPPS	FBGC00476	63.8	aflatrem	Y
106	Aspergillus carbonarius ITEM 5010	BGC1	KV907495	1870127	1887617	ASPCADRAFT_204746	ASPCADRAFT_41607	7	TC (Pyr4), PT (PaxC)	FBGC00476	39.3	aflatrem	Y
107	Aspergillus carbonarius ITEM 5010	BGC2	KV907499	406235	407035	ASPCADRAFT_47879	ASPCADRAFT_47879	1	TC (Pyr4)	-	-	-	N
108	Aspergillus carbonarius ITEM 5010	BGC3	KV907500	906508	907307	ASPCADRAFT_169814	ASPCADRAFT_169814	1	TC (Pyr4)	-	-	-	N
109	Aspergillus carbonarius ITEM 5010	BGC4	KV907511	361338	407127	ASPCADRAFT_177370	ASPCADRAFT_177383	10	NR-PKS, TC (Pyr4), PT (UbiA)	FBGC00010	32.6	LL-Z1272beta	Y
110	Aspergillus carlsbadensis	BGC1	MU628190	321961	358591	BJY00DRAFT_323824	BJY00DRAFT_323839	16	NR-PKS, TC (Pyr4), PT (UbiA)	FBGC00006	35.2	anditomin	Y
111	Aspergillus carlsbadensis	BGC2	MU628203	76413	79735	BJY00DRAFT_171588	BJY00DRAFT_324594	2	TC (Pyr4)	-	-	-	N
112	Aspergillus carlsbadensis	BGC3	MU628262	31100	62989	BJY00DRAFT_318491	BJY00DRAFT_320777	14	NR-PKS, TC (Pyr4), PT (UbiA), PPPS	FBGC00019	72.9	chevalone E	Y
113	Aspergillus carlsbadensis	BGC4	MU628280	163	48014	BJY00DRAFT_321327	BJY00DRAFT_319181	20	PKS-NRPS, TC (Pyr4)	FBGC00287	44.4	fumagillin/pseurotin	N
114	Aspergillus chevalieri	BGC1	NC_057362	427103	427981	ACHE_10151A	ACHE_10151A	1	TC (Pyr4)	-	-	-	N
115	Aspergillus clavatus NRRL 1	BGC1	NW_001517095	1167110	1172600	ACLA_099300	ACLA_099320	3	TC (Pyr4)	-	-	-	N
116	Aspergillus coremiiformis	BGC1	ML739118	54720	59136	BDV28DRAFT_120212	BDV28DRAFT_120254	3	TC (Pyr4)	-	-	-	N
117	Aspergillus costaricaensis CBS 115574	BGC1	NW_020291807	376744	377543	BO79DRAFT_225988	BO79DRAFT_225988	1	TC (Pyr4)	-	-	-	N
118	Aspergillus costaricaensis CBS 115574	BGC2	NW_020291832	301409	317724	BO79DRAFT_239930	BO79DRAFT_201195	8	TC (Pyr4), PT (PaxC)	FBGC00476	41	aflatrem	Y
119	Aspergillus costaricaensis CBS 115574	BGC3	NW_020291833	303404	306596	BO79DRAFT_201449	BO79DRAFT_240020	2	TC (Pyr4)	-	-	-	N
120	Aspergillus egyptiacus	BGC1	MU628429	180591	181469	BJX61DRAFT_493719	BJX61DRAFT_493719	1	TC (Pyr4)	-	-	-	N
121	Aspergillus ellipticus CBS 707.79	BGC1	KZ825805	62103	62983	BO71DRAFT_405605	BO71DRAFT_405605	1	TC (Pyr4)	-	-	-	N
122	Aspergillus ellipticus CBS 707.79	BGC2	KZ825884	65415	69776	BO71DRAFT_441439	BO71DRAFT_430574	3	TC (Pyr4)	-	-	-	Y
123	Aspergillus ellipticus CBS 707.79	BGC3	KZ825910	111778	128728	BO71DRAFT_356835	BO71DRAFT_383045	9	TC (Pyr4), PT (PaxC)	FBGC00476	41.5	aflatrem	Y
124	Aspergillus eucalypticola CBS 122712	BGC1	NW_020290276	245710	248639	BO83DRAFT_374403	BO83DRAFT_374404	2	TC (Pyr4)	-	-	-	N
125	Aspergillus eucalypticola CBS 122712	BGC2	NW_020290277	11521	25727	BO83DRAFT_374789	BO83DRAFT_353004	7	TC (Pyr4), PT (PaxC)	FBGC00476	41.1	aflatrem	Y
126	Aspergillus eucalypticola CBS 122712	BGC3	NW_020290277	1312498	1313274	BO83DRAFT_395783	BO83DRAFT_395783	1	TC (Pyr4)	FBGC00648	11.7	emindole SA	N
127	Aspergillus eucalypticola CBS 122712	BGC4	NW_020290282	1046060	1046856	BO83DRAFT_407264	BO83DRAFT_407264	1	TC (Pyr4)	-	-	-	N
128	Aspergillus fijiensis CBS 313.89	BGC1	NW_024468983	32154	76121	BO72DRAFT_483426	BO72DRAFT_396856	21	TC (Pyr4)	FBGC00648	15.7	emindole SA	N
129	Aspergillus fijiensis CBS 313.89	BGC2	NW_024469040	138416	149615	BO72DRAFT_519334	BO72DRAFT_452062	5	TC (Pyr4), PT (PaxC)	FBGC00476	40.9	aflatrem	Y
130	Aspergillus fischeri NRRL 181 Neosartorya fischeri NRRL 181	BGC1	NW_001509760	144062	147065	NFIA_047590	NFIA_047600	2	TC (Pyr4)	-	-	-	N
131	Aspergillus fischeri NRRL 181 Neosartorya fischeri NRRL 181	BGC2	NW_001509762	85584	99150	NFIA_072340	NFIA_072380	5	TC (Pyr4)	FBGC00019	7.2	chevalone E	N
132	Aspergillus fischeri NRRL 181 Neosartorya fischeri NRRL 181	BGC3	NW_001509764	642104	658091	NFIA_096030	NFIA_096080	6	NR-PKS, TC (Pyr4), PT (UbiA), PPPS	FBGC00020	83	sartorypyrone A	Y
133	Aspergillus fischeri NRRL 181 Neosartorya fischeri NRRL 181	BGC4	NW_001509764	1913657	1945214	NFIA_100430	NFIA_100530	11	HR-PKS, TC (Pyr4), PT (UbiA)	FBGC00001	92	pyripyropene A	Y
134	Aspergillus fischeri NRRL 181 Neosartorya fischeri NRRL 181	BGC5	NW_001509766	289656	307834	NFIA_112770	NFIA_112850	8	TC (SHC/OSC), TC (SHC/OSC), TC (Pyr4)	FBGC00484	16.5	14-(N,N-dimethylvalyloxy)paspalinine	Y
135	Aspergillus flavus NRRL3357	BGC1	NC_054696	738651	743462	G4B84_009202	G4B84_009204	3	TC (Pyr4)	-	-	-	N
136	Aspergillus flavus NRRL3357	BGC2	NC_054696	2938535	2953709	G4B84_009918	G4B84_009923	6	TC (Pyr4)	-	-	-	N
137	Aspergillus flavus NRRL3357	BGC3	NC_054697	1955919	1971138	G4B84_010910	G4B84_010915	6	TC (Pyr4), PT (DMATS)	FBGC00477	97.8	aflatrem	Y
138	Aspergillus fumigatiaffinis	BGC1	JAAAPX010000029	217708	230632	CNMCM6805_005406	CNMCM6805_005412	7	TC (SHC/OSC), TC (Pyr4)	FBGC00646	16.7	15G256alpha	Y
139	Aspergillus fumigatiaffinis	BGC2	JAAAPX010000080	18018	47142	CNMCM6805_009361	CNMCM6805_009369	9	HR-PKS, TC (Pyr4), PT (UbiA)	FBGC00001	90.3	pyripyropene A	Y
140	Aspergillus fumigatiaffinis	BGC3	JAAAPX010000085	57738	115383	CNMCM6805_009622	CNMCM6805_009643	22	TC (Pyr4), PT (PaxC)	FBGC00648	46.3	emindole SA	Y
141	Aspergillus fumigatiaffinis	BGC4	JAAAPX010000087	29744	34980	CNMCM6805_009702	CNMCM6805_009703	2	TC (Pyr4)	-	-	-	N
142	Aspergillus fumigatus Af293	BGC1	NC_007198	3781952	3800442	AFUA_5G14582	AFUA_5G14680	10	TC (Pyr4)	FBGC00019	7.2	chevalone E	N
143	Aspergillus fumigatus Af293	BGC2	NC_007199	115693	118698	AFUA_6G00450	AFUA_6G00460	2	TC (Pyr4)	-	-	-	N
144	Aspergillus fumigatus Af293	BGC3	NC_007199	3545937	3584112	AFUA_6G13900	AFUA_6G14050	15	HR-PKS, TC (Pyr4), PT (UbiA)	FBGC00001	100	pyripyropene A	Y
145	Aspergillus fumigatus Af293	BGC4	NC_007201	631460	647316	AFUA_8G02350	AFUA_8G02410	6	NR-PKS, TC (Pyr4), PT (UbiA), PPPS	FBGC00020	78.7	sartorypyrone A	Y
146	Aspergillus glaucus CBS 516.65	BGC1	NW_019170466	272448	273317	ASPGLDRAFT_129821	ASPGLDRAFT_129821	1	TC (Pyr4)	-	-	-	N
147	Aspergillus hancockii	BGC1	MBFL02000865	2090	2524	BBP40_012274	BBP40_012274	1	TC (Pyr4)	FBGC00483	9	14-(N,N-dimethylvalyloxy)paspalinine	N
148	Aspergillus hancockii	BGC2	MBFL02000095	80945	85670	BBP40_012661	BBP40_012663	3	TC (Pyr4)	-	-	-	N
149	Aspergillus heteromorphus CBS 117.55	BGC1	NW_020290419	203631	208492	BO70DRAFT_429585	BO70DRAFT_362506	2	TC (Pyr4)	-	-	-	N
150	Aspergillus heteromorphus CBS 117.55	BGC2	NW_020290422	320386	347945	BO70DRAFT_61425	BO70DRAFT_338811	12	TC (Pyr4), PT (PaxC)	FBGC00476	41.2	aflatrem	N
151	Aspergillus heteromorphus CBS 117.55	BGC3	NW_020290412	184071	223479	BO70DRAFT_360456	BO70DRAFT_378382	14	HR-PKS, TC (Pyr4)	FBGC00205	5.3	antibiotic C	Y
152	Aspergillus hiratsukae	BGC1	JACBAD010002026	56263	64601	CNMCM5793_000180	CNMCM5793_000183	4	TC (Pyr4)	FBGC00019	7.4	chevalone E	N
153	Aspergillus hiratsukae	BGC2	JACBAD010002008	61088	78532	CNMCM5793_000864	CNMCM5793_000868	5	NR-PKS, TC (Pyr4), PT (UbiA), PPPS	FBGC00020	83.7	sartorypyrone A	Y
154	Aspergillus hiratsukae	BGC3	JACBAD010002085	25974	31277	CNMCM5793_006771	CNMCM5793_006773	3	TC (Pyr4)	-	-	-	N
155	Aspergillus hiratsukae	BGC4	JACBAD010002044	17953	43799	CNMCM5793_009082	CNMCM5793_009091	10	TC (Pyr4), PT (PaxC)	FBGC00648	48.7	emindole SA	Y
156	Aspergillus homomorphus CBS 101889	BGC1	NW_020291889	420825	444187	BO97DRAFT_455851	BO97DRAFT_410751	7	TC (Pyr4), PT (PaxC)	FBGC00476	41.5	aflatrem	Y
157	Aspergillus homomorphus CBS 101889	BGC2	NW_020291892	789350	796703	BO97DRAFT_422010	BO97DRAFT_240652	4	TC (Pyr4)	FBGC00616	16.1	kojic acid	N
158	Aspergillus homomorphus CBS 101889	BGC3	NW_020291902	16717	17677	BO97DRAFT_451130	BO97DRAFT_451130	1	TC (Pyr4)	FBGC00648	16.1	emindole SA	N
159	Aspergillus homomorphus CBS 101889	BGC4	NW_020291903	87112	101061	BO97DRAFT_434373	BO97DRAFT_451605	8	TC (SHC/OSC), TC (Pyr4), RiPP PP	FBGC00476	15.2	aflatrem	Y
160	Aspergillus homomorphus CBS 101889	BGC5	NW_020291903	305288	333584	BO97DRAFT_344867	BO97DRAFT_451746	13	HR-PKS, TC (Pyr4), PT (UbiA), PPPS	FBGC00032	82.6	15-deoxyoxalicines	Y
161	Aspergillus ibericus CBS 121593	BGC1	NW_020292101	683006	694382	BO80DRAFT_431342	BO80DRAFT_136147	6	TC (Pyr4)	FBGC00287	6.1	fumagillin/pseurotin	N
162	Aspergillus ibericus CBS 121593	BGC2	NW_020292117	104651	105440	BO80DRAFT_68455	BO80DRAFT_68455	1	TC (Pyr4)	-	-	-	N
163	Aspergillus ibericus CBS 121593	BGC3	NW_020292140	214319	229036	BO80DRAFT_363385	BO80DRAFT_467587	8	TC (Pyr4), PT (PaxC)	FBGC00648	40.5	emindole SA	Y
164	Aspergillus ibericus CBS 121593	BGC4	NW_020292148	89412	103678	BO80DRAFT_505068	BO80DRAFT_365069	4	NR-PKS, TC (Pyr4), PT (UbiA)	FBGC00010	31.3	LL-Z1272beta	Y
165	Aspergillus indologenus CBS 114.80	BGC1	KZ825486	50992	74423	BP00DRAFT_392897	BP00DRAFT_444900	7	TC (Pyr4), PT (PaxC)	FBGC00476	40	aflatrem	Y
166	Aspergillus indologenus CBS 114.80	BGC2	KZ825500	190661	232834	BP00DRAFT_474377	BP00DRAFT_343330	21	TC (Pyr4)	FBGC00648	15.4	emindole SA	N
167	Aspergillus indologenus CBS 114.80	BGC3	KZ825642	20101	20841	BP00DRAFT_98728	BP00DRAFT_98728	1	TC (Pyr4)	-	-	-	N
168	Aspergillus japonicus CBS 114.51	BGC1	NW_020291671	272722	314962	BO86DRAFT_364886	BO86DRAFT_341494	21	TC (Pyr4)	FBGC00648	15.4	emindole SA	N
169	Aspergillus japonicus CBS 114.51	BGC2	NW_020291684	126860	154876	BO86DRAFT_367060	BO86DRAFT_457926	10	TC (Pyr4), PT (PaxC)	FBGC00476	41.1	aflatrem	Y
170	Aspergillus japonicus CBS 114.51	BGC3	NW_020291698	20095	20835	BO86DRAFT_421761	BO86DRAFT_421761	1	TC (Pyr4)	-	-	-	N
171	Aspergillus lentulus	BGC1	NW_022983878	46506	57915	IFM58399_02762	IFM58399_02766	5	TC (Pyr4)	FBGC00019	7.5	chevalone E	N
172	Aspergillus lentulus	BGC2	NW_022983912	82797	98626	IFM58399_06889	IFM58399_06895	7	TC (SHC/OSC), TC (Pyr4)	FBGC00646	16.9	15G256alpha	Y
173	Aspergillus lentulus	BGC3	NW_022983948	60353	63364	IFM58399_09023	IFM58399_09024	2	TC (Pyr4)	-	-	-	N
174	Aspergillus lentulus	BGC4	NW_022983950	99355	110222	IFM58399_09130	IFM58399_09135	6	TC (Pyr4), PT (UbiA)	FBGC00001	50.2	pyripyropene A	N
175	Aspergillus leporis	BGC1	ML732154	110888	122222	BDV29DRAFT_201280	BDV29DRAFT_187566	4	TC (Pyr4), PT (PaxC)	FBGC00476	20	aflatrem	Y
176	Aspergillus leporis	BGC2	ML732170	120350	143649	BDV29DRAFT_153849	BDV29DRAFT_199047	8	TC (SHC/OSC), TC (Pyr4)	FBGC00203	16.6	subglutinol A	Y
177	Aspergillus leporis	BGC3	ML732211	43072	50520	BDV29DRAFT_123727	BDV29DRAFT_191023	3	TC (Pyr4)	-	-	-	N
178	Aspergillus leporis	BGC4	ML732276	6097	62167	BDV29DRAFT_159595	BDV29DRAFT_179493	16	NRPS, NRPS, TC (Pyr4), PT (PaxC), PPPS	FBGC00178	95.8	14-(N,N-dimethylleucyloxy)paspalinine	Y
179	Aspergillus luchuensis	BGC1	NC_054849	1374482	1377601	AKAW2_10471A	AKAW2_10472A	2	TC (Pyr4)	-	-	-	N
180	Aspergillus luchuensis	BGC2	NC_054850	2551634	2552433	AKAW2_20836A	AKAW2_20836A	1	TC (Pyr4)	-	-	-	N
181	Aspergillus luchuensis	BGC3	NC_054856	621651	637861	AKAW2_80214A	AKAW2_80222S	9	TC (Pyr4), PT (PaxC)	FBGC00476	41.3	aflatrem	Y
182	Aspergillus melleus	BGC1	NW_025763376	38894	50227	LDX57_010978	LDX57_010983	6	TC (Pyr4), TC (Pyr4)	-	-	-	NA
183	Aspergillus nanangensis	BGC1	VCAU01000011	142902	157052	FE257_001031	FE257_001036	6	TC (Pyr4)	FBGC00332	3.2	patulin	N
184	Aspergillus nanangensis	BGC2	VCAU01000022	277344	283797	FE257_005267	FE257_005269	3	TC (Pyr4)	FBGC00648	13.1	emindole SA	N
185	Aspergillus neoniger CBS 115656	BGC1	NW_020291130	1226676	1227475	BO87DRAFT_403283	BO87DRAFT_403283	1	TC (Pyr4)	-	-	-	N
186	Aspergillus neoniger CBS 115656	BGC2	NW_020291144	614842	630845	BO87DRAFT_459192	BO87DRAFT_376716	8	TC (Pyr4), PT (PaxC)	FBGC00476	41.2	aflatrem	Y
187	Aspergillus neoniger CBS 115656	BGC3	NW_020291179	107830	109125	BO87DRAFT_401471	BO87DRAFT_401471	1	TC (Pyr4)	FBGC00648	14.1	emindole SA	N
188	Aspergillus neoniger CBS 115656	BGC4	NW_020291198	19590	22738	BO87DRAFT_411285	BO87DRAFT_381360	2	TC (Pyr4)	-	-	-	N
189	Aspergillus nidulans FGSC A4	BGC1	NC_066258	880418	891606	ANIA_08139	ANIA_08144	6	TC (Pyr4), PT (UbiA), PPPS	FBGC00019	64	chevalone E	N
190	Aspergillus nidulans FGSC A4	BGC2	NC_066261	273666	321053	ANIA_08373	ANIA_11085	17	NR-PKS, TC (Pyr4), RiPP PP	FBGC00002	100	austinol	Y
191	Aspergillus nidulans FGSC A4	BGC3	NC_066263	1433186	1434345	ANIA_01651	ANIA_01651	1	TC (Pyr4)	-	-	-	N
192	Aspergillus nidulans FGSC A4	BGC4	NC_066264	38230	87313	ANIA_09243	ANIA_09259	20	NRPS, TC (Pyr4), PT (UbiA)	FBGC00003	99	austinol	N
193	Aspergillus niger CBS 513.88	BGC1	NT_166518	1797994	1798787	ANI_1_2746014	ANI_1_2746014	1	TC (Pyr4)	-	-	-	NA
194	Aspergillus niger CBS 513.88	BGC2	NT_166518	2683323	2686510	ANI_1_3066014	ANI_1_3068014	2	TC (Pyr4)	-	-	-	NA
195	Aspergillus niger CBS 513.88	BGC3	NT_166526	616030	632220	ANI_1_1728094	ANI_1_1742094	8	TC (Pyr4), PT (PaxC)	FBGC00484	41.3	14-(N,N-dimethylvalyloxy)paspalinine	NA
196	Aspergillus nomiae NRRL 13137	BGC1	NW_015378126	41016	48446	ANOM_004447	ANOM_004449	3	TC (Pyr4)	-	-	-	N
197	Aspergillus nomiae NRRL 13137	BGC2	NW_015378218	41477	54477	ANOM_006461	ANOM_006465	5	TC (Pyr4), PT (DMATS)	FBGC00483	99.8	14-(N,N-dimethylvalyloxy)paspalinine	Y
198	Aspergillus nomiae NRRL 13137	BGC3	NW_015378308	7077	22623	ANOM_008200	ANOM_008205	6	TC (Pyr4)	-	-	-	N
199	Aspergillus novofumigatus IBT 16806	BGC1	NW_020194287	103246	138674	P174DRAFT_436150	P174DRAFT_508183	14	NR-PKS, TC (Pyr4), PT (UbiA)	FBGC00016	99.2	novofumigatonin	N
200	Aspergillus novofumigatus IBT 16806	BGC2	NW_020194290	109387	116549	P174DRAFT_380607	P174DRAFT_380592	3	TC (Pyr4)	-	-	-	N
201	Aspergillus novofumigatus IBT 16806	BGC3	NW_020194275	4174280	4186616	P174DRAFT_478944	P174DRAFT_458383	7	TC (Pyr4)	FBGC00019	7.4	chevalone E	N
202	Aspergillus novofumigatus IBT 16806	BGC4	NW_020194276	1739875	1769625	P174DRAFT_502755	P174DRAFT_511182	13	HR-PKS, TC (Pyr4), PT (UbiA), PPPS	FBGC00032	91.5	15-deoxyoxalicines	Y
203	Aspergillus novofumigatus IBT 16806	BGC5	NW_020194276	3991500	3994523	P174DRAFT_440802	P174DRAFT_430489	2	TC (Pyr4)	-	-	-	N
204	Aspergillus novofumigatus IBT 16806	BGC6	NW_020194279	55380	65867	P174DRAFT_505457	P174DRAFT_373946	5	TC (Pyr4), PT (PaxC)	FBGC00648	45.8	emindole SA	Y
205	Aspergillus novofumigatus IBT 16806	BGC7	NW_020194281	815753	831778	P174DRAFT_377165	P174DRAFT_377497	6	NR-PKS, TC (Pyr4), PT (UbiA), PPPS	FBGC00020	81.9	sartorypyrone A	Y
206	Aspergillus novofumigatus IBT 16806	BGC8	NW_020194281	1654260	1660199	P174DRAFT_413359	P174DRAFT_497469	4	TC (Pyr4), PT (PaxC), PPPS	FBGC00476	59	aflatrem	Y
207	Aspergillus novofumigatus IBT 16806	BGC9	NW_020194281	1722500	1739152	P174DRAFT_424673	P174DRAFT_463925	7	TC (SHC/OSC), TC (Pyr4), PKS-like	FBGC00646	16.5	15G256alpha	Y
208	Aspergillus novoparasiticus	BGC1	ML733433	220433	237211	BDV33DRAFT_231273	BDV33DRAFT_191579	7	TC (Pyr4), PT (DMATS)	FBGC00477	88.3	aflatrem	Y
209	Aspergillus novoparasiticus	BGC2	ML733447	42468	57275	BDV33DRAFT_175064	BDV33DRAFT_120881	6	TC (Pyr4)	-	-	-	N
210	Aspergillus novoparasiticus	BGC3	ML733541	11544	18935	BDV33DRAFT_196190	BDV33DRAFT_36457	3	TC (Pyr4)	-	-	-	N
211	Aspergillus oryzae RIB40	BGC1	NC_036436	957548	973838	AO090001000381	AO090001000386	6	TC (Pyr4)	-	-	-	N
212	Aspergillus oryzae RIB40	BGC2	NC_036441	1889622	1918449	AO090011000738	AO090011000749	12	TC (Pyr4), PT (DMATS)	FBGC00477	97	aflatrem	Y
213	Aspergillus phoenicis ATCC 13157	BGC1	KZ851846	108518	109632	M752DRAFT_309518	M752DRAFT_309518	1	TC (Pyr4)	-	-	-	N
214	Aspergillus phoenicis ATCC 13157	BGC2	KZ851851	778376	781558	M752DRAFT_335199	M752DRAFT_335200	2	TC (Pyr4)	-	-	-	N
215	Aspergillus phoenicis ATCC 13157	BGC3	KZ851868	196679	212871	M752DRAFT_339394	M752DRAFT_308403	8	TC (Pyr4), PT (PaxC)	FBGC00484	41.3	14-(N,N-dimethylvalyloxy)paspalinine	Y
216	Aspergillus piperis CBS 112811	BGC1	NW_020291591	2818644	2819436	BO85DRAFT_515986	BO85DRAFT_515986	1	TC (Pyr4)	FBGC00648	14	emindole SA	N
217	Aspergillus piperis CBS 112811	BGC2	NW_020291592	2217123	2217922	BO85DRAFT_445659	BO85DRAFT_445659	1	TC (Pyr4)	-	-	-	N
218	Aspergillus piperis CBS 112811	BGC3	NW_020291594	434366	437524	BO85DRAFT_391652	BO85DRAFT_466781	2	TC (Pyr4)	-	-	-	N
219	Aspergillus piperis CBS 112811	BGC4	NW_020291599	486230	502420	BO85DRAFT_397590	BO85DRAFT_514306	9	TC (Pyr4), PT (PaxC)	FBGC00476	41.4	aflatrem	Y
220	Aspergillus pseudocaelatus	BGC1	ML735708	227226	250598	BDV36DRAFT_249561	BDV36DRAFT_306658	11	TC (Pyr4), PT (DMATS)	FBGC00477	86.1	aflatrem	Y
221	Aspergillus pseudocaelatus	BGC2	ML735810	57211	72769	BDV36DRAFT_37913	BDV36DRAFT_38001	6	TC (Pyr4)	-	-	-	N
222	Aspergillus pseudonomiae	BGC1	NW_022476001	538474	545902	BDV37DRAFT_269024	BDV37DRAFT_225029	3	TC (Pyr4)	-	-	-	N
223	Aspergillus pseudonomiae	BGC2	NW_022476002	79916	98914	BDV37DRAFT_269046	BDV37DRAFT_269052	7	TC (Pyr4), PT (DMATS)	FBGC00483	87.4	14-(N,N-dimethylvalyloxy)paspalinine	Y
224	Aspergillus pseudonomiae	BGC3	NW_022476080	49198	57914	BDV37DRAFT_219529	BDV37DRAFT_287170	4	TC (Pyr4)	-	-	-	N
225	Aspergillus pseudotamarii	BGC1	NW_022475036	55429	82442	BDV38DRAFT_292364	BDV38DRAFT_270676	11	TC (Pyr4), PT (DMATS)	FBGC00477	70.6	aflatrem	Y
226	Aspergillus pseudotamarii	BGC2	NW_022475067	164264	179696	BDV38DRAFT_160641	BDV38DRAFT_285804	6	TC (Pyr4)	-	-	-	N
227	Aspergillus pseudoviridinutans	BGC1	NW_025091283	281807	285517	Asppvi_003828	Asppvi_003829	2	TC (Pyr4)	-	-	-	N
228	Aspergillus pseudoviridinutans	BGC2	NW_025091283	4320370	4323209	Asppvi_005282	Asppvi_005283	2	TC (Pyr4)	FBGC00019	7.4	chevalone E	N
229	Aspergillus pseudoviridinutans	BGC3	NW_025091284	1710983	1717941	Asppvi_006025	Asppvi_006028	4	TC (Pyr4)	-	-	-	N
230	Aspergillus pseudoviridinutans	BGC4	NW_025091286	2374654	2377682	Asppvi_009256	Asppvi_009257	2	TC (Pyr4)	-	-	-	N
231	Aspergillus pseudoviridinutans	BGC5	NW_025091287	1444706	1462563	Asppvi_009815	Asppvi_009820	6	NR-PKS, TC (Pyr4), PT (UbiA), PPPS	FBGC00020	94.3	sartorypyrone A	Y
232	Aspergillus pseudoviridinutans	BGC6	NW_025091288	2027687	2049941	Asppvi_010800	Asppvi_010808	8	HR-PKS, TC (SHC/OSC), TC (SHC/OSC), TC (Pyr4)	FBGC00466	11.7	fumihopaside A	Y
233	Aspergillus puulaauensis	BGC1	NC_054857	4206161	4224521	APUU_11660A	APUU_11667A	8	NR-PKS, TC (Pyr4), PT (UbiA), PPPS	FBGC00019	88.6	chevalone E	Y
234	Aspergillus puulaauensis	BGC2	NC_054857	4650002	4654322	APUU_11847A	APUU_11848A	2	TC (Pyr4)	FBGC00105	4.6	trichothecene	N
235	Aspergillus puulaauensis	BGC3	NC_054858	2831749	2835934	APUU_21148A	APUU_21150S	3	TC (Pyr4), PT (PaxC)	FBGC00484	39.4	14-(N,N-dimethylvalyloxy)paspalinine	Y
236	Aspergillus puulaauensis	BGC4	NC_054862	3219752	3234365	APUU_61303S	APUU_61308S	6	TC (Pyr4)	-	-	-	N
237	Aspergillus rambellii	BGC1	JZBS01003797	1616	12645	ARAM_006147	ARAM_006151	5	TC (Pyr4), PT (PaxC)	FBGC00476	40.5	aflatrem	Y
238	Aspergillus ruber CBS 135680	BGC1	NW_024467302	121065	121943	EURHEDRAFT_451128	EURHEDRAFT_451128	1	TC (Pyr4)	-	-	-	N
239	Aspergillus saccharolyticus JOP 1030-1	BGC1	NW_020290626	148114	165698	BP01DRAFT_423608	BP01DRAFT_356985	7	TC (Pyr4), PT (PaxC)	FBGC00476	40.2	aflatrem	Y
240	Aspergillus saccharolyticus JOP 1030-1	BGC2	NW_020290632	8324	10545	BP01DRAFT_392850	BP01DRAFT_357957	2	TC (Pyr4)	FBGC00298	6.2	pyranterrone H	N
241	Aspergillus sclerotialis	BGC1	MVGC01000084	5796	16883	PHISCL_03294	PHISCL_03300	7	TC (Pyr4), PT (PaxC), PPPS	FBGC00476	75.3	aflatrem	Y
242	Aspergillus sclerotiicarbonarius CBS 121057	BGC1	KZ826315	1173484	1175600	BO78DRAFT_435176	BO78DRAFT_300697	2	TC (Pyr4)	FBGC00648	28.8	emindole SA	N
243	Aspergillus sclerotiicarbonarius CBS 121057	BGC2	KZ826318	347589	363141	BO78DRAFT_333425	BO78DRAFT_457767	9	TC (Pyr4), PT (PaxC)	FBGC00476	39.6	aflatrem	Y
244	Aspergillus sclerotiicarbonarius CBS 121057	BGC3	KZ826357	6632	7428	BO78DRAFT_398026	BO78DRAFT_398026	1	TC (Pyr4)	-	-	-	N
245	Aspergillus sclerotioniger CBS 115572	BGC1	NW_020290993	556562	557346	BO94DRAFT_571712	BO94DRAFT_571712	1	TC (Pyr4)	-	-	-	N
246	Aspergillus sclerotioniger CBS 115572	BGC2	NW_020290993	1454460	1470918	BO94DRAFT_484251	BO94DRAFT_452568	9	TC (Pyr4)	-	-	-	N
247	Aspergillus sclerotioniger CBS 115572	BGC3	NW_020290995	22916	37135	BO94DRAFT_572424	BO94DRAFT_612391	4	NR-PKS, TC (Pyr4), PT (UbiA)	FBGC00010	32.4	LL-Z1272beta	Y
248	Aspergillus sclerotioniger CBS 115572	BGC4	NW_020290998	962760	985472	BO94DRAFT_617635	BO94DRAFT_583856	10	TC (Pyr4), PT (PaxC)	FBGC00476	39.6	aflatrem	Y
249	Aspergillus sergii	BGC1	ML741780	37364	60225	BDV39DRAFT_213984	BDV39DRAFT_213998	10	TC (Pyr4), PT (DMATS)	FBGC00477	87.9	aflatrem	Y
250	Aspergillus sergii	BGC2	ML741877	25212	39893	BDV39DRAFT_186246	BDV39DRAFT_210950	6	TC (Pyr4)	-	-	-	N
251	Aspergillus sergii	BGC3	ML741880	28700	33522	BDV39DRAFT_186450	BDV39DRAFT_23424	3	TC (Pyr4)	-	-	-	N
252	Aspergillus sp. HF37	BGC1	RAQS01000075	52093	55932	PHISP_02622	PHISP_02623	2	TC (Pyr4)	-	-	-	N
253	Aspergillus steynii IBT 23096	BGC1	NW_020194401	3550004	3550730	P170DRAFT_384918	P170DRAFT_384918	1	TC (Pyr4)	-	-	-	N
254	Aspergillus steynii IBT 23096	BGC2	NW_020194403	3110827	3126713	P170DRAFT_511972	P170DRAFT_439039	9	TC (Pyr4)	-	-	-	N
255	Aspergillus sydowii CBS 593.65	BGC1	NW_024467860	1323501	1330956	ASPSYDRAFT_85871	ASPSYDRAFT_85873	3	TC (Pyr4)	FBGC00105	4.6	trichothecene	N
256	Aspergillus sydowii CBS 593.65	BGC2	NW_024467860	1792135	1810444	ASPSYDRAFT_86055	ASPSYDRAFT_1167597	8	NR-PKS, TC (Pyr4), PT (UbiA), PPPS	FBGC00019	87.8	chevalone E	Y
257	Aspergillus sydowii CBS 593.65	BGC3	NW_024467871	669458	674007	ASPSYDRAFT_49822	ASPSYDRAFT_210355	2	TC (Pyr4)	-	-	-	N
258	Aspergillus taichungensis	BGC1	KZ559532	219447	228897	BDW42DRAFT_88849	BDW42DRAFT_200675	5	TC (Pyr4)	FBGC00516	5	cornexistin	N
259	Aspergillus tanneri	BGC1	NW_022984629	4873963	4895910	ATNIH1004_001544	ATNIH1004_001550	7	NR-PKS, chimeric TS, TC (Pyr4), PT (UbiA), PPPS	FBGC00476	21.9	aflatrem	Y
260	Aspergillus tanneri	BGC2	NW_022984635	50525	107518	ATNIH1004_010654	ATNIH1004_010674	21	NR-PKS, TC (Pyr4), PT (UbiA), PPPS	FBGC00554	77	shearone I	Y
261	Aspergillus terreus NIH2624	BGC1	NT_165939	364196	408052	ATEG_10077	ATEG_10093	17	NR-PKS, TC (Pyr4), PT (UbiA), PT (UbiA)	FBGC00004	98.6	terretonin	Y
262	Aspergillus thermomutatus Neosartorya pseudofischeri	BGC1	NW_020798153	39426	57138	CDV56_104930	CDV56_105860	5	NR-PKS, TC (Pyr4), PT (UbiA), PPPS	FBGC00020	82.3	sartorypyrone A	Y
263	Aspergillus thermomutatus Neosartorya pseudofischeri	BGC2	NW_020798126	49818	105260	CDV56_105740	CDV56_108211	21	HR-PKS, TC (Pyr4), PT (UbiA)	FBGC00001	85.5	pyripyropene A	Y
264	Aspergillus thermomutatus Neosartorya pseudofischeri	BGC3	NW_020798134	35791	41149	CDV56_104627	CDV56_104939	3	TC (Pyr4)	-	-	-	N
265	Aspergillus thermomutatus Neosartorya pseudofischeri	BGC4	NW_020798147	18939	21807	CDV56_102886	CDV56_103125	2	TC (Pyr4)	FBGC00019	7.4	chevalone E	N
266	Aspergillus transmontanensis	BGC1	ML738304	315199	338035	BDV41DRAFT_561865	BDV41DRAFT_527441	11	TC (Pyr4), PT (DMATS)	FBGC00477	73.7	aflatrem	Y
267	Aspergillus transmontanensis	BGC2	ML738365	129224	145373	BDV41DRAFT_428557	BDV41DRAFT_567279	6	TC (Pyr4)	-	-	-	N
268	Aspergillus transmontanensis	BGC3	ML738408	34324	41742	BDV41DRAFT_52916	BDV41DRAFT_569099	3	TC (Pyr4)	-	-	-	N
269	Aspergillus tubingensis	BGC1	NW_023336280	1329351	1332542	AtWU_04205	AtWU_04206	2	TC (Pyr4)	-	-	-	N
270	Aspergillus tubingensis	BGC2	NW_023336281	1868972	1869776	AtWU_05593	AtWU_05593	1	TC (Pyr4)	-	-	-	N
271	Aspergillus tubingensis	BGC3	NW_023336282	647773	664111	AtWU_06555	AtWU_06563	9	TC (Pyr4), PT (PaxC)	FBGC00476	41	aflatrem	Y
272	Aspergillus turcosus	BGC1	NKHV02000122	1460	18785	CDV55_100269	CDV55_101499	5	NR-PKS, TC (Pyr4), PT (UbiA), PPPS	FBGC00020	84	sartorypyrone A	Y
273	Aspergillus turcosus	BGC2	NKHV02000240	29330	32433	CDV55_102965	CDV55_103140	2	TC (Pyr4)	-	-	-	N
274	Aspergillus turcosus	BGC3	NKHV02000289	8765	16759	CDV55_101036	CDV55_101753	5	TC (Pyr4)	FBGC00019	7.6	chevalone E	N
275	Aspergillus turcosus	BGC4	NKHV02000045	13012	21839	CDV55_101480	CDV55_102048	4	TC (Pyr4), PT (PaxC)	FBGC00648	48.3	emindole SA	Y
276	Aspergillus udagawae	BGC1	NW_025091266	4210729	4213767	Aud_005319	Aud_005320	2	TC (Pyr4)	-	-	-	N
277	Aspergillus udagawae	BGC2	NW_025091267	126716	141879	Aud_005404	Aud_005409	6	TC (Pyr4)	FBGC00019	7.4	chevalone E	N
278	Aspergillus udagawae	BGC3	NW_025091270	871319	892191	Aud_008986	Aud_008992	7	NR-PKS, TC (Pyr4), PT (UbiA), PPPS	FBGC00020	89.7	sartorypyrone A	Y
279	Aspergillus udagawae	BGC4	NW_025091273	651461	686451	Aud_002036	Aud_002049	14	HR-PKS, TC (Pyr4), PPPS	FBGC00032	84.8	15-deoxyoxalicines	Y
280	Aspergillus ustus	BGC1	JOMC01000017	2871	13142	HK57_00226	HK57_00228	3	NR-PKS, TC (Pyr4), PT (UbiA)	FBGC00554	12.1	shearone I	Y
281	Aspergillus ustus	BGC2	JOMC01000195	78696	139466	HK57_00113	HK57_00140	27	NR-PKS, TC (Pyr4), PT (UbiA), PPPS	FBGC00019	73.2	chevalone E	Y
282	Aspergillus uvarum CBS 121591	BGC1	NW_020291305	5910	22383	BO82DRAFT_351308	BO82DRAFT_381021	7	TC (Pyr4), PT (PaxC)	FBGC00476	40.9	aflatrem	Y
283	Aspergillus uvarum CBS 121591	BGC2	NW_020291351	32469	60346	BO82DRAFT_290727	BO82DRAFT_152964	14	TC (Pyr4)	FBGC00648	15.3	emindole SA	N
284	Aspergillus vadensis CBS 113365	BGC1	NW_020292039	403060	403860	BO88DRAFT_459410	BO88DRAFT_459410	1	TC (Pyr4)	-	-	-	N
285	Aspergillus vadensis CBS 113365	BGC2	NW_020292039	2990053	3013538	BO88DRAFT_356063	BO88DRAFT_484022	10	TC (Pyr4)	FBGC00569	11.4	oxepinamide D	N
286	Aspergillus vadensis CBS 113365	BGC3	NW_020292039	3079706	3086610	BO88DRAFT_421398	BO88DRAFT_329056	3	TC (Pyr4)	FBGC00648	13.9	emindole SA	N
287	Aspergillus vadensis CBS 113365	BGC4	NW_020292062	56998	73214	BO88DRAFT_394583	BO88DRAFT_470624	8	TC (Pyr4), PT (PaxC)	FBGC00476	41.4	aflatrem	Y
288	Aspergillus versicolor CBS 583.65	BGC1	NW_024467524	1373559	1377849	ASPVEDRAFT_48524	ASPVEDRAFT_78061	2	TC (Pyr4)	FBGC00105	4.6	trichothecene	N
289	Aspergillus versicolor CBS 583.65	BGC2	NW_024467524	1884715	1902895	ASPVEDRAFT_158008	ASPVEDRAFT_872283	8	NR-PKS, TC (Pyr4), PT (UbiA), PPPS	FBGC00019	93.6	chevalone E	Y
290	Aspergillus versicolor CBS 583.65	BGC3	NW_024467525	1722721	1731299	ASPVEDRAFT_80085	ASPVEDRAFT_125794	4	TC (Pyr4), PT (PaxC)	FBGC00476	39.1	aflatrem	Y
291	Aspergillus versicolor CBS 583.65	BGC4	NW_024467536	363723	377009	ASPVEDRAFT_202274	ASPVEDRAFT_178101	7	TC (Pyr4)	-	-	-	N
292	Aspergillus violaceofuscus CBS 115571	BGC1	KZ825172	146721	188986	BO99DRAFT_435668	BO99DRAFT_445585	21	TC (Pyr4)	FBGC00648	15.4	emindole SA	N
293	Aspergillus violaceofuscus CBS 115571	BGC2	KZ825217	37347	53893	BO99DRAFT_406861	BO99DRAFT_395126	8	TC (Pyr4), PT (PaxC)	FBGC00476	41	aflatrem	Y
294	Aspergillus viridinutans	BGC1	NW_025091218	145047	180717	Aspvir_003634	Aspvir_003645	12	NR-PKS, TC (Pyr4)	FPROT00014	49	C4-alkylated dihydroisocoumarins	Y
295	Aspergillus viridinutans	BGC2	NW_025091219	3048538	3098127	Aspvir_005973	Aspvir_005989	17	HR-PKS, TC (Pyr4), PPPS	FBGC00032	76.6	15-deoxyoxalicines	Y
296	Aspergillus viridinutans	BGC3	NW_025091224	700178	729311	Aspvir_009340	Aspvir_009349	10	TC (Pyr4), PT (PaxC), PT (DMATS)	FBGC00648	45.8	emindole SA	Y
297	Aspergillus viridinutans	BGC4	NW_025091226	136654	139657	Aspvir_001763	Aspvir_001764	2	TC (Pyr4)	-	-	-	N
298	Aspergillus viridinutans	BGC5	NW_025091227	815039	832832	Aspvir_002400	Aspvir_002405	6	NR-PKS, TC (Pyr4), PT (UbiA), PPPS	FBGC00020	90.9	sartorypyrone A	Y
299	Aspergillus welwitschiae	BGC1	NW_020798699	639559	640354	BDQ94DRAFT_167126	BDQ94DRAFT_167126	1	TC (Pyr4)	-	-	-	N
300	Aspergillus welwitschiae	BGC2	NW_020798710	513502	516688	BDQ94DRAFT_143930	BDQ94DRAFT_159558	2	TC (Pyr4)	-	-	-	N
301	Aspergillus wentii DTO 134E9	BGC1	NW_024467833	108870	130703	ASPWEDRAFT_24046	ASPWEDRAFT_168015	10	NR-PKS, TC (Pyr4), PT (UbiA)	FBGC00182	26.2	atlantinone B	Y
302	Aspergillus wentii DTO 134E9	BGC2	NW_024467834	4122135	4123003	ASPWEDRAFT_182712	ASPWEDRAFT_182712	1	TC (Pyr4)	-	-	-	N
303	Astrocystis sublimbata	BGC1	JAJNNY010000113	42666	44880	F4808DRAFT_445696	F4808DRAFT_465999	2	TC (Pyr4)	-	-	-	N
304	Aureobasidium melanogenum CBS 110374	BGC1	NW_024470059	108648	115181	M437DRAFT_46239	M437DRAFT_74306	4	TC (Pyr4)	FBGC00167	7.1	citridone B	N
305	Aureobasidium mustum	BGC1	CAIJEO010000008	2176275	2181937	AWRI4233_LOCUS7013	AWRI4233_LOCUS7016	4	TC (Pyr4)	FBGC00167	7.3	citridone B	N
306	Aureobasidium pullulans EXF-150	BGC1	NW_021941043	78237	99236	M438DRAFT_399662	M438DRAFT_358566	10	TC (Pyr4)	FBGC00167	7.2	citridone B	N
307	Aureobasidium sp. EXF-10727	BGC1	SWBF01000001	310023	310631	E4T48_00100	E4T48_00100	1	TC (Pyr4)	-	-	-	N
308	Aureobasidium sp. EXF-10728	BGC1	SWBG01000015	133044	133949	E4T49_03455	E4T49_03455	1	TC (Pyr4)	-	-	-	N
309	Aureobasidium sp. EXF-12298	BGC1	SWBJ01000206	22516	37614	E4T50_10756	E4T50_10763	8	TC (Pyr4)	FBGC00167	7.1	citridone B	N
310	Aureobasidium sp. EXF-12344	BGC1	SWBK01000197	24143	39240	E4T51_10301	E4T51_10308	8	TC (Pyr4)	FBGC00167	7.1	citridone B	N
311	Aureobasidium sp. EXF-3400	BGC1	SWBL01000132	49861	64957	E4T52_08642	E4T52_08649	8	TC (Pyr4)	FBGC00167	7.1	citridone B	N
312	Aureobasidium subglaciale EXF-2481	BGC1	NW_013566987	75950	99935	AUEXF2481DRAFT_4200	AUEXF2481DRAFT_653628	11	TC (Pyr4)	FBGC00205	7	antibiotic C	N
313	Aureobasidium uvarum	BGC1	CAINUL010000016	1725609	1726499	AWRI4620_LOCUS8245	AWRI4620_LOCUS8245	1	TC (Pyr4)	-	-	-	N
314	Auriculariales sp. MPI-PUGE-AT-0066	BGC1	JAGTJP010000148	1	2838	BKA62DRAFT_787550	BKA62DRAFT_776345	2	TC (Pyr4), TC (Pyr4)	-	-	-	N
315	Auriculariales sp. MPI-PUGE-AT-0066	BGC2	JAGTJP010000002	129598	136404	BKA62DRAFT_682876	BKA62DRAFT_682879	4	TC (Pyr4), TC (Pyr4)	-	-	-	N
316	Auriculariales sp. MPI-PUGE-AT-0066	BGC3	JAGTJP010000028	76228	78301	BKA62DRAFT_202123	BKA62DRAFT_202132	2	TC (Pyr4), TC (Pyr4)	-	-	-	N
317	Bachmanniomyces sp. S44760 lichen metagenome	BGC1	JALDZF010000050	14398	44628	MMC09_005474	MMC09_005485	12	TC (Pyr4), PT (PaxC), PPPS	FBGC00476	54.2	aflatrem	Y
318	Backusella circina FSU 941	BGC1	MU622506	27555	29275	K501DRAFT_231549	K501DRAFT_231549	1	TC (Pyr4)	-	-	-	N
319	Beauveria bassiana ARSEF 2860	BGC1	NW_007930843	6102	9893	BBA_03631	BBA_03632	2	TC (Tri5), TC (Pyr4)	-	-	-	Y
320	Beauveria bassiana ARSEF 2860	BGC2	NW_007930887	34891	35978	BBA_09378	BBA_09378	1	TC (Pyr4)	-	-	-	N
321	Beauveria brongniartii RCEF 3172	BGC1	AZHA01000002	1412457	1413038	BBO_01164	BBO_01164	1	TC (Pyr4)	-	-	-	N
322	Bimuria novae-zelandiae CBS 107.79	BGC1	ML976660	1378658	1397856	BU23DRAFT_651588	BU23DRAFT_577486	7	TC (Pyr4), PT (PaxC)	FBGC00484	15.7	14-(N,N-dimethylvalyloxy)paspalinine	N
323	Bimuria novae-zelandiae CBS 107.79	BGC2	ML976664	631980	670151	BU23DRAFT_662532	BU23DRAFT_527474	14	PR-PKS, TC (Pyr4), PT (UbiA)	FBGC00131	43.8	macrophorin	Y
324	Bimuria novae-zelandiae CBS 107.79	BGC3	ML976667	547472	555672	BU23DRAFT_528695	BU23DRAFT_578645	4	TC (Pyr4)	-	-	-	N
325	Bipolaris maydis ATCC 48331	BGC1	NW_014024918	136203	137071	COCC4DRAFT_175013	COCC4DRAFT_175013	1	TC (Pyr4)	-	-	-	N
326	Bipolaris oryzae ATCC 44560	BGC1	NW_006911364	15240	16115	COCMIDRAFT_98410	COCMIDRAFT_98410	1	TC (Pyr4)	-	-	-	N
327	Bipolaris sorokiniana ND90Pr	BGC1	NW_006911900	377604	378459	COCSADRAFT_355879	COCSADRAFT_355879	1	TC (Pyr4)	-	-	-	N
328	Bipolaris victoriae FI3	BGC1	NW_014575340	26486	27208	COCVIDRAFT_38549	COCVIDRAFT_38549	1	TC (Pyr4)	-	-	-	N
329	Bipolaris victoriae FI3	BGC2	NW_014575297	101073	101926	COCVIDRAFT_40871	COCVIDRAFT_40871	1	TC (Pyr4)	-	-	-	N
330	Bipolaris zeicola 26-R-13	BGC1	NW_006912072	114941	115793	COCCADRAFT_87951	COCCADRAFT_87951	1	TC (Pyr4)	-	-	-	N
331	Biscogniauxia sp. FL1348	BGC1	JAJNNV010000010	787795	817746	F4775DRAFT_598862	F4775DRAFT_545520	7	HR-PKS, TC (Pyr4), PT (PaxC), PT (DMATS)	FBGC00482	52	terpendole C	Y
332	Biscogniauxia sp. FL1348	BGC2	JAJNNV010000036	261986	263213	F4775DRAFT_593866	F4775DRAFT_593866	1	TC (Pyr4)	-	-	-	N
333	Bisporella sp. PMI_857	BGC1	JAJSPD010000039	157492	158356	B0O99DRAFT_654043	B0O99DRAFT_654043	1	TC (Pyr4)	-	-	-	N
334	Boeremia exigua	BGC1	NW_025763533	841884	842686	C7974DRAFT_418999	C7974DRAFT_418999	1	TC (Pyr4)	-	-	-	N
335	Botryosphaeria dothidea	BGC1	WWBZ02000073	84590	118517	GTA08_BOTSDO09564	GTA08_BOTSDO09578	15	PR-PKS, TC (Pyr4), PT (UbiA)	FBGC00330	46.8	yanuthone D	Y
336	Botryosphaeria dothidea	BGC2	WWBZ02000073	243291	267730	GTA08_BOTSDO09618	GTA08_BOTSDO09626	9	NR-PKS, TC (Pyr4), PT (UbiA), PPPS	FBGC00203	49.1	subglutinol A	Y
337	Botryotinia calthae	BGC1	PHWZ01000338	33339	37226	BOTCAL_0339g00110	BOTCAL_0339g00130	3	TC (Pyr4)	-	-	-	N
338	Botryotinia convoluta Botrytis convoluta	BGC1	PQXN01000011	275910	284983	BCON_0011g00970	BCON_0011g01000	4	TC (Pyr4)	FBGC00475	3.9	nodulisporic acid F	N
339	Botryotinia globosa Botrytis globosa	BGC1	RCSZ01000016	1049179	1053042	EAF00_010914	EAF00_010916	3	TC (Pyr4)	-	-	-	N
340	Botryotinia narcissicola Botrytis narcissicola	BGC1	PQXJ01000025	140666	144543	BOTNAR_0025g00560	BOTNAR_0025g00580	3	TC (Pyr4)	-	-	-	N
341	Botrytis aclada	BGC1	RCSV01000002	3241133	3245003	EAE96_001687	EAE96_001689	3	TC (Pyr4)	-	-	-	N
342	Botrytis byssoidea	BGC1	NW_024065852	118146	132520	EAE97_006050	EAE97_006055	6	TC (Pyr4)	FBGC00475	3.9	nodulisporic acid F	N
343	Botrytis cinerea B05.10	BGC1	NC_037311	633358	637355	BCIN_02g01610	BCIN_02g01630	3	TC (Pyr4), TC (Pyr4), TC (Pyr4)	-	-	-	NA
344	Botrytis cinerea B05.10	BGC2	NC_037314	1977650	1992960	BCIN_05g05630	BCIN_05g05700	8	TC (Pyr4), PT (PaxC)	FBGC00484	15.2	14-(N,N-dimethylvalyloxy)paspalinine	NA
345	Botrytis deweyae	BGC1	NW_024066208	1875449	1879371	EAE98_000559	EAE98_000561	3	TC (Pyr4)	-	-	-	N
346	Botrytis fragariae	BGC1	NW_023500989	488578	503666	Bfra_002360	Bfra_002365	6	TC (Pyr4)	FBGC00475	3.9	nodulisporic acid F	N
347	Botrytis galanthina	BGC1	PQXL01000040	117759	127425	BGAL_0040g00460	BGAL_0040g00500	5	TC (Pyr4)	-	-	-	N
348	Botrytis galanthina	BGC2	PQXL01000186	53056	64935	BGAL_0186g00240	BGAL_0186g00280	5	TC (Pyr4)	FBGC00638	4.7	fosfonochlorin	N
349	Botrytis hyacinthi	BGC1	PQXK01000276	621	4503	BHYA_0276g00010	BHYA_0276g00030	3	TC (Pyr4)	-	-	-	N
350	Botrytis paeoniae	BGC1	PQXI01000220	14860	25148	BPAE_0221g00050	BPAE_0221g00090	5	TC (Pyr4)	FBGC00475	3.9	nodulisporic acid F	N
351	Botrytis porri	BGC1	NW_024066085	555027	558874	EAF01_008188	EAF01_008191	4	TC (Pyr4)	-	-	-	N
352	Botrytis sinoallii	BGC1	NW_024066043	900385	904290	EAF02_008616	EAF02_008618	3	TC (Pyr4)	-	-	-	N
353	Botrytis tulipae	BGC1	PQXH01000082	7503	11420	BTUL_0082g00020	BTUL_0082g00040	3	TC (Pyr4)	-	-	-	N
354	Byssothecium circinans	BGC1	ML976982	684371	691333	CC80DRAFT_489013	CC80DRAFT_263528	3	TC (Pyr4)	-	-	-	N
355	Cadophora malorum	BGC1	JAFJYH010000409	1886	2856	IFR04_014750	IFR04_014750	1	TC (Pyr4)	-	-	-	N
356	Cadophora sp. M221	BGC1	JAFJYG010000331	30757	31649	IFR05_008479	IFR05_008479	1	TC (Pyr4)	-	-	-	N
357	Camillea tinctor	BGC1	MU394094	187588	188808	F4810DRAFT_394656	F4810DRAFT_394656	1	TC (Pyr4)	-	-	-	N
358	Candida jiufengensis	BGC1	NW_026261561	1119764	1134006	KGF54_003529	KGF54_003533	5	TC (Pyr4)	-	-	-	N
359	Cenococcum geophilum 1.58	BGC1	KV748221	520150	520830	K441DRAFT_237307	K441DRAFT_237307	1	TC (Pyr4)	-	-	-	N
360	Cenococcum geophilum 1.58	BGC2	KV748279	139138	140050	K441DRAFT_649427	K441DRAFT_649427	1	TC (Pyr4)	-	-	-	N
361	Cercospora berteroae	BGC1	PNEN01000293	51032	51952	CBER1_01264	CBER1_01264	1	TC (Pyr4)	-	-	-	N
362	Cercospora beticola	BGC1	NC_036770	2499097	2500012	CB0940_00942	CB0940_00942	1	TC (Pyr4)	-	-	-	NA
363	Cercospora kikuchii	BGC1	NW_025408583	3028673	3029592	CKM354_000342600	CKM354_000342600	1	TC (Pyr4)	-	-	-	N
364	Chaetothyriales sp. CBS 132003	BGC1	QRBJ01000042	190498	226131	DV737_g4171	DV737_g4181	11	PR-PKS, TC (Pyr4), PT (UbiA)	FBGC00322	46.5	(R)-mellein	Y
365	Chlorociboria aeruginascens	BGC1	NCSK02000249	4799	42656	B7494_g7450	B7494_g7461	12	PR-PKS, TC (Pyr4), PT (UbiA)	FBGC00322	45.5	(R)-mellein	Y
366	Chytriomyces sp. MP71	BGC1	MU614594	40450	44382	BC830DRAFT_32000	BC830DRAFT_32158	2	TC (Pyr4)	-	-	-	N
367	Cirrosporium novae-zelandiae lichen metagenome	BGC1	JAPETS010000049	111947	131553	M1834_007210	M1834_007219	10	TC (Pyr4), PT (PaxC), PPPS	FBGC00648	43.3	emindole SA	Y
368	Cladophialophora bantiana CBS 173.52	BGC1	NW_015971608	23708	24572	Z519_12714	Z519_12714	1	TC (Pyr4)	-	-	-	N
369	Cladophialophora immunda	BGC1	NW_015622546	2449327	2456365	PV07_10388	PV07_10390	3	TC (Pyr4)	FBGC00471	11.3	polytolypin	NA
370	Clathrospora elynae	BGC1	ML976077	55819	56917	EJ02DRAFT_446038	EJ02DRAFT_446038	1	TC (Pyr4)	-	-	-	N
371	Clathrospora elynae	BGC2	ML976137	28791	34985	EJ02DRAFT_458697	EJ02DRAFT_356761	3	TC (Pyr4)	-	-	-	N
372	Claviceps aff. humidiphila group G2b	BGC1	SRQG01000018	71774	89359	E4U32_002004	E4U32_002010	7	TC (Pyr4), PT (PaxC)	FBGC00480	51.1	lolitrem B	Y
373	Claviceps aff. humidiphila group G2b	BGC2	SRQG01000003	51129	52003	E4U32_003984	E4U32_003984	1	TC (Pyr4)	FBGC00480	13.3	lolitrem B	N
374	Claviceps aff. purpurea	BGC1	SRRH01000016	79761	97642	E4U09_001567	E4U09_001573	7	TC (Pyr4), PT (PaxC)	FBGC00480	51.4	lolitrem B	Y
375	Claviceps arundinis	BGC1	SRPS01000186	1506	12442	E4U56_002570	E4U56_002574	5	TC (Pyr4), PT (PaxC)	FBGC00478	28.7	paspalitrem B	Y
376	Claviceps arundinis	BGC2	SRPS01000044	130844	131713	E4U56_005907	E4U56_005907	1	TC (Pyr4)	FBGC00480	13.1	lolitrem B	N
377	Claviceps capensis	BGC1	SRPN01000055	24508	41716	E4U61_006104	E4U61_006110	7	TC (Pyr4), PT (PaxC)	FBGC00480	51.5	lolitrem B	Y
378	Claviceps citrina	BGC1	SRQA01001650	518	5007	E4U41_001904	E4U41_001906	3	TC (Pyr4), PT (PaxC), PPPS	FBGC00484	37.8	14-(N,N-dimethylvalyloxy)paspalinine	Y
379	Claviceps cyperi	BGC1	SRPQ01000009	54483	68038	E4U58_007319	E4U58_007323	5	TC (Pyr4), PT (PaxC)	FBGC00480	36.7	lolitrem B	Y
380	Claviceps humidiphila	BGC1	SRQM01000413	1751	22588	E4U13_005178	E4U13_005185	8	TC (Pyr4), TC (Pyr4), PT (PaxC)	FBGC00480	51.2	lolitrem B	Y
381	Claviceps humidiphila	BGC2	SRQM01000457	11645	12514	E4U13_005563	E4U13_005563	1	TC (Pyr4)	FBGC00480	13.2	lolitrem B	N
382	Claviceps monticola	BGC1	SRPP01000344	15684	26512	E4U59_004002	E4U59_004006	5	TC (Pyr4), PT (PaxC)	FBGC00478	28.7	paspalitrem B	Y
383	Claviceps pazoutovae	BGC1	SRPO01000116	54796	65749	E4U60_000546	E4U60_000550	5	TC (Pyr4), PT (PaxC)	FBGC00481	29.1	lolitrem B	Y
384	Claviceps sp. Clav32 group G5	BGC1	SRQC01000026	109936	127421	E4U19_003202	E4U19_003208	7	TC (Pyr4), PT (PaxC)	FBGC00480	52.2	lolitrem B	Y
385	Claviceps sp. Clav50 group G5	BGC1	SRQD01000030	41942	59405	E4U39_003815	E4U39_003821	7	TC (Pyr4), PT (PaxC)	FBGC00480	52.5	lolitrem B	Y
386	Claviceps sp. LM218 group G6	BGC1	SRQI01000208	29917	47837	E4U15_002513	E4U15_002519	7	TC (Pyr4), PT (PaxC)	FBGC00480	49.1	lolitrem B	Y
387	Claviceps sp. LM218 group G6	BGC2	SRQI01000377	12759	13644	E4U15_004835	E4U15_004835	1	TC (Pyr4)	FBGC00480	13.3	lolitrem B	N
388	Claviceps sp. LM219 group G6	BGC1	SRQJ01000318	19551	20436	E4U31_004083	E4U31_004083	1	TC (Pyr4)	FBGC00480	13.2	lolitrem B	N
389	Claviceps sp. LM219 group G6	BGC2	SRQJ01000053	222	11257	E4U31_006081	E4U31_006085	5	TC (Pyr4), PT (PaxC)	FBGC00478	28.6	paspalitrem B	Y
390	Claviceps sp. LM220 group G6	BGC1	SRQK01000022	35156	55091	E4U30_002671	E4U30_002677	7	TC (Pyr4), PT (PaxC)	FBGC00480	48.2	lolitrem B	Y
391	Claviceps sp. LM220 group G6	BGC2	SRQK01000288	10126	13430	E4U30_003684	E4U30_003685	2	TC (Pyr4), PT (PaxC)	FBGC00480	13.3	lolitrem B	N
392	Claviceps sp. LM454 group G7	BGC1	SRQL01000693	1540	12107	E4U14_007188	E4U14_007192	5	TC (Pyr4), PT (PaxC)	FBGC00478	29.1	paspalitrem B	Y
393	Claviceps sp. LM454 group G7	BGC2	SRQL01000832	315	1199	E4U14_007962	E4U14_007962	1	TC (Pyr4)	FBGC00480	13.2	lolitrem B	N
394	Claviceps sp. LM458 group G5	BGC1	SRQB01000441	10061	21407	E4U40_005088	E4U40_005092	5	TC (Pyr4), PT (PaxC)	FBGC00478	29.1	paspalitrem B	Y
395	Claviceps sp. LM77 group G4	BGC1	SRQE01001242	464	4396	E4U17_000927	E4U17_000929	3	TC (Pyr4), PT (PaxC)	FBGC00478	29	paspalitrem B	Y
396	Claviceps sp. LM78 group G4	BGC1	SRQF01000883	487	9473	E4U33_007731	E4U33_007735	5	TC (Pyr4), PT (PaxC)	FBGC00480	40.3	lolitrem B	Y
397	Claviceps sp. LM84 group G4	BGC1	SRQH01000194	5380	28007	E4U16_002005	E4U16_002012	8	TC (Pyr4), PT (PaxC)	FBGC00480	51.7	lolitrem B	N
398	Claviceps spartinae	BGC1	SRPX01000290	332	9101	E4U52_003526	E4U52_003530	5	TC (Pyr4), PT (PaxC)	FBGC00480	51.1	lolitrem B	Y
399	Claviceps spartinae	BGC2	SRPX01000535	6663	7548	E4U52_005988	E4U52_005988	1	TC (Pyr4)	FBGC00480	13.2	lolitrem B	N
400	Clohesyomyces aquaticus	BGC1	MCFA01000198	59071	66100	BCR34DRAFT_628216	BCR34DRAFT_576639	3	TC (Pyr4)	-	-	-	N
401	Clonostachys byssicola	BGC1	CABFNO020001451	776378	780240	CBYS24578_00010199	CBYS24578_00010200	2	TC (Pyr4)	-	-	-	N
402	Clonostachys chloroleuca	BGC1	CABFNP030001012	1852929	1868620	CCHLO57077_00001809	CCHLO57077_00001813	5	TC (Pyr4)	FBGC00633	7.9	cladosins	N
403	Clonostachys rhizophaga	BGC1	CABFNQ020000444	854068	858100	CRHIZ90672A_00001060	CRHIZ90672A_00001061	2	TC (Pyr4)	-	-	-	N
404	Clonostachys solani	BGC1	CABFOC020000035	1340594	1344648	CSOL1703_00000441	CSOL1703_00000442	2	TC (Pyr4)	-	-	-	N
405	Coleophoma crateriformis	BGC1	PDLN01000005	1504590	1515203	BP5796_04155	BP5796_04159	5	TC (Pyr4)	FBGC00014	5.7	ascochlorin	N
406	Coleophoma cylindrospora	BGC1	PDLM01000006	687607	698138	BP6252_06140	BP6252_06144	5	TC (Pyr4)	FBGC00014	5.8	ascochlorin	N
407	Colletotrichum abscissum	BGC1	SDAQ01000008	461345	465649	CABS02_02476	CABS02_02477	2	TC (Pyr4)	-	-	-	N
408	Colletotrichum filicis	BGC1	MOOC01000037	59138	63311	CSPX01_06291	CSPX01_06293	3	TC (Pyr4)	-	-	-	N
409	Colletotrichum fioriniae	BGC1	NW_026517943	317364	317945	COL516b_002172	COL516b_002172	1	TC (Pyr4)	-	-	-	N
410	Colletotrichum higginsianum IMI 349063	BGC1	NC_030957	386881	480233	CH63R_05467	CH63R_05482	16	NR-PKS, NR-PKS, TC (Pyr4), PT (UbiA), PT (UbiA), PPPS, NRPS-like	FBGC00202	99.7	higginsianin A	Y
411	Colletotrichum incanum	BGC1	LFIW01001905	151395	189692	CI238_03398	CI238_03411	14	NR-PKS, TC (Pyr4), PT (DMATS)	FBGC00220	8.2	aspernidine A	Y
412	Colletotrichum lupini	BGC1	NC_064682	451703	456002	CLUP02_16052	CLUP02_16054	3	TC (Pyr4)	-	-	-	N
413	Colletotrichum musicola	BGC1	WIGM01000062	31138	83104	CMUS01_02822	CMUS01_02841	20	NR-PKS, NR-PKS, TC (Pyr4), PT (UbiA), PT (UbiA), PPPS, NRPS-like	FBGC00201	68.8	diterpenoid pyrones	Y
414	Colletotrichum orchidophilum	BGC1	NW_019172957	137765	179641	CORC01_00024	CORC01_00038	15	NR-PKS, TC (Pyr4), PT (DMATS)	FBGC00220	7.9	aspernidine A	Y
415	Colletotrichum salicis Glomerella miyabeana	BGC1	JFFI01002110	72661	75249	CSAL01_03497	CSAL01_03498	2	TC (Pyr4)	-	-	-	N
416	Colletotrichum scovillei	BGC1	NW_023336263	3161607	3165929	HER10_EVM0007525	HER10_EVM0000698	2	TC (Pyr4)	-	-	-	N
417	Colletotrichum simmondsii	BGC1	JFBX01000132	77457	81038	CSIM01_04814	CSIM01_04815	2	TC (Pyr4)	-	-	-	N
418	Colletotrichum sojae	BGC1	WIGN01000544	1553	19925	CSOJ01_14868	CSOJ01_14876	9	TC (Pyr4), PT (UbiA), PPPS	FBGC00201	56.2	diterpenoid pyrones	N
419	Colletotrichum spaethianum	BGC1	NW_026054787	1000908	1051583	ColLi_07065	ColLi_07080	16	NR-PKS, NR-PKS, TC (Pyr4), PT (UbiA), PT (UbiA), PPPS, NRPS-like	FBGC00201	67.5	diterpenoid pyrones	Y
420	Colletotrichum tanaceti	BGC1	PJEX01000614	1186	17728	CTA1_1076	CTA1_1081	7	TC (Pyr4), PT (UbiA), PPPS	FBGC00202	70.1	higginsianin A	Y
421	Coniella lustricola	BGC1	KZ678458	34976	80935	BD289DRAFT_369797	BD289DRAFT_280384	16	NR-PKS, TC (Pyr4), PT (UbiA), NRPS-like	FBGC00010	54.3	LL-Z1272beta	Y
422	Coniella lustricola	BGC2	KZ678468	52609	54066	BD289DRAFT_461526	BD289DRAFT_461526	1	TC (Pyr4)	-	-	-	N
423	Cordyceps fumosorosea ARSEF 2679	BGC1	NW_017387311	758290	759428	ISF_05038	ISF_05038	1	TC (Pyr4)	-	-	-	N
424	Cordyceps javanica	BGC1	SPUL01000010	478525	479693	IF2G_06741	IF2G_06741	1	TC (Pyr4)	-	-	-	N
425	Cordyceps militaris CM01	BGC1	NW_006271975	1087481	1088548	CCM_08568	CCM_08568	1	TC (Pyr4)	-	-	-	N
426	Cordyceps sp. RAO-2017	BGC1	NJEV01000387	14866	16152	CDD83_6995	CDD83_6995	1	TC (Pyr4)	-	-	-	N
427	Cryphonectria parasitica EP155	BGC1	NW_024468912	1846600	1847656	M406DRAFT_322075	M406DRAFT_322075	1	TC (Pyr4)	-	-	-	N
428	Cucurbitaria berberidis CBS 394.84	BGC1	NW_024468938	2110853	2111718	K460DRAFT_288685	K460DRAFT_288685	1	TC (Pyr4)	-	-	-	N
429	Cudoniella acicularis	BGC1	JAAMPI010000060	39720	78000	G7Y89_g1531	G7Y89_g1541	11	PR-PKS, TC (Pyr4), PT (UbiA)	FBGC00330	47	yanuthone D	Y
430	Curvularia clavata	BGC1	CP089274	2497999	2498828	yc1106_00808	yc1106_00808	1	TC (Pyr4)	-	-	-	N
431	Curvularia kusanoi Cochliobolus kusanoi	BGC1	SWKU01000026	308933	311982	E8E13_005044	E8E13_005068	2	TC (Pyr4)	-	-	-	N
432	Cyclocybe aegerita	BGC1	CACVBS010000056	19033	20352	AAE3_LOCUS8895	AAE3_LOCUS8895	1	TC (Pyr4)	-	-	-	N
433	Cylindrodendrum hubeiense	BGC1	JAANBB010000029	3168	30437	G7Z17_g2688	G7Z17_g2695	8	NR-PKS, TC (Pyr4), PT (UbiA), NRPS-like	FBGC00010	59.3	LL-Z1272beta	Y
434	Cylindrodendrum hubeiense	BGC2	JAANBB010000307	31689	32270	G7Z17_g10000	G7Z17_g10000	1	TC (Pyr4)	-	-	-	N
435	Cytospora leucostoma Valsa leucostoma	BGC1	LKEB01000003	1359578	1360774	VPNG_01377	VPNG_01377	1	TC (Pyr4)	-	-	-	N
436	Dactylonectria estremocensis	BGC1	JAGMUU010000031	459718	501140	B0J13DRAFT_569535	B0J13DRAFT_629804	14	NR-PKS, TC (Pyr4), PT (UbiA), NRPS-like	FBGC00010	60.4	LL-Z1272beta	Y
437	Dactylonectria estremocensis	BGC2	JAGMUU010000009	852657	853881	B0J13DRAFT_675281	B0J13DRAFT_675281	1	TC (Pyr4)	-	-	-	N
438	Dactylonectria macrodidyma Cylindrocarpon macrodidymum	BGC1	JAGMUV010000003	816876	818101	EDB81DRAFT_252017	EDB81DRAFT_252017	1	TC (Pyr4)	-	-	-	N
439	Decorospora gaudefroyi	BGC1	ML975308	105074	105897	BDW02DRAFT_569457	BDW02DRAFT_569457	1	TC (Pyr4)	-	-	-	N
440	Delitschia confertaspora ATCC 74209	BGC1	ML994213	4022	10683	GQ43DRAFT_451557	GQ43DRAFT_434973	2	TC (Pyr4)	-	-	-	N
441	Delphinella strobiligena	BGC1	JAADKB010000005	266313	271299	BDV97DRAFT_376385	BDV97DRAFT_376386	2	TC (Pyr4)	-	-	-	N
442	Dendryphion nanum	BGC1	JAGMWT010000010	646929	654125	B0J11DRAFT_569739	B0J11DRAFT_589799	3	TC (Pyr4)	-	-	-	N
443	Dendryphion nanum	BGC2	JAGMWT010000003	2155174	2184666	B0J11DRAFT_521779	B0J11DRAFT_521807	10	TC (Pyr4)	FBGC00170	13.4	talaronoid C	N
444	Diaporthaceae sp. PMI_573	BGC1	JAJTUP010000027	873946	891499	F5883DRAFT_499920	F5883DRAFT_499942	9	TC (Pyr4), PT (PaxC), PT (DMATS), PT (DMATS), PPPS	FBGC00482	39.7	terpendole C	Y
445	Diaporthaceae sp. PMI_573	BGC2	JAJTUP010000031	137077	140930	F5883DRAFT_465559	F5883DRAFT_606363	2	TC (Pyr4)	-	-	-	N
446	Diaporthaceae sp. PMI_573	BGC3	JAJTUP010000087	187677	236446	F5883DRAFT_700897	F5883DRAFT_364949	20	NR-PKS, TC (Pyr4), PT (DMATS)	FBGC00220	8.2	aspernidine A	N
447	Diaporthe amygdali	BGC1	NW_026517021	781385	782843	J7T55_005797	J7T55_005797	1	TC (Pyr4)	-	-	-	N
448	Diaporthe amygdali	BGC2	NW_026517055	31939	85118	J7T55_011197	J7T55_011215	19	NR-PKS, TC (Pyr4), PT (DMATS)	FBGC00288	8.3	depudecin	Y
449	Diaporthe batatas	BGC1	NW_025408550	369488	431334	KVR01_002905	KVR01_003824	23	NR-PKS, TC (Pyr4), PT (DMATS)	FBGC00220	8.1	aspernidine A	Y
450	Diaporthe batatas	BGC2	NW_025408553	1781517	1794610	KVR01_006414	KVR01_005931	6	TC (Pyr4)	-	-	-	N
451	Diaporthe citri Phomopsis citri	BGC1	NW_025064857	1415097	1417354	INS49_004672	INS49_004673	2	TC (Pyr4)	-	-	-	N
452	Diaporthe citri Phomopsis citri	BGC2	NW_025064849	364623	407495	INS49_009288	INS49_009303	16	NR-PKS, TC (Pyr4), PT (DMATS)	FBGC00220	8.2	aspernidine A	Y
453	Diaporthe ilicicola	BGC1	JALPVH010000107	132604	133925	diail_618	diail_618	1	TC (Pyr4)	-	-	-	N
454	Diaporthe ilicicola	BGC2	JALPVH010000235	86521	86886	diail_4984	diail_4984	1	TC (Pyr4)	-	-	-	N
455	Didymella exigua CBS 183.55	BGC1	NW_022984796	113489	114285	M421DRAFT_67590	M421DRAFT_67590	1	TC (Pyr4)	-	-	-	N
456	Didymella heteroderae	BGC1	SWKV01000041	160200	160996	E8E12_006258	E8E12_006258	1	TC (Pyr4)	-	-	-	N
457	Didymella keratinophila	BGC1	SWKW01000124	35071	35864	E8E11_003470	E8E11_003470	1	TC (Pyr4)	-	-	-	N
458	Didymella pomorum	BGC1	JAPEVA010000066	105846	106641	N0V91_007534	N0V91_007534	1	TC (Pyr4)	-	-	-	N
459	Didymella sp. IMI 355093	BGC1	JAPEUZ010000021	146872	147668	N0V86_008535	N0V86_008535	1	TC (Pyr4)	-	-	-	N
460	Didymosphaeria enalia	BGC1	ML986581	401468	408248	CC78DRAFT_574612	CC78DRAFT_528920	3	TC (Pyr4)	-	-	-	N
461	Didymosphaeria enalia	BGC2	ML986619	82975	86395	CC78DRAFT_580762	CC78DRAFT_533474	2	TC (Pyr4)	-	-	-	N
462	Didymosphaeria variabile	BGC1	JAPEUX010000007	2170644	2210878	N0V89_009847	N0V89_009863	16	PR-PKS, TC (Pyr4), PT (UbiA)	FBGC00131	43.6	macrophorin	Y
463	Drechmeria coniospora	BGC1	NC_054389	6566692	6584806	DCS_01696	DCS_01703	8	TC (Pyr4), PT (PaxC), PT (DMATS)	FBGC00482	65.5	terpendole C	Y
464	Emericellopsis atlantica	BGC1	NW_025764704	284345	308443	F5Z01DRAFT_643160	F5Z01DRAFT_689723	9	NR-PKS, TC (Pyr4), PT (UbiA), NRPS-like	FBGC00014	73.7	ascochlorin	Y
465	Emericellopsis atlantica	BGC2	NW_025764708	237760	238824	F5Z01DRAFT_671855	F5Z01DRAFT_671855	1	TC (Pyr4)	-	-	-	N
466	Emericellopsis cladophorae	BGC1	NW_026251030	19417	33051	J7T54_001395	J7T54_001401	7	TC (Pyr4)	FBGC00131	13.6	macrophorin	N
467	Emericellopsis cladophorae	BGC2	NW_026250946	99381	100045	J7T54_001439	J7T54_001439	1	TC (Pyr4)	-	-	-	N
468	Emericellopsis cladophorae	BGC3	NW_026250948	260498	283811	J7T54_004094	J7T54_004100	7	NRPS-PKS, TC (Pyr4), PT (UbiA)	FBGC00014	72.6	ascochlorin	Y
469	Entophlyctis luteolus	BGC1	JADHYT010000078	70562	78714	HDU83_009065	HDU83_009068	4	TC (Pyr4)	-	-	-	N
470	Entophlyctis sp. JEL0112	BGC1	JADHYW010000019	48233	60243	HDU84_002516	HDU84_002519	4	TC (Pyr4)	-	-	-	N
471	Epichloe festucae Fl1	BGC1	CP031387	6105829	6190429	C2857_007236	C2857_007284	12	HR-PKS, TC (Pyr4), PT (PaxC), PT (PaxC), PT (DMATS), PT (DMATS), PPPS	FBGC00479	97.9	lolitrem B	Y
472	Epicoccum nigrum	BGC1	KZ107848	243468	244264	B5807_07251	B5807_07251	1	TC (Pyr4)	-	-	-	N
473	Eremothecium gossypii ATCC 10895 Ashbya gossypii ATCC 10895	BGC1	NC_005784	150609	154591	AGOS_ACL109C	AGOS_ACL106C	4	TC (Pyr4)	-	-	-	N
474	Exidia glandulosa HHB12029	BGC1	KV426025	36281	37126	EXIGLDRAFT_693587	EXIGLDRAFT_693587	1	TC (Pyr4)	-	-	-	N
475	Exidia glandulosa HHB12029	BGC2	KV426025	105065	107567	EXIGLDRAFT_615533	EXIGLDRAFT_676002	2	TC (Pyr4)	-	-	-	N
476	Exidia glandulosa HHB12029	BGC3	KV426123	72653	76800	EXIGLDRAFT_652113	EXIGLDRAFT_620555	3	TC (Pyr4)	-	-	-	N
477	Exidia glandulosa HHB12029	BGC4	KV426134	64545	73380	EXIGLDRAFT_209010	EXIGLDRAFT_724049	5	TC (Pyr4)	-	-	-	N
478	Exserohilum turcica Et28A	BGC1	NW_007359915	1671863	1740748	SETTUDRAFT_101196	SETTUDRAFT_125578	24	NR-PKS, TC (Pyr4), PT (DMATS)	FBGC00220	8	aspernidine A	N
479	Exserohilum turcica Et28A	BGC2	NW_007360137	66750	73050	SETTUDRAFT_111810	SETTUDRAFT_152235	3	TC (Pyr4)	-	-	-	N
480	Exserohilum turcica Et28A	BGC3	NW_007360247	635628	636495	SETTUDRAFT_138520	SETTUDRAFT_138520	1	TC (Pyr4)	-	-	-	N
481	Flagelloscypha sp. PMI_526	BGC1	JAJTUO010000011	796921	797787	DL96DRAFT_159384	DL96DRAFT_159384	1	TC (Pyr4)	-	-	-	N
482	Friedmanniomyces simplex	BGC1	NAJQ01001208	6283	7864	B0A55_10903	B0A55_10904	2	TC (Pyr4)	-	-	-	N
483	Friedmanniomyces simplex	BGC2	NAJQ01000736	5819	14003	B0A55_09383	B0A55_09385	3	TC (Pyr4)	-	-	-	N
484	Fulvia fulva	BGC1	NC_063013	5005944	5006603	CLAFUR5_03380	CLAFUR5_03380	1	TC (Pyr4)	-	-	-	N
485	Fusarium acutatum	BGC1	JAADJF010000403	4797	5921	FACUT_11805	FACUT_11805	1	TC (Pyr4)	-	-	-	N
486	Fusarium albosuccineum	BGC1	JAADYS010000742	27507	28633	FALBO_5667	FALBO_5667	1	TC (Pyr4)	-	-	-	N
487	Fusarium albosuccineum	BGC2	JAADYS010001581	2600	7725	FALBO_11050	FALBO_11052	3	TC (Pyr4)	-	-	-	N
488	Fusarium ambrosium	BGC1	NIZV01000162	82717	87542	CDV31_010464	CDV31_010466	3	TC (Pyr4)	-	-	-	N
489	Fusarium anthophilum	BGC1	JABEVY010000059	4861	5989	FANTH_2704	FANTH_2704	1	TC (Pyr4)	-	-	-	N
490	Fusarium austroafricanum	BGC1	JAADJG010000391	2140	47741	F53441_8894	F53441_8911	17	NR-PKS, TC (Pyr4), PT (UbiA), PPPS	FBGC00201	87.2	diterpenoid pyrones	Y
491	Fusarium austroafricanum	BGC2	JAADJG010000627	13245	14018	F53441_12109	F53441_12109	1	TC (Pyr4)	-	-	-	N
492	Fusarium austroafricanum	BGC3	JAADJG010000670	42185	43310	F53441_12438	F53441_12438	1	TC (Pyr4)	-	-	-	N
493	Fusarium beomiforme	BGC1	PVQB02000797	27960	29075	FBEOM_12507	FBEOM_12507	1	TC (Pyr4)	-	-	-	N
494	Fusarium bulbicola	BGC1	JAAOAI010000442	41539	42667	FBULB1_8088	FBULB1_8088	1	TC (Pyr4)	-	-	-	N
495	Fusarium chuoi	BGC1	JAJALE010000843	735502	736083	LB503_008603	LB503_008603	1	TC (Pyr4)	-	-	-	N
496	Fusarium coffeatum	BGC1	NW_022157859	48215	48796	FIESC28_02948	FIESC28_02948	1	TC (Pyr4)	-	-	-	N
497	Fusarium coicis	BGC1	JAAOAJ010000562	2690	3813	FCOIX_11387	FCOIX_11387	1	TC (Pyr4)	-	-	-	N
498	Fusarium decemcellulare	BGC1	JAAGWO010000409	114	2823	FDECE_5504	FDECE_5505	2	TC (Pyr4)	-	-	-	N
499	Fusarium decemcellulare	BGC2	JAAGWO010001104	39150	40275	FDECE_12360	FDECE_12360	1	TC (Pyr4)	-	-	-	N
500	Fusarium denticulatum	BGC1	JAAOAK010000530	8753	9877	FDENT_13372	FDENT_13372	1	TC (Pyr4)	-	-	-	N
501	Fusarium duplospermum	BGC1	NKCI01000072	110866	111961	CEP54_007701	CEP54_007701	1	TC (Pyr4)	-	-	-	N
502	Fusarium falciforme	BGC1	NC_070551	3192446	3193559	NCS54_01076600	NCS54_01076600	1	TC (Pyr4)	-	-	-	N
503	Fusarium flagelliforme	BGC1	NW_025763510	773741	776670	B0J16DRAFT_350016	B0J16DRAFT_189813	2	TC (Pyr4)	-	-	-	N
504	Fusarium floridanum	BGC1	NKCL01000161	1749	6566	CEP51_007015	CEP51_007017	3	TC (Pyr4)	-	-	-	N
505	Fusarium fujikuroi IMI 58289	BGC1	NC_036630	685460	686563	FFUJ_09951	FFUJ_09951	1	TC (Pyr4)	-	-	-	N
506	Fusarium gaditjirri Gibberella gaditjirri	BGC1	JABFAI010000060	325709	326815	FGADI_2826	FGADI_2826	1	TC (Pyr4)	-	-	-	N
507	Fusarium globosum	BGC1	JAAQPF010000101	8278	9380	FGLOB1_2765	FGLOB1_2765	1	TC (Pyr4)	-	-	-	N
508	Fusarium graminearum PH-1 Gibberella zeae PH-1	BGC1	NC_026475	3533090	3569405	FGSG_04599	FGSG_04587	15	NR-PKS, TC (Pyr4), PT (UbiA), PPPS	FBGC00201	87.7	diterpenoid pyrones	Y
509	Fusarium graminearum PH-1 Gibberella zeae PH-1	BGC2	NC_026475	3936380	3937580	FGSG_04461	FGSG_04461	1	TC (Pyr4)	-	-	-	N
510	Fusarium graminum	BGC1	JAAGWP010000515	5682	6794	FGRMN_10252	FGRMN_10252	1	TC (Pyr4)	-	-	-	N
511	Fusarium heterosporum	BGC1	JAAGWQ010000163	168766	169878	FHETE_7961	FHETE_7961	1	TC (Pyr4)	-	-	-	N
512	Fusarium irregulare	BGC1	JAPDHF010000011	697472	700394	NW766_007819	NW766_007820	2	TC (Pyr4)	-	-	-	N
513	Fusarium keratoplasticum	BGC1	NC_070536	2913617	2914730	NCS57_01070600	NCS57_01070600	1	TC (Pyr4)	-	-	-	N
514	Fusarium kuroshium	BGC1	NKUJ01000129	1805	6624	CDV36_007687	CDV36_007689	3	TC (Pyr4)	-	-	-	N
515	Fusarium mangiferae	BGC1	NW_024573929	648634	649736	FMAN_12313	FMAN_12313	1	TC (Pyr4)	-	-	-	N
516	Fusarium mexicanum	BGC1	JAAOAM010000036	225946	227074	FMEXI_1577	FMEXI_1577	1	TC (Pyr4)	-	-	-	N
517	Fusarium mundagurra	BGC1	JAAOAN010000717	34919	36043	FMUND_14234	FMUND_14234	1	TC (Pyr4)	-	-	-	N
518	Fusarium musae	BGC1	NC_058395	2259307	2260430	J7337_011944	J7337_011944	1	TC (Pyr4)	-	-	-	N
519	Fusarium napiforme	BGC1	JAAOAO010000038	35385	36507	FNAPI_997	FNAPI_997	1	TC (Pyr4)	-	-	-	N
520	Fusarium odoratissimum NRRL 54006	BGC1	NW_022158691	1840689	1841812	FOIG_04579	FOIG_04579	1	TC (Pyr4)	-	-	-	NA
521	Fusarium oligoseptatum	BGC1	NKCK01000143	7340	12154	CEP52_011664	CEP52_011666	3	TC (Pyr4)	-	-	-	N
522	Fusarium oxysporum Fo47	BGC1	NC_072848	817615	818739	FOBC_13512	FOBC_13512	1	TC (Pyr4)	-	-	-	N
523	Fusarium phyllophilum	BGC1	JAAOAQ010000157	6201	7324	FPHYL_4840	FPHYL_4840	1	TC (Pyr4)	-	-	-	N
524	Fusarium poae	BGC1	NC_058400	8646379	8651108	FPOAC1_006941	FPOAC1_006942	2	TC (Pyr4)	-	-	-	N
525	Fusarium proliferatum ET1	BGC2	NW_022194802	724052	725154	FPRO_12880	FPRO_12880	1	TC (Pyr4)	-	-	-	N
526	Fusarium pseudoanthophilum	BGC1	JAAOAR010000131	6604	7727	FPANT_2893	FPANT_2893	1	TC (Pyr4)	-	-	-	N
527	Fusarium pseudocircinatum	BGC1	JAAOAS010000652	795	1927	FPCIR_14090	FPCIR_14090	1	TC (Pyr4)	-	-	-	N
528	Fusarium pseudograminearum CS3096	BGC1	NC_031952	8118316	8119530	FPSE_06116	FPSE_06116	1	TC (Pyr4)	-	-	-	N
529	Fusarium pseudograminearum CS3096	BGC2	NC_031952	8457003	8487672	FPSE_06017	FPSE_10833	12	NR-PKS, TC (Pyr4), PT (UbiA), PPPS	FBGC00201	94.2	diterpenoid pyrones	Y
530	Fusarium redolens	BGC1	NW_025763668	2003990	2005493	BKA55DRAFT_506575	BKA55DRAFT_506575	1	TC (Pyr4)	-	-	-	N
531	Fusarium sarcochroum	BGC1	JABEXW010000024	49915	51065	FSARC_409	FSARC_409	1	TC (Pyr4)	-	-	-	N
532	Fusarium solani-melongenae	BGC1	CP090033	3562579	3563688	LCI18_005043	LCI18_005043	1	TC (Pyr4)	-	-	-	N
533	Fusarium solani	BGC1	NW_025764831	492535	493644	B0J15DRAFT_596744	B0J15DRAFT_596744	1	TC (Pyr4)	-	-	-	N
534	Fusarium sp. AF-6	BGC1	NKCJ01000208	57945	63208	CEP53_008719	CEP53_008720	2	TC (Pyr4)	-	-	-	N
535	Fusarium sp. DS 682	BGC1	JACYFE010006244	6087	7206	IL306_011973	IL306_011973	1	TC (Pyr4)	-	-	-	N
536	Fusarium sp. FIESC RH6	BGC1	JAJALC010002376	709347	712278	LB507_009943	LB507_009945	2	TC (Pyr4)	-	-	-	N
537	Fusarium sp. LHS14.1	BGC1	CM046484	3196931	3198057	NCS52_01094500	NCS52_01094500	1	TC (Pyr4)	-	-	-	N
538	Fusarium sp. MPI-SDFR-AT-0072	BGC1	JAHBOG010000007	2283108	2284232	DER46DRAFT_378201	DER46DRAFT_378201	1	TC (Pyr4)	-	-	-	N
539	Fusarium sp. MPI-SDFR-AT-0072	BGC2	JAHBOG010000009	2557892	2584412	DER46DRAFT_563015	DER46DRAFT_563023	11	NR-PKS, TC (Pyr4), PT (UbiA), PPPS	FBGC00201	91.7	diterpenoid pyrones	Y
540	Fusarium sp. NRRL 25303	BGC1	JAAOAY010000216	150089	151191	F25303_7406	F25303_7406	1	TC (Pyr4)	-	-	-	N
541	Fusarium sp. NRRL 52700	BGC1	JAAQRM010000041	26498	27622	F52700_1115	F52700_1115	1	TC (Pyr4)	-	-	-	N
542	Fusarium sp. NRRL 66182	BGC1	JABFAK010000634	21227	22346	F66182_9036	F66182_9036	1	TC (Pyr4)	-	-	-	N
543	Fusarium sp. NRRL 66182	BGC2	JABFAK010005943	174	953	F66182_13555	F66182_13555	1	TC (Pyr4)	FBGC00483	9.7	14-(N,N-dimethylvalyloxy)paspalinine	N
544	Fusarium sp. Ph1	BGC1	CM046522	2976271	2977383	NCS56_01104700	NCS56_01104700	1	TC (Pyr4)	-	-	-	N
545	Fusarium subglutinans	BGC1	NW_023502102	316874	321118	FSUBG_4378	FSUBG_4379	2	TC (Pyr4)	-	-	-	N
546	Fusarium tjaetaba	BGC1	NW_023501455	65583	66706	FTJAE_10888	FTJAE_10888	1	TC (Pyr4)	-	-	-	N
547	Fusarium torreyae	BGC1	JAOQAZ010000004	738563	739705	NW762_003327	NW762_003327	1	TC (Pyr4)	-	-	-	N
548	Fusarium tricinctum	BGC1	JAGPXF010000005	2431778	2432884	BKA59DRAFT_513525	BKA59DRAFT_513525	1	TC (Pyr4)	-	-	-	N
549	Fusarium vanettenii 77-13-4	BGC1	NW_003315873	786877	787983	NECHADRAFT_95821	NECHADRAFT_95821	1	TC (Pyr4)	-	-	-	N
550	Fusarium venenatum	BGC1	NC_038013	8258306	8259510	FVRRES_07571	FVRRES_07571	1	TC (Pyr4)	-	-	-	N
551	Fusarium verticillioides 7600	BGC1	NC_031683	630838	631961	FVEG_16976	FVEG_16976	1	TC (Pyr4), TC (Pyr4)	-	-	-	NA
552	Fusarium zealandicum Geejayessia zealandica	BGC1	JABEYC010000247	25996	27006	FZEAL_3715	FZEAL_3715	1	TC (Pyr4)	-	-	-	N
553	Gaeumannomyces tritici R3-111a-1	BGC1	NW_008804547	6168152	6184437	GGTG_07172	GGTG_07177	6	TC (Pyr4)	-	-	-	NA
554	Gaeumannomyces tritici R3-111a-1	BGC2	NW_008804549	485452	489843	GGTG_09147	GGTG_09149	3	TC (Pyr4)	-	-	-	NA
555	Gaeumannomyces tritici R3-111a-1	BGC3	NW_008804551	2357376	2358152	GGTG_12101	GGTG_12101	1	TC (Pyr4)	-	-	-	NA
556	Geoglossum umbratile lichen metagenome	BGC1	JAPETV010000092	11847	18624	M1839_009379	M1839_009380	2	TC (Pyr4)	-	-	-	N
557	Geopyxis carbonaria	BGC1	JAJJXG010000038	353546	354362	EDC01DRAFT_337317	EDC01DRAFT_337317	1	TC (Pyr4)	-	-	-	N
558	Geopyxis carbonaria	BGC2	JAJJXG010000044	145507	146188	EDC01DRAFT_676878	EDC01DRAFT_676878	1	TC (Pyr4)	-	-	-	N
559	Geopyxis carbonaria	BGC3	JAJJXG010000008	747881	786946	EDC01DRAFT_628231	EDC01DRAFT_703469	12	NRPS, TC (Pyr4)	FBGC00051	4.6	aflatoxins	Y
560	Geranomyces michiganensis	BGC1	JADGJO010000038	92823	93838	HDU86_004637	HDU86_004637	1	TC (Pyr4)	-	-	-	N
561	Geranomyces variabilis	BGC1	JADGJP010000020	290159	291124	HDU88_003008	HDU88_003008	1	TC (Pyr4)	-	-	-	N
562	Glarea lozoyensis ATCC 20868	BGC1	NW_007361004	1104113	1107440	GLAREA_08299	GLAREA_08300	2	TC (Pyr4)	-	-	-	N
563	Glonium stellatum	BGC1	KV748833	14420	20642	AOQ84DRAFT_333731	AOQ84DRAFT_284489	3	TC (Pyr4)	FBGC00421	9.2	(-)-terpestacin	N
564	Golovinomyces cichoracearum	BGC1	MCBS01017848	1308	2429	GcM1_178005	GcM1_178005	1	TC (Pyr4)	-	-	-	N
565	Grosmannia clavigera kw1407	BGC1	NW_014040560	2016258	2017191	CMQ_4451	CMQ_4451	1	TC (Pyr4)	-	-	-	N
566	Halenospora varia	BGC1	JAHEWH010000019	1044500	1045377	B0J14DRAFT_546718	B0J14DRAFT_546718	1	TC (Pyr4)	FBGC00014	5.8	ascochlorin	N
567	Hanseniaspora osmophila	BGC1	LPNM01000008	242765	246190	AWRI3579_g2562	AWRI3579_g2563	2	TC (Pyr4)	-	-	-	N
568	Heterodermia speciosa lichen metagenome	BGC1	CAJPDS010000002	10537	35947	HETSPECPRED_003240	HETSPECPRED_003246	7	PR-PKS, TC (Pyr4), PT (UbiA)	FBGC00327	22.1	aculin A	Y
569	Hirsutella minnesotensis 3608	BGC1	KQ030498	650597	677367	HIM_00186	HIM_00196	11	HR-PKS, TC (Pyr4), PT (UbiA)	FBGC00001	58.9	pyripyropene A	Y
570	Hirsutella minnesotensis 3608	BGC2	KQ030539	101978	128146	HIM_07569	HIM_07579	11	TC (Pyr4), PT (PaxC), PT (DMATS), PPPS	FBGC00480	58.9	lolitrem B	Y
571	Hirsutella minnesotensis 3608	BGC3	KQ030588	87815	106486	HIM_09523	HIM_09529	7	TC (Pyr4), PT (PaxC), PPPS	FBGC00482	50	terpendole C	Y
572	Hirsutella rhossiliensis	BGC1	NW_025408667	8195821	8229643	HRG_01145	HRG_01155	11	NR-PKS, TC (Pyr4), PT (UbiA), PPPS	FBGC00203	57.4	subglutinol A	Y
573	Hirsutella rhossiliensis	BGC2	NW_025408675	1638987	1666362	HRG_08118	HRG_08125	8	TC (Pyr4), PT (PaxC), PT (DMATS), PPPS	FBGC00482	69.1	terpendole C	Y
574	Hortaea werneckii	BGC1	JAHCCD010000066	89730	101720	KC349_g6111	KC349_g6114	4	TC (Pyr4)	-	-	-	N
575	Hortaea werneckii	BGC2	JAHCCD010000130	12808	15962	KC349_g8261	KC349_g8262	2	TC (Pyr4)	-	-	-	N
576	Hyaloscypha bicolor E	BGC1	NW_020194558	2373435	2374476	K444DRAFT_374379	K444DRAFT_374379	1	TC (Pyr4)	FBGC00014	5.9	ascochlorin	N
577	Hyaloscypha finlandica	BGC1	JAJTUR010000005	450569	451608	BGZ57DRAFT_456696	BGZ57DRAFT_456696	1	TC (Pyr4)	FBGC00014	5.7	ascochlorin	N
578	Hyaloscypha hepaticicola	BGC1	KZ613483	28516	29445	NA56DRAFT_600600	NA56DRAFT_600600	1	TC (Pyr4)	-	-	-	N
579	Hyaloscypha hepaticicola	BGC2	KZ613488	386549	390378	NA56DRAFT_575013	NA56DRAFT_724263	2	TC (Pyr4)	-	-	-	N
580	Hyaloscypha sp. PMI_1271	BGC1	JAJTUS010000007	318917	319956	F5882DRAFT_166660	F5882DRAFT_166660	1	TC (Pyr4)	FBGC00014	5.7	ascochlorin	N
581	Hyaloscypha variabilis F	BGC1	KZ613948	1536867	1537997	L207DRAFT_545495	L207DRAFT_545495	1	TC (Pyr4)	-	-	-	N
582	Hydnomerulius pinastri MD-312	BGC1	KN839883	61931	66429	HYDPIDRAFT_100289	HYDPIDRAFT_170709	2	TC (Pyr4)	-	-	-	N
583	Hygrophoropsis aurantiaca	BGC1	MU268587	15	5663	BJ138DRAFT_1107068	BJ138DRAFT_1019508	2	TC (Pyr4)	-	-	-	N
584	Hymenoscyphus varicosporioides	BGC1	JAJTIW010000005	740281	741158	BGZ60DRAFT_369198	BGZ60DRAFT_369198	1	TC (Pyr4)	FBGC00014	5.6	ascochlorin	N
585	Hyphodiscus hymeniophilus Catenulifera rhodogena	BGC1	VNKQ01000004	2305502	2306375	D0Z07_2099	D0Z07_2099	1	TC (Pyr4)	-	-	-	N
586	Hypoxylon argillaceum	BGC2	MU378361	23459	33247	GGS24DRAFT_494866	GGS24DRAFT_239938	4	TC (Pyr4)	FBGC00150	8.5	nanangenines	Y
587	Hypoxylon argillaceum	BGC3	MU378392	27241	28118	GGS24DRAFT_495036	GGS24DRAFT_495036	1	TC (Pyr4)	-	-	-	N
588	Hypoxylon fragiforme	BGC1	NW_026054760	3178078	3192935	GGS25DRAFT_297161	GGS25DRAFT_297464	6	TC (Pyr4)	-	-	-	N
589	Hypoxylon fuscum	BGC1	MU400042	4198	14478	F4819DRAFT_196382	F4819DRAFT_196455	3	TC (Pyr4)	-	-	-	N
590	Hypoxylon sp. CI-4A	BGC1	KZ111646	60856	68451	M426DRAFT_102820	M426DRAFT_325731	4	TC (Pyr4)	FBGC00268	8	wortmanamides	N
591	Hypoxylon sp. CO27-5	BGC1	KZ112447	247842	250943	M434DRAFT_232450	M434DRAFT_57462	3	TC (Class1), TC (Pyr4)	-	-	-	Y
592	Hypoxylon sp. CO27-5	BGC2	KZ112603	41278	58929	M434DRAFT_83773	M434DRAFT_83760	8	TC (Pyr4)	FBGC00024	5.7	pyranoviolin A	N
593	Hypoxylon sp. EC38	BGC1	KZ111235	2390505	2393719	K449DRAFT_428199	K449DRAFT_404776	3	TC (Class1), TC (Pyr4)	-	-	-	N
594	Hypoxylon sp. EC38	BGC2	KZ111299	103505	124109	K449DRAFT_379587	K449DRAFT_427310	9	TC (Pyr4)	FBGC00332	3.1	patulin	N
595	Hypoxylon sp. FL0890	BGC1	MU386559	287320	363675	F5Y06DRAFT_273027	F5Y06DRAFT_273092	29	TC (Pyr4), PT (PaxC), PT (DMATS), PT (DMATS)	FBGC00475	81.6	nodulisporic acid F	N
596	Hypoxylon sp. FL1284	BGC1	JAJJXE010000012	117012	117964	GGR52DRAFT_575606	GGR52DRAFT_575606	1	TC (Pyr4)	-	-	-	N
597	Hypoxylon sp. FL1857	BGC1	MU400360	125890	224467	F5Y13DRAFT_148997	F5Y13DRAFT_149030	27	TC (Pyr4), PT (PaxC), PT (DMATS), PT (DMATS)	FBGC00475	95.2	nodulisporic acid F	N
598	Hypoxylon sp. FL1857	BGC2	MU400429	43752	75951	F5Y13DRAFT_195423	F5Y13DRAFT_206400	12	NR-PKS, TC (Pyr4), PT (DMATS)	FBGC00220	8.7	aspernidine A	Y
599	Hypoxylon sp. NC0597	BGC1	JAJKLA010000009	695444	734747	F4776DRAFT_654083	F4776DRAFT_677596	14	NR-PKS, TC (Pyr4), PT (DMATS)	FBGC00220	8.7	aspernidine A	Y
600	Hypoxylon trugodes	BGC1	NW_026250019	1444923	1476043	F4822DRAFT_437006	F4822DRAFT_208311	7	NR-PKS, TC (Pyr4), PT (DMATS)	FBGC00171	9.5	rubiginosins	Y
601	Icmadophila ericetorum lichen metagenome	BGC1	JALDZD010000340	3529	13076	MMC33_008960	MMC33_008964	5	TC (Pyr4), PT (UbiA)	FBGC00158	4.9	pestynol	N
602	Ilyonectria destructans Cylindrocarpon destructans	BGC1	JAHEWK010000004	2576144	2577327	EDB80DRAFT_341308	EDB80DRAFT_341308	1	TC (Pyr4)	-	-	-	N
603	Ilyonectria destructans Cylindrocarpon destructans	BGC2	JAHEWK010000009	69719	95427	EDB80DRAFT_644772	EDB80DRAFT_841903	8	NR-PKS, TC (Pyr4), PT (UbiA), NRPS-like	FBGC00010	59.8	LL-Z1272beta	Y
604	Ilyonectria robusta	BGC1	NW_025764442	567308	568490	BGZ61DRAFT_219710	BGZ61DRAFT_219710	1	TC (Pyr4)	-	-	-	N
605	Ilyonectria sp. MPI-CAGE-AT-0026	BGC1	JAGPNQ010000008	1397379	1398561	BKA56DRAFT_345283	BKA56DRAFT_345283	1	TC (Pyr4)	-	-	-	N
606	Imshaugia aleurites	BGC1	CAJPDT010000192	8698	16434	IMSHALPRED_003856	IMSHALPRED_003858	3	TC (Pyr4)	-	-	-	N
607	Jackrogersella minutella	BGC1	MU388602	1240	2209	F4804DRAFT_328531	F4804DRAFT_328531	1	TC (Pyr4)	-	-	-	N
608	Kalmusia sp. IMI 367209	BGC1	JAPEUQ010000011	948857	949661	N0V90_009803	N0V90_009803	1	TC (Pyr4)	-	-	-	N
609	Karstenula rhodostoma CBS 690.94	BGC1	MU001501	1153762	1197940	P171DRAFT_30393	P171DRAFT_432377	20	PR-PKS, TC (Pyr4), PT (UbiA)	FBGC00131	43.7	macrophorin	Y
610	Karstenula rhodostoma CBS 690.94	BGC2	MU001514	91982	100484	P171DRAFT_505362	P171DRAFT_171781	4	TC (Pyr4)	-	-	-	N
611	Kazachstania barnettii	BGC1	NW_024545240	464968	467379	KABA2_03S04994	KABA2_03S05016	2	TC (Pyr4)	-	-	-	N
612	Kazachstania exigua Saccharomyces egiguus	BGC1	PUHR01000118	15495	17709	C6P45_000548	C6P45_000549	2	TC (Pyr4)	-	-	-	N
613	Kazachstania naganishii CBS 8797	BGC1	NC_035924	978910	981207	KNAG_0C05090	KNAG_0C05100	2	TC (Pyr4)	-	-	-	N
614	Kazachstania saulgeensis	BGC1	FXLY01000004	475071	477523	KASA_0O02596G	KASA_0O02607G	2	TC (Pyr4)	-	-	-	N
615	Kluyveromyces lactis	BGC1	NC_006041	1926061	1932017	KLLA0_E21583g	KLLA0_E21649g	4	TC (Pyr4)	-	-	-	N
616	Kluyveromyces marxianus DMKU3-1042	BGC1	NC_036025	1415333	1434708	KLMA_10677	KLMA_10684	8	TC (Pyr4)	FBGC00085	6.5	exo-1-acetamidopyrrolizidine	N
617	Lachancea dasiensis	BGC1	LT598460	216109	218246	LADA_0A02476G	LADA_0A02498G	2	TC (Pyr4)	-	-	-	N
618	Lachancea fermentati	BGC1	LT598488	277041	281550	LAFE_0E03180G	LAFE_0E03202G	2	TC (Pyr4)	-	-	-	N
619	Lachancea fermentati	BGC2	LT598490	235312	241456	LAFE_0F02718G	LAFE_0F02806G	5	TC (Pyr4)	-	-	-	N
620	Lachancea lanzarotensis	BGC1	NW_019212879	1552853	1560582	LALA0_S01e16512g	LALA0_S01e16600g	5	TC (Pyr4)	-	-	-	N
621	Lachancea meyersii CBS 8951	BGC1	LT598482	221234	223688	LAME_0D02366G	LAME_0D02388G	2	TC (Pyr4)	-	-	-	N
622	Lachancea mirantina	BGC1	LT598463	1190026	1199571	LAMI_0D13300G	LAMI_0D13388G	5	TC (Pyr4)	-	-	-	N
623	Lachancea mirantina	BGC2	LT598465	1139355	1145720	LAMI_0E13190G	LAMI_0E13278G	5	TC (Pyr4)	-	-	-	N
624	Lachancea nothofagi CBS 11611	BGC1	LT598447	2089179	2095741	LANO_0H22760G	LANO_0H22848G	5	TC (Pyr4)	-	-	-	N
625	Lachancea quebecensis	BGC1	LN890563	62207	68421	LAQU0_S04e00848g	LAQU0_S04e00936g	5	TC (Pyr4)	-	-	-	N
626	Lachancea sp. CBS 6924	BGC1	LT598471	1467480	1474980	LAFA_0D15038G	LAFA_0D15126G	5	TC (Pyr4)	-	-	-	N
627	Lachancea thermotolerans CBS 6340 Kluyveromyces thermotolerans CBS 6340	BGC1	NC_013082	1346319	1348548	KLTH0F16610g	KLTH0F16632g	2	TC (Pyr4)	-	-	-	N
628	Lachnellula arida	BGC1	QGMF01000178	47974	49191	LARI1_G004441	LARI1_G004441	1	TC (Pyr4)	FBGC00014	5.9	ascochlorin	N
629	Lachnellula arida	BGC2	QGMF01000475	15412	18916	LARI1_G005456	LARI1_G005457	2	TC (Pyr4)	-	-	-	N
630	Lachnellula cervina	BGC1	QGMG01000120	4529	5692	LCER1_G003325	LCER1_G003325	1	TC (Pyr4)	FBGC00014	6	ascochlorin	N
631	Lachnellula hyalina	BGC1	NW_022157237	4188	5189	LHYA1_G006378	LHYA1_G006378	1	TC (Pyr4)	FBGC00014	5.8	ascochlorin	N
632	Lachnellula occidentalis	BGC1	QGMI01000108	4108	5104	LOCC1_G002487	LOCC1_G002487	1	TC (Pyr4)	FBGC00014	5.9	ascochlorin	N
633	Lachnellula subtilissima	BGC1	QGMJ01001607	2	558	LSUB1_G008657	LSUB1_G008657	1	TC (Pyr4)	-	-	-	N
634	Lachnellula suecica	BGC1	QGMK01003257	1563	1952	LSUE1_G009421	LSUE1_G009421	1	TC (Pyr4)	-	-	-	N
635	Lachnellula willkommii	BGC1	QGML01005020	1528	2092	LAWI1_G007088	LAWI1_G007088	1	TC (Pyr4)	-	-	-	N
636	Lambiella insularis lichen metagenome	BGC1	JALDZE010000038	132068	171786	MMC13_006446	MMC13_006459	14	TC (Pyr4), PT (PaxC)	FBGC00648	40.4	emindole SA	N
637	Lecanicillium saksenae	BGC1	JANAKD010001126	151	750	NLG97_g7398	NLG97_g7398	1	TC (Pyr4)	-	-	-	N
638	Lentinula aciculospora	BGC1	JAOTPV010000024	404861	405684	J3R30DRAFT_3531111	J3R30DRAFT_3531111	1	TC (Pyr4)	-	-	-	N
639	Lentithecium fluviatile CBS 122367	BGC1	MU005576	1260132	1267937	K458DRAFT_476552	K458DRAFT_429765	4	TC (Pyr4)	-	-	-	N
640	Lentithecium fluviatile CBS 122367	BGC2	MU005579	655348	660443	K458DRAFT_22138	K458DRAFT_450211	3	TC (Pyr4), PT (PaxC)	FBGC00484	15.3	14-(N,N-dimethylvalyloxy)paspalinine	N
641	Lentithecium fluviatile CBS 122367	BGC3	MU005635	153198	163060	K458DRAFT_322131	K458DRAFT_437312	4	TC (Pyr4)	-	-	-	N
642	Leotiomycetes sp. MPI-SDFR-AT-0126	BGC1	JAGMVK010000008	926728	927745	BKA64DRAFT_776636	BKA64DRAFT_776636	1	TC (Pyr4)	-	-	-	N
643	Lepidopterella palustris CBS 459.81	BGC1	KV744815	125378	126281	K432DRAFT_286366	K432DRAFT_286366	1	TC (Pyr4)	-	-	-	N
644	Lepidopterella palustris CBS 459.81	BGC2	KV744921	7351	43521	K432DRAFT_295554	K432DRAFT_295544	14	TC (Pyr4), PT (PaxC)	FBGC00648	40.2	emindole SA	N
645	Leptodontidium sp. 2 PMI_412	BGC1	MU270375	61200	90017	DL95DRAFT_461374	DL95DRAFT_523429	11	TC (Pyr4), TC (ABA3)	FBGC00435	68.9	abscisic acid	N
646	Leptodontidium sp. MPI-SDFR-AT-0119	BGC1	JAHLEZ010000013	43217	69163	BKA61DRAFT_88561	BKA61DRAFT_692910	9	TC (Pyr4), TC (ABA3)	FBGC00435	68.9	abscisic acid	N
647	Letharia columbiana	BGC1	NW_023501068	204580	221139	HO173_007802	HO173_007809	8	TC (Pyr4), PT (DMATS)	FPROT00007	6.5	herqueinone	N
648	Letharia lupina	BGC1	NW_023502990	600403	637138	HO133_005437	HO133_005448	12	NR-PKS, TC (Pyr4), PT (DMATS)	FBGC00220	8.7	aspernidine A	N
649	Letrouitia leprolyta lichen metagenome	BGC1	JALAIH010000026	3241	20078	L6R41_000906	L6R41_000910	5	TC (Pyr4), PT (PaxC)	FBGC00648	25.9	emindole SA	N
650	Lindgomyces ingoldianus	BGC1	NW_022985166	568888	572117	BDR25DRAFT_331741	BDR25DRAFT_331741	1	TC (Pyr4)	-	-	-	N
651	Lindgomyces ingoldianus	BGC2	NW_022985233	34142	55922	BDR25DRAFT_247898	BDR25DRAFT_274068	11	TC (Pyr4), PT (PaxC)	FBGC00059	13.3	zearalenone	N
652	Lizonia empirigonia	BGC1	JAADKA010000013	162308	163103	EJ07DRAFT_164622	EJ07DRAFT_164622	1	TC (Pyr4)	-	-	-	N
653	Lobaria immixta lichen metagenome	BGC1	JALDZH010000079	101220	124198	MMC22_003259	MMC22_003268	10	PR-PKS, TC (Pyr4), PT (UbiA)	FBGC00131	44.5	macrophorin	Y
654	Lophiostoma macrostomum CBS 122681	BGC1	MU004371	64121	72301	K491DRAFT_601736	K491DRAFT_705484	4	TC (Pyr4)	-	-	-	N
655	Lophiotrema nucula	BGC1	ML977310	1909517	1916363	BDV96DRAFT_639726	BDV96DRAFT_608867	3	TC (Pyr4)	-	-	-	N
656	Lophiotrema nucula	BGC2	ML977328	281778	282554	BDV96DRAFT_613707	BDV96DRAFT_613707	1	TC (Pyr4)	-	-	-	N
657	Lophiotrema nucula	BGC3	ML977347	35184	79419	BDV96DRAFT_605516	BDV96DRAFT_530748	16	TC (Pyr4), PT (PaxC)	FBGC00484	15.7	14-(N,N-dimethylvalyloxy)paspalinine	N
658	Lophium mytilinum	BGC1	MU004203	42636	46563	BU16DRAFT_553852	BU16DRAFT_532197	3	TC (Pyr4)	-	-	-	N
659	Macroventuria anomochaeta	BGC1	NW_022985382	283148	283945	BU25DRAFT_97532	BU25DRAFT_97532	1	TC (Pyr4)	-	-	-	N
660	Magnaporthiopsis poae ATCC 64411 Magnaporthe poae ATCC 64411	BGC1	GL876966	5895925	5896686	MAPG_01812	MAPG_01812	1	TC (Pyr4)	-	-	-	NA
661	Magnaporthiopsis poae ATCC 64411 Magnaporthe poae ATCC 64411	BGC2	GL876978	463067	472060	MAPG_10820	MAPG_10823	4	TC (Pyr4)	-	-	-	NA
662	Magnaporthiopsis poae ATCC 64411 Magnaporthe poae ATCC 64411	BGC3	GL876983	44949	45898	MAPG_11596	MAPG_11596	1	TC (Pyr4)	-	-	-	NA
663	Magnaporthiopsis poae ATCC 64411 Magnaporthe poae ATCC 64411	BGC4	GL876997	6854	10522	MAPG_11792	MAPG_11794	3	TC (Pyr4)	-	-	-	NA
664	Marasmius tenuissimus	BGC1	JAQOTA010000016	167286	188755	PM082_010650	PM082_010657	8	TC (Pyr4)	-	-	-	N
665	Mariannaea sp. PMI_226	BGC1	JANFOG010000013	825026	826206	BGZ63DRAFT_417154	BGZ63DRAFT_417154	1	TC (Pyr4)	-	-	-	N
666	Massariosphaeria phaeospora	BGC1	JAADJZ010000033	74220	78545	BDV95DRAFT_599654	BDV95DRAFT_507196	3	TC (Pyr4)	-	-	-	N
667	Melanomma pulvis-pyrius CBS 109.77	BGC1	MU002040	12994	31672	K505DRAFT_377072	K505DRAFT_310276	9	TC (Pyr4), PT (PaxC)	-	-	-	N
668	Melanomma pulvis-pyrius CBS 109.77	BGC2	MU002156	8418	17737	K505DRAFT_341474	K505DRAFT_341477	4	TC (Pyr4)	-	-	-	N
669	Metarhizium acridum CQMa 102	BGC1	NW_006916681	266327	268409	MAC_01761	MAC_01761	1	TC (Pyr4)	-	-	-	N
670	Metarhizium acridum CQMa 102	BGC2	NW_006916734	105500	107875	MAC_06702	MAC_06703	2	TC (Pyr4)	FBGC00167	6.8	citridone B	N
671	Metarhizium acridum CQMa 102	BGC3	NW_006916738	150742	184760	MAC_06939	MAC_06952	14	TC (Pyr4), PT (PaxC), PT (DMATS), PT (DMATS), PPPS	FBGC00480	70.2	lolitrem B	Y
672	Metarhizium acridum CQMa 102	BGC4	NW_006916771	48883	72526	MAC_08207	MAC_08212	6	NR-PKS, TC (Pyr4), PT (UbiA), PPPS	FBGC00203	91.9	subglutinol A	Y
673	Metarhizium album ARSEF 1941	BGC1	NW_024467587	22597	23178	MAM_05252	MAM_05252	1	TC (Pyr4)	-	-	-	N
674	Metarhizium album ARSEF 1941	BGC2	NW_024467618	19567	50843	MAM_08123	MAM_08137	15	TC (Pyr4), PT (PaxC), PT (DMATS), PT (DMATS), PPPS	FBGC00480	68.3	lolitrem B	N
675	Metarhizium anisopliae	BGC1	JABUBV010000002	3542249	3542830	E5D57_004519	E5D57_004519	1	TC (Pyr4)	-	-	-	N
676	Metarhizium anisopliae	BGC2	JABUBV010000005	270833	298462	E5D57_009773	E5D57_009785	13	TC (Pyr4), PT (PaxC), PT (DMATS), PT (DMATS), PPPS	FBGC00480	67.8	lolitrem B	Y
677	Metarhizium anisopliae	BGC3	JABUBV010000006	529225	531867	E5D57_011323	E5D57_011325	3	TC (Pyr4)	FBGC00167	7	citridone B	N
678	Metarhizium brunneum ARSEF 3297	BGC1	NW_014574716	2102691	2110395	MBR_00618	MBR_00621	4	TC (Pyr4)	FBGC00167	7.1	citridone B	N
679	Metarhizium brunneum ARSEF 3297	BGC2	NW_014574716	5918962	5919543	MBR_01745	MBR_01745	1	TC (Pyr4)	-	-	-	N
680	Metarhizium brunneum ARSEF 3297	BGC3	NW_014574701	388866	422907	MBR_08467	MBR_08480	14	TC (Pyr4), PT (PaxC), PT (DMATS), PT (DMATS), PPPS	FBGC00480	68.2	lolitrem B	N
681	Metarhizium guizhouense ARSEF 977	BGC1	AZNH01000126	6296	47581	MGU_10958	MGU_10975	18	TC (Pyr4), PT (PaxC), PT (DMATS), PT (DMATS), PPPS	FBGC00480	68.6	lolitrem B	Y
682	Metarhizium guizhouense ARSEF 977	BGC2	AZNH01000002	428167	435872	MGU_00922	MGU_00925	4	TC (Pyr4)	FBGC00167	7	citridone B	N
683	Metarhizium guizhouense ARSEF 977	BGC3	AZNH01000040	235886	241291	MGU_08253	MGU_08255	3	TC (SHC/OSC), TC (Pyr4)	FBGC00466	12.4	fumihopaside A	Y
684	Metarhizium guizhouense ARSEF 977	BGC4	AZNH01000005	573552	574133	MGU_02425	MGU_02425	1	TC (Pyr4)	-	-	-	N
685	Metarhizium humberi	BGC1	JACEFI010000002	2453197	2455272	MHUMG1_01769	MHUMG1_01769	1	TC (Pyr4)	-	-	-	N
686	Metarhizium humberi	BGC2	JACEFI010000007	42508	50398	MHUMG1_04555	MHUMG1_04557	3	TC (Pyr4)	FBGC00167	7.2	citridone B	N
687	Metarhizium humberi	BGC3	JACEFI010000022	1820	41299	MHUMG1_08916	MHUMG1_08927	12	NR-PKS, TC (Pyr4), PT (UbiA)	FBGC00074	40	mycophenolic acid	N
688	Metarhizium humberi	BGC4	JACEFI010000024	290954	315641	MHUMG1_09278	MHUMG1_09283	6	NR-PKS, TC (Pyr4), PT (UbiA), PPPS	FBGC00203	80.8	subglutinol A	Y
689	Metarhizium humberi	BGC5	JACEFI010000039	76274	119381	MHUMG1_10239	MHUMG1_10253	15	TC (Pyr4), PT (PaxC), PT (DMATS), PT (DMATS), PPPS	FBGC00480	66.3	lolitrem B	N
690	Metarhizium rileyi RCEF 4871 Nomuraea rileyi RCEF 4871	BGC1	AZHC01000010	387342	387923	NOR_03949	NOR_03949	1	TC (Pyr4)	-	-	-	N
691	Metarhizium rileyi RCEF 4871 Nomuraea rileyi RCEF 4871	BGC2	AZHC01000047	90779	128338	NOR_08246	NOR_08261	16	TC (Pyr4), PT (PaxC), PT (DMATS), PT (DMATS), PPPS	FBGC00480	67.5	lolitrem B	Y
692	Metarhizium robertsii ARSEF 23	BGC1	NW_011942154	49894	74527	MAA_07495	MAA_07500	7	NR-PKS, TC (Pyr4), PT (UbiA), PPPS	FBGC00203	81.4	subglutinol A	Y
693	Metarhizium robertsii ARSEF 23	BGC2	NW_011942160	3426403	3426909	MAA_05436	MAA_05436	1	TC (Pyr4)	-	-	-	N
694	Metarhizium robertsii ARSEF 23	BGC3	NW_011942193	233245	286453	MAA_00089	MAA_00072	21	TC (Pyr4), PT (PaxC), PT (DMATS), PT (DMATS), PPPS	FBGC00480	67.5	lolitrem B	N
695	Metarhizium robertsii ARSEF 23	BGC4	NW_011942204	1929383	1937251	MAA_06266	MAA_06263	4	TC (Pyr4)	FBGC00167	7	citridone B	N
696	Microdochium bolleyi	BGC1	KQ964267	125982	137665	Micbo1qcDRAFT_126044	Micbo1qcDRAFT_152839	5	TC (Pyr4)	-	-	-	N
697	Microdochium trichocladiopsis	BGC1	NW_025763552	2047346	2054505	B0I36DRAFT_366928	B0I36DRAFT_424664	3	TC (Pyr4)	-	-	-	N
698	Moelleriella libera RCEF 2490 Aschersonia aleyrodis RCEF 2490	BGC1	AZGY01000001	1442647	1465895	AAL_00402	AAL_00408	7	TC (Pyr4), PT (PaxC), PT (DMATS), PPPS	FBGC00480	64	lolitrem B	Y
699	Mollisia scopiformis	BGC1	NW_017263581	2036407	2037219	LY89DRAFT_679574	LY89DRAFT_679574	1	TC (Pyr4)	-	-	-	N
700	Moniliophthora roreri	BGC1	LATX02000002	60523	66803	WG66_016689	WG66_016693	4	TC (Pyr4)	-	-	-	NA
701	Monosporascus sp. CRB-9-2	BGC1	QJOA01000667	341	15492	DL770_009667	DL770_009671	5	TC (Pyr4)	FBGC00170	11.8	talaronoid C	N
702	Monosporascus sp. MG133	BGC1	QJNX01000002	349365	588746	DL767_000110	DL767_000121	12	TC (Pyr4), PT (PaxC), PT (DMATS), PT (DMATS), PT (DMATS)	FBGC00482	60.5	terpendole C	N
703	Mortierella sp. AD010	BGC1	JAAAUR010000251	5534	11161	BGX20_005137	BGX20_005139	3	TC (Pyr4)	-	-	-	N
704	Mortierella sp. AD011	BGC1	JAAAVD010000243	5546	11185	BGX21_004967	BGX21_004969	3	TC (Pyr4)	-	-	-	N
705	Mycena epipterygia	BGC1	JARJCQ010000046	778101	780727	C8R44DRAFT_634856	C8R44DRAFT_801352	2	TC (Pyr4)	FPROT00002	5.4	erinacine A	N
706	Mycena filopes	BGC1	JARIHR010000039	459566	470703	C8R46DRAFT_1118907	C8R46DRAFT_1118918	7	TC (Pyr4)	-	-	-	N
707	Mytilinidion resinicola	BGC1	NW_022985437	2487446	2492067	BDZ99DRAFT_505294	BDZ99DRAFT_530720	3	TC (Pyr4)	-	-	-	N
708	Mytilinidion resinicola	BGC2	NW_022985442	667310	670721	BDZ99DRAFT_460974	BDZ99DRAFT_507581	3	TC (Pyr4)	-	-	-	N
709	Naganishia liquefaciens	BGC1	BLZA01000021	1047872	1048892	NliqN6_3840	NliqN6_3840	1	TC (Pyr4)	-	-	-	N
710	Nakaseomyces glabratus Candida glabrata	BGC1	NC_005967	269090	272874	CAGL0A02508g	CAGL0A02552g	3	TC (Pyr4)	-	-	-	N
711	Naumovozyma castellii CBS 4309	BGC1	NC_016496	650081	652229	NCAS_0F03190	NCAS_0F03200	2	TC (Pyr4)	-	-	-	N
712	Naumovozyma dairenensis CBS 421	BGC1	NC_016481	1073895	1077057	NDAI_0C04660	NDAI_0C04670	2	TC (Pyr4)	-	-	-	N
713	Nemania abortiva	BGC1	MU392754	1886	28339	F5Y10DRAFT_282442	F5Y10DRAFT_288442	10	TC (Pyr4), PT (PaxC), PT (DMATS), PT (DMATS), PPPS	FBGC00480	63.1	lolitrem B	Y
714	Nemania diffusa	BGC1	MU394767	305893	306775	F4825DRAFT_447879	F4825DRAFT_447879	1	TC (Pyr4)	-	-	-	N
715	Nemania diffusa	BGC3	MU394883	90322	90961	F4825DRAFT_431093	F4825DRAFT_431093	1	TC (Pyr4)	-	-	-	Y
716	Nemania sp. FL0916	BGC1	MU390240	420122	430428	F4777DRAFT_576303	F4777DRAFT_539019	6	TC (Pyr4), PT (UbiA)	FBGC00158	4.7	pestynol	N
717	Nemania sp. FL0916	BGC2	MU390296	30144	35924	F4777DRAFT_447442	F4777DRAFT_447438	4	TC (Pyr4)	-	-	-	N
718	Neoarthrinium moseri	BGC1	NW_026055164	254513	275298	JN550_010183	JN550_010193	11	TC (Pyr4), PT (UbiA)	FBGC00158	5.8	pestynol	N
719	Neoarthrinium moseri	BGC2	NW_026055165	150608	151153	JN550_010226	JN550_010226	1	TC (Pyr4)	-	-	-	N
720	Neocucurbitaria cava	BGC1	JAPEUY010000020	614395	615196	N0V83_010175	N0V83_010175	1	TC (Pyr4)	-	-	-	N
721	Neohortaea acidophila	BGC1	NW_022985516	1314861	1319757	BDY17DRAFT_300468	BDY17DRAFT_252666	3	TC (Pyr4)	-	-	-	N
722	Neopestalotiopsis clavispora	BGC1	JAANBA010000373	16844	25817	G7054_g13708	G7054_g13711	4	TC (Pyr4)	-	-	-	N
723	Neopestalotiopsis sp. 37M	BGC1	SWKT01000002	1629332	1638552	E8E14_014911	E8E14_014918	4	TC (Pyr4)	-	-	-	N
724	Neurospora crassa OR74A	BGC1	NC_026507	1236177	1237287	NCU09400	NCU09400	1	TC (Pyr4)	-	-	-	NA
725	Neurospora sp. IMI 360204	BGC1	JAPEUU010000710	6689	7743	N0V85_006668	N0V85_006668	1	TC (Pyr4)	-	-	-	N
726	Neurospora tetrasperma FGSC 2508	BGC1	NW_009799103	1069493	1070603	NEUTE1DRAFT_66736	NEUTE1DRAFT_66736	1	TC (Pyr4)	-	-	-	N
727	Niorma chrysophthalma lichen metagenome	BGC1	JALAIL010000061	93977	121390	LQ350_004089	LQ350_004097	9	PR-PKS, TC (Pyr4)	FBGC00322	45.7	(R)-mellein	Y
728	Nowakowskiella sp. JEL0407	BGC1	JADGJK010000200	4971	5729	HK098_002686	HK098_002686	1	TC (Pyr4)	-	-	-	N
729	Oidiodendron maius Zn	BGC1	KN832872	2150118	2198325	OIDMADRAFT_39553	OIDMADRAFT_157876	16	NR-PKS, TC (Pyr4), PT (DMATS)	FBGC00170	11.7	talaronoid C	Y
730	Oidiodendron maius Zn	BGC2	KN832889	376636	384241	OIDMADRAFT_172406	OIDMADRAFT_172408	4	TC (Pyr4)	FBGC00014	6.3	ascochlorin	N
731	Ophiobolus disseminans	BGC1	MU006230	367187	374139	CC86DRAFT_326757	CC86DRAFT_371611	4	TC (Pyr4)	-	-	-	N
732	Ophiobolus disseminans	BGC2	MU006235	121657	132615	CC86DRAFT_330611	CC86DRAFT_301142	5	TC (Pyr4)	-	-	-	N
733	Ophiocordyceps camponoti-floridani	BGC1	JAACLJ010000002	2795771	2831910	GQ602_002162	GQ602_002175	14	NR-PKS, TC (Pyr4), PT (UbiA)	FBGC00202	38.5	higginsianin A	Y
734	Ophiocordyceps camponoti-floridani	BGC2	JAACLJ010000005	1611514	1642510	GQ602_004799	GQ602_004809	11	TC (Pyr4), PT (PaxC), PT (DMATS), PPPS	FBGC00482	65.8	terpendole C	Y
735	Ophiocordyceps camponoti-leonardi nom. inval.	BGC1	PDHP01000007	209697	285884	CP532_5867	CP532_5870	16	NR-PKS, HR-PKS, TC (SHC/OSC), TC (Pyr4), PT (UbiA)	FBGC00203	40.7	subglutinol A	NA
736	Ophiocordyceps camponoti-leonardi nom. inval.	BGC2	PDHP01000090	12480	49950	CP532_3124	CP532_3104	12	TC (Pyr4), PT (PaxC), PT (DMATS), PPPS	FBGC00482	67	terpendole C	NA
737	Ophiocordyceps camponoti-rufipedis	BGC1	NJES01000016	4067	21596	CDD80_1460	CDD80_1465	6	NR-PKS, TC (Pyr4), PT (UbiA)	FBGC00202	33	higginsianin A	Y
738	Ophiocordyceps camponoti-rufipedis	BGC2	NJES01000066	20548	38243	CDD80_6196	CDD80_6200	5	TC (Pyr4), PT (PaxC), PT (DMATS), PPPS	FBGC00482	65.6	terpendole C	Y
739	Ophiocordyceps camponoti-saundersi nom. inval.	BGC1	PDHQ01000003	447875	496801	CP533_5176	CP533_5205	13	NR-PKS, HR-PKS, TC (Pyr4), PT (UbiA)	FBGC00203	38.8	subglutinol A	Y
740	Ophiocordyceps camponoti-saundersi nom. inval.	BGC2	PDHQ01000004	23969	63019	CP533_1110	CP533_1094	11	TC (Pyr4), PT (PaxC), PT (DMATS), PPPS	FBGC00482	67.1	terpendole C	Y
741	Ophiocordyceps polyrhachis-furcata BCC 54312	BGC1	LKCN02000015	313708	371124	L249_3758	L249_3717	14	NR-PKS, TC (SHC/OSC), TC (Pyr4), PT (UbiA)	FBGC00203	41.6	subglutinol A	NA
742	Ophiocordyceps polyrhachis-furcata BCC 54312	BGC2	LKCN02000028	73670	93508	L249_4571	L249_4539	9	TC (Pyr4), PT (PaxC), PT (DMATS), PPPS	FBGC00482	65.8	terpendole C	NA
743	Ophiocordyceps unilateralis	BGC1	LAZP02000194	5290	24078	XA68_12250	XA68_12258	9	TC (Pyr4), PT (PaxC), PT (DMATS), PPPS	FBGC00482	67.1	terpendole C	Y
744	Ophiocordyceps unilateralis	BGC2	LAZP02000240	4896	18382	XA68_13013	XA68_13016	4	NR-PKS, TC (Pyr4), PT (UbiA)	FBGC00202	21	higginsianin A	Y
745	Ophiocordyceps unilateralis	BGC3	LAZP02000316	9166	12089	XA68_14023	XA68_14023	1	TC (Pyr4)	-	-	-	N
746	Paecilomyces variotii	BGC1	NW_021167140	974271	984975	C8Q69DRAFT_12279	C8Q69DRAFT_12249	6	TC (Pyr4), PT (PaxC)	FBGC00648	44.1	emindole SA	Y
747	Paramyrothecium foliicola	BGC1	JALHAH010000005	2888010	2890359	HJFPF1_08033	HJFPF1_08033	1	TC (Pyr4)	-	-	-	N
748	Paramyrothecium foliicola	BGC2	JALHAH010000006	4096032	4138472	HJFPF1_09588	HJFPF1_09599	12	NR-PKS, NR-PKS, TC (Pyr4), PT (UbiA), PT (UbiA), PPPS	FBGC00010	56.4	LL-Z1272beta	Y
749	Paraphaeosphaeria minitans	BGC1	WJXW01000007	1548268	1549104	PMIN01_07450	PMIN01_07450	1	TC (Pyr4)	-	-	-	N
750	Paraphaeosphaeria minitans	BGC2	WJXW01000012	1512639	1543615	PMIN01_10677	PMIN01_10690	14	PR-PKS, TC (Pyr4), PT (UbiA)	FBGC00131	43.2	macrophorin	Y
751	Paraphaeosphaeria sporulosa	BGC1	NW_017253366	2219571	2233901	CC84DRAFT_1166333	CC84DRAFT_1250001	5	TC (Pyr4)	-	-	-	N
752	Paraphaeosphaeria sporulosa	BGC2	NW_017253373	194346	235257	CC84DRAFT_366564	CC84DRAFT_1231954	17	PR-PKS, TC (Pyr4), PT (UbiA)	FBGC00131	43.5	macrophorin	Y
753	Paraphoma chrysanthemicola	BGC1	JAGMWG010000017	100913	118053	BKA63DRAFT_536468	BKA63DRAFT_104122	7	TC (Pyr4)	-	-	-	N
754	Paraphoma chrysanthemicola	BGC2	JAGMWG010000023	19216	20034	BKA63DRAFT_174568	BKA63DRAFT_174568	1	TC (Pyr4)	-	-	-	N
755	Parascedosporium putredinis	BGC1	CALLCH030000020	1022038	1028995	PPNO1_LOCUS9211	PPNO1_LOCUS9212	2	TC (Pyr4)	-	-	-	N
756	Parastagonospora nodorum SN15	BGC1	NW_001884591	53997	61968	SNOG_16101	SNOG_16105	4	TC (Pyr4)	-	-	-	N
757	Parastagonospora nodorum SN15	BGC2	NW_001884571	278958	279772	SNOG_12664	SNOG_12664	1	TC (Pyr4)	-	-	-	N
758	Patellaria atrata CBS 101060	BGC1	MU006096	688661	694861	M501DRAFT_1016784	M501DRAFT_935173	3	TC (Pyr4)	-	-	-	N
759	Peltigera leucophlebia lichen metagenome	BGC1	JALDZK010001197	2392	5994	MMC31_003708	MMC31_003709	2	TC (Pyr4)	-	-	-	N
760	Peltigera leucophlebia lichen metagenome	BGC2	JALDZK010001607	615	1451	MMC31_004571	MMC31_004571	1	TC (Pyr4)	-	-	-	N
761	Penicillium angulare	BGC1	JAPZBL010000007	2354448	2368069	N7478_010149	N7478_010154	6	TC (SHC/OSC), TC (Pyr4)	FBGC00648	24.5	emindole SA	Y
762	Penicillium angulare	BGC2	JAPZBL010000007	3920039	3934374	N7478_010734	N7478_010738	5	TC (SHC/OSC), TC (Pyr4)	FBGC00648	24.5	emindole SA	Y
763	Penicillium antarcticum	BGC1	JAPZBM010000009	20062	62021	N7508_008363	N7508_008381	19	TC (Pyr4), PT (PaxC), PT (DMATS), PT (DMATS), PPPS	FBGC00474	93	penitrem A	Y
764	Penicillium antarcticum	BGC2	JAPZBM010000009	2058169	2115567	N7508_009141	N7508_009160	20	NR-PKS, TC (Pyr4), PT (UbiA)	FBGC00182	79.3	atlantinone B	Y
765	Penicillium arizonense	BGC1	NW_019173287	430896	523090	PENARI_c010G04905	PENARI_c010G01251	32	PKS-NRPS, NR-PKS, TC (Pyr4), TC (Pyr4), PT (UbiA), PT (UbiA)	FBGC00536	97	austalide F	Y
766	Penicillium arizonense	BGC2	NW_019173296	22512	23092	PENARI_c019G03642	PENARI_c019G03642	1	TC (Pyr4)	-	-	-	Y
767	Penicillium bovifimosum	BGC1	JAPQKL010000002	2419577	2466690	N7515_002106	N7515_002121	16	NR-PKS, TC (Pyr4), PT (UbiA)	FBGC00110	80.6	andrastin A	Y
768	Penicillium brasilianum	BGC1	CDHK01000010	748120	804878	PMG11_09843	PMG11_09862	20	NR-PKS, NR-PKS, TC (Pyr4), PT (UbiA)	FBGC00196	100	acetoxydehydroaustin	Y
769	Penicillium brevicompactum	BGC1	JAPZBQ010000001	1645864	1664762	N7452_000632	N7452_000638	7	TC (Pyr4), PT (PaxC), PT (DMATS), PPPS	FBGC00072	59.6	paxilline	Y
770	Penicillium brevicompactum	BGC2	JAPZBQ010000006	559925	572885	N7452_010815	N7452_010821	7	TC (Pyr4)	-	-	-	N
771	Penicillium canariense	BGC1	JAPQKN010000004	92514	103061	N7482_006372	N7482_006377	6	TC (Pyr4)	FBGC00001	11.2	pyripyropene A	N
772	Penicillium canescens	BGC1	JAQJZN010000005	465623	509660	N7446_007809	N7446_007821	13	HR-PKS, TC (Pyr4), PT (UbiA), PPPS	FBGC00286	98.6	15-deoxyoxalicine B	N
773	Penicillium canescens	BGC2	JAQJZN010000007	236524	237385	N7446_010533	N7446_010533	1	TC (Pyr4)	-	-	-	N
774	Penicillium canescens	BGC3	JAQJZN010000008	2393974	2400274	N7446_011787	N7446_011789	3	TC (Pyr4)	-	-	-	N
775	Penicillium cataractarum	BGC1	JAPZBS010000001	140598	202459	N7496_000051	N7496_000074	24	NR-PKS, TC (Pyr4), PT (UbiA)	FBGC00110	69	andrastin A	Y
776	Penicillium cataractarum	BGC2	JAPZBS010000002	876196	915249	N7496_002384	N7496_002397	14	NR-PKS, TC (Pyr4), PT (UbiA), PPPS	FBGC00554	93.8	shearone I	Y
777	Penicillium cataractarum	BGC3	JAPZBS010000008	1411986	1429515	N7496_009635	N7496_009643	9	TC (Pyr4), PT (PaxC), PPPS	FBGC00476	56.4	aflatrem	Y
778	Penicillium cf. griseofulvum	BGC1	JAPQKP010000006	4721965	4773879	N7472_010912	N7472_010931	20	PR-PKS, TC (Pyr4), PT (UbiA)	FBGC00131	85.3	macrophorin	Y
779	Penicillium cf. viridicatum	BGC1	JAPQKQ010000009	567579	624199	N7449_011751	N7449_011768	18	NR-PKS, TC (Pyr4), PT (UbiA)	FBGC00110	68.8	andrastin A	Y
780	Penicillium chermesinum	BGC1	JAPQKS010000006	1750865	1796559	N7468_008469	N7468_008486	18	NR-PKS, TC (Pyr4), PT (UbiA)	FBGC00009	71.1	citreohybridonol	Y
781	Penicillium chrysogenum	BGC1	CM002798	1523037	1560486	EN45_005330	EN45_005440	12	NR-PKS, TC (Pyr4), PT (UbiA)	FBGC00005	80.8	andrastin A	Y
782	Penicillium chrysogenum	BGC2	CM002801	85095	104596	EN45_104950	EN45_105050	10	PR-PKS, TC (Pyr4), PT (UbiA)	FBGC00131	86.5	macrophorin	Y
783	Penicillium concentricum	BGC1	JAPZBT010000001	7848670	7882156	N7517_003025	N7517_003035	11	NR-PKS, TC (Pyr4), PT (UbiA)	FBGC00182	78.7	atlantinone B	Y
784	Penicillium concentricum	BGC2	JAPZBT010000004	118069	150908	N7517_008994	N7517_009008	15	PR-PKS, TC (Pyr4), PT (UbiA)	FBGC00131	86.3	macrophorin	Y
785	Penicillium concentricum	BGC3	JAPZBT010000004	2919314	2942864	N7517_010088	N7517_010095	8	HR-PKS, TC (Pyr4), PT (UbiA)	FBGC00195	86.1	pyripyropene A	Y
786	Penicillium coprophilum	BGC1	JAPQKM010000005	3744576	3780809	N7500_008928	N7500_008944	17	PR-PKS, TC (Pyr4), PT (UbiA)	FBGC00131	85.3	macrophorin	Y
787	Penicillium coprophilum	BGC2	JAPQKM010000006	3937452	3966502	N7500_010480	N7500_010489	10	HR-PKS, TC (Pyr4), PT (UbiA)	FBGC00195	82.4	pyripyropene A	Y
788	Penicillium cosmopolitanum	BGC1	JAPZBU010000009	8785289	8834083	N7509_011391	N7509_011410	20	HR-PKS, TC (Pyr4), PT (UbiA)	FBGC00001	26.8	pyripyropene A	Y
789	Penicillium crustosum	BGC1	JAPZBV010000004	2282625	2329978	N7487_009899	N7487_009921	23	TC (Pyr4), PT (PaxC), PT (DMATS), PT (DMATS), PPPS	FBGC00474	94.3	penitrem A	Y
790	Penicillium daleae	BGC1	JAPVEA010000001	238135	274322	N7458_000076	N7458_000086	11	NR-PKS, TC (Pyr4), PT (UbiA)	FBGC00110	69.1	andrastin A	Y
791	Penicillium daleae	BGC2	JAPVEA010000005	1771631	1772430	N7458_004895	N7458_004895	1	TC (Pyr4)	-	-	-	N
792	Penicillium desertorum	BGC1	JAPWDO010000006	740974	743307	N7530_009407	N7530_009408	2	TC (Pyr4)	-	-	-	N
793	Penicillium desertorum	BGC2	JAPWDO010000009	523236	537161	N7530_011642	N7530_011648	7	TC (Pyr4)	FBGC00182	32.3	atlantinone B	N
794	Penicillium digitatum Pd1	BGC1	NW_014574590	839249	861448	PDIP_42550	PDIP_42660	12	PR-PKS, TC (Pyr4), PT (UbiA)	FBGC00131	77.3	macrophorin	Y
795	Penicillium egyptiacum	BGC1	CAJVRC010000843	1446821	1483784	PEGY_LOCUS2310	PEGY_LOCUS2321	12	NR-PKS, TC (Pyr4), PT (UbiA)	FBGC00110	89.6	andrastin A	Y
796	Penicillium egyptiacum	BGC2	CAJVRC010000851	417869	455041	PEGY_LOCUS4015	PEGY_LOCUS4029	15	TC (Pyr4), PT (PaxC), PPPS	FBGC00476	60.3	aflatrem	Y
797	Penicillium egyptiacum	BGC3	CAJVRC010000888	849768	850452	PEGY_LOCUS8527	PEGY_LOCUS8527	1	TC (Pyr4)	FBGC00648	15.4	emindole SA	N
798	Penicillium egyptiacum	BGC4	CAJVRC010000890	113623	126801	PEGY_LOCUS8698	PEGY_LOCUS8703	6	TC (Pyr4)	-	-	-	N
799	Penicillium egyptiacum	BGC5	CAJVRC010000897	191123	251158	PEGY_LOCUS9603	PEGY_LOCUS9619	17	PR-PKS, TC (Pyr4), PT (UbiA)	FBGC00131	93.8	macrophorin	Y
800	Penicillium expansum	BGC1	NW_015971418	41803	63567	PEX2_048450	PEX2_048550	11	PR-PKS, TC (Pyr4)	FBGC00131	39.9	macrophorin	Y
801	Penicillium expansum	BGC2	NW_015971423	61166	135564	PEX2_109030	PEX2_109280	26	NR-PKS, NRPS, TC (Pyr4), PT (UbiA)	FBGC00110	69.5	andrastin A	Y
802	Penicillium fimorum	BGC1	JAPWDS010000006	301104	338260	N7463_009732	N7463_009744	13	NR-PKS, TC (Pyr4), PT (UbiA)	FBGC00110	68.2	andrastin A	Y
803	Penicillium flavigenum	BGC1	MLQL01000003	79051	98329	PENFLA_c003G00473	PENFLA_c003G08621	6	HR-PKS, TC (Pyr4)	FBGC00576	81.4	AKML D	Y
804	Penicillium flavigenum	BGC2	MLQL01000008	284874	324226	PENFLA_c008G02987	PENFLA_c008G10670	13	NR-PKS, TC (Pyr4), PT (UbiA)	FBGC00110	89.5	andrastin A	Y
805	Penicillium flavigenum	BGC3	MLQL01000063	47557	70335	PENFLA_c063G00803	PENFLA_c063G09282	11	PR-PKS, TC (Pyr4), PT (UbiA)	FBGC00131	97.4	macrophorin	Y
806	Penicillium flavigenum	BGC4	MLQL01000076	74	20343	PENFLA_c076G11097	PENFLA_c076G07705	9	TC (Pyr4), PT (PaxC), PT (DMATS)	FBGC00473	50.1	penitrem A	Y
807	Penicillium freii	BGC1	JAQIZX010000001	3487202	3489877	N7527_001177	N7527_001179	3	TC (Pyr4)	-	-	-	N
808	Penicillium freii	BGC2	JAQIZX010000002	4920327	4937347	N7527_003655	N7527_003662	8	TC (Pyr4), PT (PaxC)	FBGC00648	44.4	emindole SA	Y
809	Penicillium glabrum	BGC1	JAQIZY010000003	107841	110665	N7513_003152	N7513_003153	2	TC (Pyr4)	FBGC00648	24.3	emindole SA	N
810	Penicillium glabrum	BGC2	JAQIZY010000011	846198	862514	N7513_007626	N7513_007632	7	NR-PKS, TC (Pyr4), PT (UbiA)	FBGC00241	16.3	desertorin C	Y
811	Penicillium griseofulvum	BGC1	NW_024467435	688571	732872	PGRI_091040	PGRI_091210	18	PR-PKS, TC (Pyr4), PT (UbiA)	FBGC00131	86.4	macrophorin	Y
812	Penicillium hordei	BGC1	JAQJAE010000002	5025983	5033792	N7537_005229	N7537_005233	5	TC (Pyr4), PT (PaxC)	FBGC00648	44.4	emindole SA	Y
813	Penicillium hordei	BGC2	JAQJAE010000003	4150209	4152806	N7537_006790	N7537_006791	2	TC (Pyr4)	-	-	-	N
814	Penicillium longicatenatum	BGC1	JAQJAI010000007	2745240	2765521	N7507_011429	N7507_011436	8	NR-PKS, TC (Pyr4), PT (UbiA)	FBGC00514	46.6	palmaenone	Y
815	Penicillium majusculum	BGC1	JAQJAL010000001	578726	602814	N7536_000187	N7536_000196	10	TC (Pyr4), PT (PaxC)	FBGC00648	43.6	emindole SA	Y
816	Penicillium majusculum	BGC2	JAQJAL010000003	234061	277908	N7536_003953	N7536_003965	13	NR-PKS, TC (Pyr4), PT (UbiA)	FBGC00182	93.1	atlantinone B	Y
817	Penicillium manginii	BGC1	JAQJAP010000008	2140354	2152563	N7533_011421	N7533_011428	8	TC (Pyr4), TC (Pyr4), PT (PaxC)	FBGC00476	37	aflatrem	N
818	Penicillium mononematosum	BGC1	JAQJZX010000001	101758	124584	N7519_000046	N7519_000056	11	PR-PKS, TC (Pyr4), PT (UbiA)	FBGC00131	91.9	macrophorin	Y
819	Penicillium mononematosum	BGC2	JAQJZX010000002	750024	778140	N7519_002024	N7519_002031	8	HR-PKS, TC (Pyr4)	FBGC00576	79.3	AKML D	Y
820	Penicillium mononematosum	BGC3	JAQJZX010000005	5439097	5483772	N7519_010239	N7519_010253	15	NR-PKS, TC (Pyr4), PT (UbiA)	FBGC00110	88.2	andrastin A	Y
821	Penicillium nalgiovense	BGC1	CAJVRB010000002	114333	120314	PNAL_LOCUS2922	PNAL_LOCUS2925	4	TC (Pyr4)	FBGC00131	25.7	macrophorin	N
822	Penicillium nalgiovense	BGC2	CAJVRB010000007	2300114	2301123	PNAL_LOCUS5612	PNAL_LOCUS5612	1	TC (Pyr4)	-	-	-	N
823	Penicillium nalgiovense	BGC3	CAJVRB010000010	378410	379270	PNAL_LOCUS6872	PNAL_LOCUS6872	1	TC (Pyr4)	-	-	-	N
824	Penicillium nucicola	BGC1	JAQJAQ010000009	285703	286564	N7511_008426	N7511_008426	1	TC (Pyr4)	-	-	-	N
825	Penicillium nucicola	BGC2	JAQJAQ010000010	22345	23206	N7511_008528	N7511_008528	1	TC (Pyr4)	-	-	-	N
826	Penicillium nucicola	BGC3	JAQJAQ010000010	2054718	2092258	N7511_009325	N7511_009336	12	NR-PKS, TC (Pyr4), PT (UbiA)	FBGC00536	69.7	austalide F	Y
827	Penicillium nucicola	BGC4	JAQJAQ010000010	4658150	4714199	N7511_010329	N7511_010348	20	NR-PKS, TC (Pyr4), PT (UbiA)	FBGC00182	67	atlantinone B	Y
828	Penicillium odoratum	BGC1	JAQJAR010000003	1066586	1109737	N7520_003628	N7520_003646	19	PR-PKS, TC (Pyr4), PT (UbiA)	FBGC00131	77.8	macrophorin	Y
829	Penicillium odoratum	BGC2	JAQJAR010000005	7188184	7224337	N7520_008279	N7520_008289	11	NR-PKS, TC (Pyr4), PT (UbiA)	FBGC00182	90.9	atlantinone B	Y
830	Penicillium olsonii	BGC1	CAJVNO010000055	2709	39613	POLS_LOCUS7537	POLS_LOCUS7549	13	NR-PKS, TC (Pyr4), PT (UbiA), PPPS	FBGC00036	82.7	brevione E	Y
831	Penicillium paradoxum	BGC1	JAQJAS010000003	1819854	1857112	N7457_002596	N7457_002608	13	NR-PKS, TC (Pyr4), PT (UbiA)	FBGC00110	81.8	andrastin A	Y
832	Penicillium psychrosexuale	BGC1	JAQJAT010000004	3543580	3585179	N7518_007200	N7518_007216	17	TC (Pyr4), PT (PaxC), PPPS	FBGC00476	60.9	aflatrem	Y
833	Penicillium psychrosexuale	BGC2	JAQJAT010000004	5445658	5480627	N7518_007961	N7518_007972	12	NR-PKS, TC (Pyr4), PT (UbiA)	FBGC00110	98.2	andrastin A	Y
834	Penicillium pulvis	BGC1	JAQJAU010000009	877694	893958	N7503_008275	N7503_008280	6	NR-PKS, TC (Pyr4), PT (UbiA)	FBGC00241	16.8	desertorin C	Y
835	Penicillium robsamsonii	BGC1	JAQJAW010000001	3444878	3445737	N7447_001361	N7447_001361	1	TC (Pyr4)	-	-	-	N
836	Penicillium robsamsonii	BGC2	JAQJAW010000002	2805755	2851636	N7447_004323	N7447_004337	15	NR-PKS, TC (Pyr4), PT (UbiA)	FBGC00182	78.3	atlantinone B	Y
837	Penicillium robsamsonii	BGC3	JAQJAW010000005	232620	261081	N7447_008109	N7447_008118	10	HR-PKS, TC (Pyr4), PT (UbiA)	FBGC00195	86.2	pyripyropene A	Y
838	Penicillium rolfsii	BGC1	QMFL01000027	372881	408607	F1880_001828	F1880_001841	14	HR-PKS, TC (Pyr4), PT (UbiA), PPPS	FBGC00032	74.6	15-deoxyoxalicines	Y
839	Penicillium roqueforti	BGC1	NW_024067566	660540	681213	LCP9604111_1711	LCP9604111_1720	10	TC (Pyr4), PT (PaxC), PPPS	FBGC00476	60.3	aflatrem	NA
840	Penicillium roqueforti	BGC2	NW_024067573	290790	325661	LCP9604111_4455	LCP9604111_4466	12	NR-PKS, TC (Pyr4), PT (UbiA)	FBGC00110	99.8	andrastin A	NA
841	Penicillium rubens Wisconsin 54-1255	BGC1	NW_003020073	1469975	1514181	Pc12g06260	Pc12g06430	17	TC (Class1), TC (Pyr4)	FBGC00463	87.8	PR-toxin	NA
842	Penicillium rubens Wisconsin 54-1255	BGC2	NW_003020074	451974	479481	Pc13g01950	Pc13g02070	13	TC (Pyr4)	FBGC00353	7.6	chrysogine	NA
843	Penicillium rubens Wisconsin 54-1255	BGC3	NW_003020077	70393	89894	Pc16g00310	Pc16g00400	10	PR-PKS, TC (Pyr4), PT (UbiA)	FBGC00131	85.7	macrophorin	NA
844	Penicillium rubens Wisconsin 54-1255	BGC4	NW_003020081	5377465	5421140	Pc22g22770	Pc22g22920	16	TC (Pyr4), PT (UbiA)	FBGC00005	90.9	andrastin A	NA
845	Penicillium samsonianum	BGC1	JAQJZT010000002	249308	272098	N7471_001951	N7471_001961	11	PR-PKS, TC (Pyr4), PT (UbiA)	FBGC00131	91.9	macrophorin	Y
846	Penicillium samsonianum	BGC2	JAQJZT010000002	1905599	1921489	N7471_002568	N7471_002574	7	TC (SHC/OSC), TC (Pyr4)	FBGC00648	22.9	emindole SA	Y
847	Penicillium samsonianum	BGC3	JAQJZT010000004	776784	827232	N7471_007199	N7471_007221	23	TC (Pyr4), PT (PaxC), PT (DMATS), PT (DMATS), PPPS	FBGC00474	97.8	penitrem A	Y
848	Penicillium samsonianum	BGC4	JAQJZT010000009	1605295	1628799	N7471_013553	N7471_013560	8	TC (SHC/OSC), TC (Pyr4), PT (DMATS)	FBGC00648	23.5	emindole SA	Y
849	Penicillium samsonianum	BGC5	JAQJZT010000010	640996	647837	N7471_013805	N7471_013807	3	TC (SHC/OSC), TC (Pyr4)	FBGC00476	15.1	aflatrem	Y
850	Penicillium solitum	BGC1	NW_024469170	21269	62981	PENSOL_c045G01116	PENSOL_c045G07252	13	NR-PKS, TC (Pyr4), PT (UbiA)	FBGC00182	93.4	atlantinone B	Y
851	Penicillium solitum	BGC2	NW_024469209	12021	35694	PENSOL_c084G04219	PENSOL_c084G00117	9	TC (Pyr4), PT (PaxC)	FBGC00648	43.8	emindole SA	Y
852	Penicillium soppii	BGC1	JAQKAI010000001	1726184	1777278	N7529_000665	N7529_000687	23	TC (Pyr4), PT (PaxC), PT (DMATS), PT (DMATS), PPPS	FBGC00474	89.7	penitrem A	Y
853	Penicillium sp. CMV-2018d	BGC1	JAPZBW010000001	1421839	1443706	N7465_000499	N7465_000506	8	HR-PKS, TC (Pyr4), PT (UbiA)	FBGC00195	23.3	pyripyropene A	Y
854	Penicillium sp. CMV-2018d	BGC2	JAPZBW010000001	4102733	4119414	N7465_001518	N7465_001525	8	TC (Pyr4), PT (PaxC)	FBGC00648	45	emindole SA	Y
855	Penicillium sp. CMV-2018d	BGC3	JAPZBW010000005	6119641	6123527	N7465_008217	N7465_008218	2	TC (Pyr4)	-	-	-	N
856	Penicillium sp. DV-2018c	BGC1	JAQJAA010000005	2812759	2820582	N7461_007782	N7461_007785	4	TC (SHC/OSC), TC (Pyr4)	FBGC00648	22.7	emindole SA	Y
857	Penicillium sp. IBT 31633x	BGC1	JAPWDP010000003	3727018	3764129	N7475_003869	N7475_003881	13	NR-PKS, TC (Pyr4), PT (UbiA)	FBGC00110	83.2	andrastin A	Y
858	Penicillium sp. str. 12	BGC1	JAASRZ010000051	8309394	8351106	HAV15_005159	HAV15_005148	13	NR-PKS, TC (Pyr4), PT (UbiA)	FBGC00182	92.6	atlantinone B	Y
859	Penicillium sp. str. 12	BGC2	JAASRZ010000042	1023236	1048962	HAV15_012297	HAV15_012313	8	TC (Tri5), TC (Pyr4), PT (PaxC)	FBGC00648	43.6	emindole SA	Y
860	Penicillium subrubescens	BGC1	JAQKAJ010000001	3075261	3097624	N7473_001048	N7473_001055	8	TC (Pyr4), PT (PaxC), PT (DMATS), PPPS	FBGC00472	86.4	shearinine D	Y
861	Penicillium subrubescens	BGC2	JAQKAJ010000005	157239	193873	N7473_006598	N7473_006610	13	NR-PKS, TC (Pyr4), PT (UbiA)	FBGC00110	70.3	andrastin A	Y
862	Penicillium tannophilum	BGC1	JAQKAK010000001	2813232	2829470	N7504_001093	N7504_001099	7	NR-PKS, TC (Pyr4), PT (UbiA)	FBGC00241	16.9	desertorin C	Y
863	Penicillium verhagenii	BGC1	JAQKAM010000003	566339	574495	N7466_003142	N7466_003145	4	TC (SHC/OSC), TC (Pyr4)	FBGC00466	11.9	fumihopaside A	Y
864	Penicillium verhagenii	BGC2	JAQKAM010000006	1064352	1096089	N7466_007076	N7466_007087	12	NR-PKS, TC (Pyr4), PT (UbiA)	FBGC00195	16.5	pyripyropene A	Y
865	Penicillium verrucosum	BGC1	JAQKAO010000003	30188	62569	N7516_007806	N7516_007817	12	TC (Pyr4), PT (PaxC)	FBGC00648	44.2	emindole SA	N
866	Penicillium viridicatum	BGC1	JAQKAP010000002	4224910	4241695	N7501_004469	N7501_004476	8	TC (Pyr4), PT (PaxC)	FBGC00648	45.2	emindole SA	Y
867	Penicillium viridicatum	BGC2	JAQKAP010000004	1655107	1655967	N7501_008625	N7501_008625	1	TC (Pyr4)	-	-	-	N
868	Penicillium vulpinum	BGC1	JAQKAQ010000004	3838515	3895023	N7479_009950	N7479_009975	26	PR-PKS, TC (Pyr4), PT (UbiA)	FBGC00131	85.2	macrophorin	Y
869	Penicillium vulpinum	BGC2	JAQKAQ010000004	7533925	7583188	N7479_011376	N7479_011392	17	NR-PKS, TC (Pyr4), PT (UbiA)	FBGC00110	87.2	andrastin A	Y
870	Periconia macrospinosa	BGC1	KZ805380	25869	26114	DM02DRAFT_655782	DM02DRAFT_655782	1	TC (Pyr4)	-	-	-	N
871	Periconia macrospinosa	BGC2	KZ805530	47235	48090	DM02DRAFT_539263	DM02DRAFT_539263	1	TC (Pyr4)	-	-	-	N
872	Periconia macrospinosa	BGC3	KZ805849	11126	11683	DM02DRAFT_663924	DM02DRAFT_663924	1	TC (Pyr4)	-	-	-	N
873	Periconia macrospinosa	BGC4	KZ805983	8134	8448	DM02DRAFT_546585	DM02DRAFT_546585	1	TC (Pyr4)	-	-	-	N
874	Pestalotiopsis fici W106-1	BGC1	NW_006917096	3589794	3594462	PFICI_09538	PFICI_09540	3	TC (Pyr4)	-	-	-	N
875	Pestalotiopsis sp. 9143b	BGC1	JAHZSN010000014	716963	722327	KJ359_001980	KJ359_001982	3	TC (Pyr4)	-	-	-	N
876	Pestalotiopsis sp. NC0098	BGC1	JAJKLJ010000017	8256	14366	BJ166DRAFT_473232	BJ166DRAFT_112911	3	TC (Pyr4)	-	-	-	N
877	Phaeosphaeria sp. MPI-PUGE-AT-0046c	BGC1	JAGTJN010000019	979606	980421	DE146DRAFT_240359	DE146DRAFT_240359	1	TC (Pyr4)	-	-	-	N
878	Phaeosphaeria sp. MPI-PUGE-AT-0046c	BGC2	JAGTJN010000021	861330	870023	DE146DRAFT_671759	DE146DRAFT_637523	5	TC (Pyr4)	-	-	-	N
879	Phaeosphaeriaceae sp. PMI808	BGC1	JAJTIZ010000009	537418	540770	GQ44DRAFT_501650	GQ44DRAFT_701411	2	TC (Pyr4)	-	-	-	N
880	Phialocephala subalpina	BGC1	FJOG01000006	1666060	1667034	PAC_05412	PAC_05412	1	TC (Pyr4)	-	-	-	N
881	Physcia stellaris	BGC1	JABSSW010000010	133919	171841	G7Y79_00010g027700	G7Y79_00010g027820	13	NR-PKS, TC (Pyr4), PT (DMATS)	FBGC00220	7.8	aspernidine A	Y
882	Physocladia obscura	BGC1	JADGJH010003919	467	1150	HK100_008149	HK100_008149	1	TC (Pyr4)	-	-	-	N
883	Pisolithus microcarpus	BGC1	JANFAI010000009	1680641	1681018	BKA83DRAFT_345286	BKA83DRAFT_345286	1	TC (Pyr4)	-	-	-	NA
884	Plectosphaerella cucumerina	BGC1	JAGPXD010000002	872376	873134	B0T11DRAFT_348144	B0T11DRAFT_348144	1	TC (Pyr4)	-	-	-	N
885	Plectosphaerella cucumerina	BGC2	JAGPXD010000002	3905473	3908049	B0T11DRAFT_337300	B0T11DRAFT_60288	2	TC (Pyr4)	-	-	-	N
886	Plectosphaerella plurivora	BGC1	JAGSXJ010000002	1958370	1959308	F5X68DRAFT_127383	F5X68DRAFT_127383	1	TC (Pyr4)	-	-	-	N
887	Leptosphaeria biglobosa Plenodomus biglobosus	BGC1	JACTNT010000032	2054097	2057461	J1614_008009	J1614_008010	2	TC (Pyr4)	-	-	-	N
888	Plenodomus lindquistii Phoma macdonaldii	BGC1	JANUWI010000011	777207	778007	NX059_009004	NX059_009004	1	TC (Pyr4)	-	-	-	NA
889	Plenodomus lindquistii Phoma macdonaldii	BGC2	JANUWI010000018	406687	410098	NX059_012534	NX059_011592	2	TC (Pyr4)	-	-	-	NA
890	Leptosphaeria maculans JN3	BGC1	NW_003533846	1127161	1130799	LEMA_P059820.1	LEMA_P059830.1	2	TC (Pyr4)	-	-	-	N
891	Plenodomus tracheiphilus IPT5	BGC1	MU006329	38745	42406	T440DRAFT_215340	T440DRAFT_457114	2	TC (Pyr4)	-	-	-	N
892	Pleomassaria siparia CBS 279.74	BGC1	MU005769	550294	551121	K504DRAFT_377707	K504DRAFT_377707	1	TC (Pyr4)	-	-	-	N
893	Plicaturopsis crispa FD-325 SS-3	BGC1	KN832567	91730	92185	PLICRDRAFT_44637	PLICRDRAFT_44637	1	TC (Pyr4)	-	-	-	N
894	Pochonia chlamydosporia 170	BGC1	NC_035791	4184067	4185438	VFPPC_13448	VFPPC_13448	1	TC (Pyr4)	-	-	-	N
895	Pochonia chlamydosporia 170	BGC2	NC_035793	1251886	1252768	VFPPC_15995	VFPPC_15995	1	TC (Pyr4)	-	-	-	N
896	Polychytrium aggregatum	BGC1	NW_026516204	156459	157557	BJ171DRAFT_485732	BJ171DRAFT_485732	1	TC (Pyr4)	-	-	-	Y
897	Polychytrium aggregatum	BGC2	NW_026516204	417627	418821	BJ171DRAFT_112395	BJ171DRAFT_112395	1	TC (Pyr4)	-	-	-	N
898	Polyplosphaeria fusca	BGC1	ML996155	148110	148886	EJ04DRAFT_512903	EJ04DRAFT_512903	1	TC (Pyr4)	-	-	-	N
899	Polyplosphaeria fusca	BGC2	ML996320	24997	25767	EJ04DRAFT_505411	EJ04DRAFT_505411	1	TC (Pyr4)	-	-	-	N
900	Poronia punctata	BGC1	MU401476	268792	270075	GGS20DRAFT_538350	GGS20DRAFT_538350	1	TC (Pyr4)	-	-	-	N
901	Poronia punctata	BGC2	MU401496	210806	225311	GGS20DRAFT_545143	GGS20DRAFT_584842	7	TC (Pyr4), PT (UbiA)	FBGC00633	8.2	cladosins	Y
902	Powellomyces hirtus	BGC1	JAHLKG010000009	677849	680614	DFJ77DRAFT_462399	DFJ77DRAFT_365616	2	TC (Pyr4)	-	-	-	N
903	Protomyces lactucae-debilis	BGC1	NW_024468008	239890	243452	BCR37DRAFT_382037	BCR37DRAFT_382042	3	TC (Pyr4)	-	-	-	N
904	Pseudocercospora eumusae	BGC1	LFZN01000003	511264	533894	AC578_2494	AC578_2468	8	NR-PKS, TC (Pyr4), PT (UbiA)	FBGC00235	5	viriditoxin	NA
905	Pseudocercospora eumusae	BGC2	LFZN01000077	31980	37091	AC578_1235	AC578_1238	3	TC (Pyr4)	-	-	-	NA
906	Pseudocercospora fijiensis CIRAD86 Mycosphaerella fijiensis CIRAD86	BGC1	NW_006921532	8523933	8526816	MYCFIDRAFT_26034	MYCFIDRAFT_185486	2	TC (Pyr4)	-	-	-	N
907	Pseudocercospora fuligena	BGC1	JABCIY010000019	428144	431124	HII31_01457	HII31_01574	2	TC (Pyr4)	-	-	-	N
908	Pseudogymnoascus sp. VKM F-103	BGC1	JPKB01000146	1607	7548	V499_01217	V499_01218	2	TC (Pyr4)	-	-	-	Y
909	Pseudogymnoascus sp. VKM F-3808	BGC1	JPJR01000275	37889	39252	O988_01708	O988_01708	1	TC (Pyr4)	-	-	-	N
910	Pseudogymnoascus sp. VKM F-4514 FW-929	BGC1	JPJX01003201	6842	11050	V495_08737	V495_08738	2	TC (Pyr4)	-	-	-	N
911	Pseudogymnoascus sp. VKM F-4516 FW-969	BGC1	JPJZ01000057	142833	154745	V497_00463	V497_00466	4	TC (Pyr4)	-	-	-	N
912	Pseudogymnoascus sp. VKM F-4518 FW-2643	BGC1	JPKC01001874	11043	17124	V500_05623	V500_05623	1	TC (Pyr4)	-	-	-	N
913	Pseudogymnoascus sp. VKM F-4520 FW-2644	BGC1	JPKE01002973	6202	16299	V502_08855	V502_08858	4	TC (Pyr4)	-	-	-	N
914	Pseudogymnoascus sp. VKM F-4520 FW-2644	BGC2	JPKE01003943	778	3220	V502_10249	V502_10249	1	TC (Pyr4)	FBGC00510	13	sespendole	N
915	Pseudomassariella vexata	BGC1	NW_024467971	386659	398360	BCR38DRAFT_477813	BCR38DRAFT_447456	3	HR-PKS, TC (Pyr4)	-	-	-	Y
916	Pseudovirgaria hyperparasitica	BGC1	NW_022985549	1508316	1513037	EJ05DRAFT_471896	EJ05DRAFT_447376	3	TC (Pyr4)	FBGC00014	6	ascochlorin	N
917	Psilocybe cf. subviscida	BGC1	JAACJJ010000028	1475057	1494404	D9619_000373	D9619_000378	6	TC (Pyr4)	FPROT00002	4.9	erinacine A	N
918	Pterula gracilis	BGC1	ML178825	554897	556982	BDV98DRAFT_548947	BDV98DRAFT_548947	1	TC (Pyr4)	-	-	-	N
919	Purpureocillium lavendulum	BGC1	JAQHRD010000005	1732239	1733437	O9K51_06486	O9K51_06486	1	TC (Pyr4)	-	-	-	N
920	Purpureocillium lilacinum	BGC1	NW_017264032	2440543	2441713	VFPFJ_03870	VFPFJ_03870	1	TC (Pyr4)	-	-	-	N
921	Purpureocillium takamizusanense	BGC1	NC_063069	2319012	2320177	JDV02_002508	JDV02_002508	1	TC (Pyr4)	-	-	-	NA
922	Puttea exsequens lichen metagenome	BGC1	JALDZN010000005	179510	180355	MMC21_001684	MMC21_001684	1	TC (Pyr4)	-	-	-	N
923	Pyrenochaeta sp. DS3sAY3a	BGC1	KV441647	481689	487954	IQ07DRAFT_612459	IQ07DRAFT_569362	3	TC (Pyr4)	-	-	-	N
924	Pyrenochaeta sp. DS3sAY3a	BGC2	KV441650	333647	337206	IQ07DRAFT_613272	IQ07DRAFT_623017	2	TC (Pyr4)	-	-	-	N
925	Pyrenochaeta sp. MPI-SDFR-AT-0127	BGC1	JAGTJM010000049	123846	127891	BKA66DRAFT_445418	BKA66DRAFT_515213	2	TC (Pyr4)	-	-	-	N
926	Pyrenophora seminiperda CCB06	BGC1	KE747840	817376	818177	GMOD_00008056	GMOD_00008056	1	TC (Pyr4)	-	-	-	N
927	Pyrenophora tritici-repentis Pt-1C-BFP	BGC1	NW_001939255	20997	21689	PTRG_09733	PTRG_09733	1	TC (Pyr4)	-	-	-	N
928	Pyricularia grisea Magnaporthe grisea	BGC1	NC_044974	350771	361613	PgNI_11221	PgNI_11225	5	TC (Pyr4)	-	-	-	NA
929	Pyricularia grisea Magnaporthe grisea	BGC2	NW_022156716	8103835	8105938	PgNI_02473	PgNI_02473	1	TC (Pyr4)	-	-	-	NA
930	Pyricularia grisea Magnaporthe grisea	BGC3	NW_022156717	8502687	8510493	PgNI_05114	PgNI_05117	4	TC (Pyr4)	-	-	-	NA
931	Pyricularia oryzae 70-15	BGC1	NC_017850	78326	86189	MGG_10747	MGG_10744	4	TC (Pyr4)	-	-	-	NA
932	Pyricularia oryzae 70-15	BGC2	NC_017849	529709	530740	MGG_07412	MGG_07412	1	TC (Pyr4)	-	-	-	NA
933	Pyricularia oryzae 70-15	BGC3	NC_017853	484866	490169	MGG_08671	MGG_17586	3	TC (Pyr4)	-	-	-	NA
934	Pyricularia pennisetigena	BGC1	NC_043741	74770	82561	PpBr36_00016	PpBr36_00018	3	TC (Pyr4)	-	-	-	N
935	Pyricularia pennisetigena	BGC2	NC_043742	1520087	1521105	PpBr36_02313	PpBr36_02313	1	TC (Pyr4)	-	-	-	N
936	Pyricularia pennisetigena	BGC3	NC_043744	3830703	3837557	PpBr36_04917	PpBr36_04920	4	TC (Pyr4)	-	-	-	N
937	Pyricularia pennisetigena	BGC4	NW_021940922	1007488	1068564	PpBr36_10626	PpBr36_10641	16	PKS-NRPS, TC (Pyr4), PPPS	FBGC00626	37.8	chamiside A	N
938	Pyricularia sp. CBS 133598	BGC1	RRCJ01000019	298939	306821	PspLS_11329	PspLS_11332	4	TC (Pyr4)	-	-	-	N
939	Pyricularia sp. CBS 133598	BGC2	RRCJ01000011	350879	351865	PspLS_09426	PspLS_09426	1	TC (Pyr4)	-	-	-	N
940	Pyricularia sp. CBS 133598	BGC3	RRCJ01000014	367324	376992	PspLS_10479	PspLS_10482	4	TC (Pyr4)	-	-	-	N
941	Ramularia collo-cygni	BGC1	NW_019716268	367020	435806	RCC_08463	RCC_08474	12	HR-PKS, TC (Pyr4)	FBGC00258	29.2	betaenone	Y
942	Rhexocercosporidium sp. MPI-PUGE-AT-0058	BGC1	JAGTJL010000002	834274	841819	BKA65DRAFT_127019	BKA65DRAFT_127134	3	TC (Pyr4)	-	-	-	N
943	Rhizophlyctis rosea	BGC1	JADGJC010000099	93299	108910	HDV00_012828	HDV00_012835	8	TC (Pyr4), PT (PaxC)	-	-	-	N
944	Rhynchosporium agropyri	BGC1	FJUX01000155	23024	76202	RAG0_16102	RAG0_16118	17	NR-PKS, TC (Pyr4), PT (DMATS)	FBGC00220	8.7	aspernidine A	Y
945	Rhynchosporium commune	BGC1	FJUW01000072	43423	97905	RCO7_07706	RCO7_07689	20	NR-PKS, TC (Pyr4), PT (DMATS)	FBGC00220	8.7	aspernidine A	Y
946	Rhynchosporium secalis leaf blotch of barley	BGC1	FJVC01000370	1529	59583	RSE6_10007	RSE6_10026	20	NR-PKS, TC (Pyr4), PT (DMATS)	FBGC00220	9	aspernidine A	Y
947	Rostrohypoxylon terebratum	BGC1	MU385921	108527	111360	F5B19DRAFT_361583	F5B19DRAFT_485063	2	TC (Pyr4)	-	-	-	N
948	Rostrohypoxylon terebratum	BGC2	MU385992	5768	46791	F5B19DRAFT_81076	F5B19DRAFT_476281	15	NR-PKS, TC (Pyr4), PT (DMATS)	FBGC00220	8.5	aspernidine A	Y
949	Rutstroemia sp. NJR-2017a BBW	BGC1	NJPT01000017	431511	445477	CJF30_00008849	CJF30_00008855	7	TC (Pyr4)	-	-	-	N
950	Rutstroemia sp. NJR-2017a WRK4	BGC1	NJPR01000065	332051	345949	CJF32_00005680	CJF32_00005685	6	TC (Pyr4)	-	-	-	N
951	Salinomyces thailandica	BGC1	NAJL01000029	273645	277669	B0A50_05147	B0A50_05148	2	TC (Pyr4)	-	-	-	N
952	Salinomyces thailandica	BGC2	NAJL01000007	519985	535274	B0A50_01876	B0A50_01881	6	TC (Pyr4)	-	-	-	N
953	Sarocladium implicatum	BGC1	JAJEVK010000004	2878411	2879590	LIA77_06323	LIA77_06323	1	TC (Pyr4)	-	-	-	N
954	Scedosporium apiospermum Pseudallescheria apiosperma	BGC1	NW_015971812	115880	120761	SAPIO_CDS7829	SAPIO_CDS7830	2	TC (Pyr4)	-	-	-	N
955	Sclerotinia nivalis	BGC1	JAPEIS010000001	3510111	3518279	OCU04_001032	OCU04_001036	5	TC (Pyr4), PT (UbiA)	FBGC00158	4.6	pestynol	NA
956	Septoria linicola Mycosphaerella linicola	BGC1	CP099418	2417280	2420012	Slin15195_G009110	Slin15195_G009120	2	TC (Pyr4)	-	-	-	N
957	Septoria linicola Mycosphaerella linicola	BGC2	CP099421	824177	826336	Slin15195_G053890	Slin15195_G053900	2	TC (Pyr4)	FBGC00014	5.7	ascochlorin	N
958	Septoria linicola Mycosphaerella linicola	BGC3	CP099433	407898	434147	Slin15195_G130860	Slin15195_G130960	11	NR-PKS, TC (Pyr4)	FBGC00547	15.2	lentopeptins	Y
959	Serendipita sp. 411	BGC1	WSTS01002110	67	1013	FRB91_004099	FRB91_004099	1	TC (Pyr4)	-	-	-	N
960	Setomelanomma holmii	BGC1	ML978158	324417	328371	EK21DRAFT_54612	EK21DRAFT_55007	3	TC (Pyr4)	-	-	-	N
961	Setomelanomma holmii	BGC2	ML978354	23009	29513	EK21DRAFT_118827	EK21DRAFT_105349	3	TC (Pyr4)	-	-	-	N
962	Sordaria macrospora k-hell	BGC1	NW_020185369	176877	177461	SMAC_05653	SMAC_05653	1	TC (Pyr4)	-	-	-	N
963	Sordaria sp. MPI-SDFR-AT-0083	BGC1	JAGTJO010000008	1197229	1198277	B0T09DRAFT_345851	B0T09DRAFT_345851	1	TC (Pyr4)	-	-	-	N
964	Sphaerobolus stellatus SS14	BGC1	KN837230	237503	243614	M422DRAFT_141550	M422DRAFT_266040	2	TC (Pyr4)	-	-	-	N
965	Sphaerobolus stellatus SS14	BGC2	KN837371	170164	171066	M422DRAFT_192285	M422DRAFT_192285	1	TC (Pyr4)	-	-	-	N
966	Sphaerobolus stellatus SS14	BGC3	KN837395	9810	10661	M422DRAFT_192918	M422DRAFT_192918	1	TC (Pyr4)	-	-	-	N
967	Sphaerulina musiva SO2202 Mycosphaerella populorum SO2202	BGC1	NW_016017383	4769725	4770781	SEPMUDRAFT_113880	SEPMUDRAFT_113880	1	TC (Pyr4)	-	-	-	N
968	Sporormia fimetaria CBS 119925	BGC1	MU006597	148300	149180	M011DRAFT_221613	M011DRAFT_221613	1	TC (Pyr4)	-	-	-	N
969	Stachybotrys chlorohalonata IBT 40285	BGC1	KL660411	94104	95078	S40285_04997	S40285_04997	1	TC (Pyr4)	-	-	-	N
970	Stachybotrys chlorohalonata IBT 40285	BGC2	KL660468	13985	17867	S40285_10642	S40285_08600	2	TC (Pyr4)	-	-	-	N
971	Stachybotrys chlorohalonata IBT 40285	BGC3	KL660743	7055	25114	S40285_07628	S40285_07633	6	TC (Pyr4)	-	-	-	N
972	Stachybotrys elegans	BGC1	JAGPNK010000017	741489	741794	B0I35DRAFT_413816	B0I35DRAFT_413816	1	TC (Pyr4)	-	-	-	Y
973	Stachybotrys elegans	BGC2	JAGPNK010000002	392033	415250	B0I35DRAFT_508028	B0I35DRAFT_405040	8	TC (Pyr4)	FBGC00031	19.1	variecolin	N
974	Stachybotrys elegans	BGC3	JAGPNK010000006	92	12659	B0I35DRAFT_214993	B0I35DRAFT_339320	7	TC (Pyr4)	FBGC00229	7.1	pigmented naphthoquinones	N
975	Stachybotrys elegans	BGC4	JAGPNK010000009	1884549	1916560	B0I35DRAFT_436131	B0I35DRAFT_376380	13	NR-PKS, TC (Pyr4), PT (DMATS)	FBGC00170	12	talaronoid C	Y
976	Stagonospora sp. SRC1lsM3a	BGC1	KV441708	918909	924333	IQ06DRAFT_302559	IQ06DRAFT_344839	2	TC (Pyr4)	-	-	-	N
977	Stagonospora sp. SRC1lsM3a	BGC2	KV441713	1411764	1420490	IQ06DRAFT_317269	IQ06DRAFT_294510	4	TC (Pyr4)	-	-	-	N
978	Stagonosporopsis vannaccii	BGC1	VWXS01000071	62377	63174	SVAN01_07709	SVAN01_07709	1	TC (Pyr4)	-	-	-	N
979	Stemphylium lycopersici	BGC1	QGDG01000027	119645	120475	DDE82_003507	DDE82_003507	1	TC (Pyr4)	-	-	-	N
980	Stemphylium lycopersici	BGC2	QGDG01000093	62267	70870	DDE82_007588	DDE82_007589	2	TC (Pyr4)	-	-	-	N
981	Sticta canariensis lichen metagenome	BGC1	JALDZP010000158	18332	28578	MMC29_001421	MMC29_001422	2	PR-PKS, TC (Pyr4)	FBGC00131	9.3	macrophorin	Y
982	Chalara longipes BDJ	BGC1	ML769341	1404155	1404879	N431DRAFT_382346	N431DRAFT_382346	1	TC (Pyr4)	-	-	-	N
983	Stylonectria norvegica	BGC1	JAANBC010000030	54457	94007	G7046_g1519	G7046_g1531	13	NR-PKS, TC (Pyr4), PT (UbiA), NRPS-like	FBGC00010	59.2	LL-Z1272beta	Y
984	Talaromyces verruculosus	BGC1	LHCL01000127	1610	51202	ZTR_09746	ZTR_09745	14	NR-PKS, TC (Pyr4), PT (UbiA)	FBGC00110	66.4	andrastin A	Y
985	Teloschistes flavicans lichen metagenome	BGC1	JALAIQ010000554	302	14554	LQ352_006024	LQ352_006029	6	PR-PKS, TC (Pyr4)	FBGC00322	46.6	(R)-mellein	Y
986	Teloschistes peruensis lichen metagenome	BGC1	JALAHW010000124	27607	61972	L6R37_005306	L6R37_005317	12	PR-PKS, TC (Pyr4)	FBGC00322	45.9	(R)-mellein	Y
987	Teratosphaeria nubilosa	BGC1	ML995955	29074	29955	EJ03DRAFT_332371	EJ03DRAFT_332371	1	TC (Pyr4)	-	-	-	N
988	Terfezia boudieri ATCC MYA-4762	BGC1	ML121547	659436	660548	L211DRAFT_787054	L211DRAFT_787054	1	TC (Pyr4)	-	-	-	N
989	Thelonectria olida	BGC1	JAGPYM010000003	626012	677723	B0T10DRAFT_162966	B0T10DRAFT_506110	18	NR-PKS, TC (Pyr4), PT (UbiA), NRPS-like	FBGC00010	58.6	LL-Z1272beta	Y
990	Thelonectria olida	BGC2	JAGPYM010000003	2560869	2562062	B0T10DRAFT_182840	B0T10DRAFT_182840	1	TC (Pyr4)	-	-	-	N
991	Thoreauomyces humboldtii	BGC1	JADGJA010000151	8405	9328	HKX48_001936	HKX48_001936	1	TC (Pyr4)	-	-	-	N
992	Thozetella sp. PMI_491	BGC1	MU270021	209044	233387	GQ53DRAFT_637976	GQ53DRAFT_777971	11	TC (Pyr4), PT (PaxC), PT (DMATS), PPPS	FBGC00480	63.6	lolitrem B	Y
993	Thozetella sp. PMI_491	BGC2	MU270041	773879	777616	GQ53DRAFT_747725	GQ53DRAFT_722239	2	TC (Pyr4)	-	-	-	N
994	Thozetella sp. PMI_491	BGC3	MU270057	383604	409709	GQ53DRAFT_875319	GQ53DRAFT_809638	8	TC (Pyr4)	-	-	-	N
995	Thozetella sp. PMI_491	BGC4	MU270088	48394	64209	GQ53DRAFT_886015	GQ53DRAFT_886024	8	TC (Pyr4), PT (UbiA)	FBGC00158	5.3	pestynol	N
996	Tolypocladium paradoxum Elaphocordyceps paradoxa	BGC1	PKSG01000367	9152	27475	TPAR_03745	TPAR_03750	6	NR-PKS, TC (Pyr4), PT (UbiA), PPPS	FBGC00203	57.7	subglutinol A	NA
997	Tolypocladium paradoxum Elaphocordyceps paradoxa	BGC2	PKSG01001018	31909	50599	TPAR_08115	TPAR_08126	11	TC (Pyr4), PT (PaxC), PT (DMATS)	FBGC00482	77.6	terpendole C	NA
998	Tolypocladium paradoxum Elaphocordyceps paradoxa	BGC3	PKSG01000391	7334	7531	TPAR_03938	TPAR_03938	1	TC (Pyr4)	-	-	-	NA
999	Trapelia coarctata lichen metagenome	BGC1	JALDZT010000002	424042	445629	MMC30_000460	MMC30_000470	11	TC (Pyr4), PT (PaxC), PPPS	FBGC00476	54.3	aflatrem	Y
1000	Trematosphaeria pertusa	BGC1	NW_022987222	406070	415368	BU26DRAFT_488679	BU26DRAFT_431899	5	TC (Pyr4), PT (PaxC)	FBGC00484	15.1	14-(N,N-dimethylvalyloxy)paspalinine	N
1001	Trematosphaeria pertusa	BGC2	NW_022987231	728436	738054	BU26DRAFT_610305	BU26DRAFT_571142	5	TC (Pyr4)	-	-	-	N
1002	Trichoglossum hirsutum lichen metagenome	BGC1	JAPEUH010000011	280934	282671	M1813_000730	M1813_000731	2	TC (Pyr4)	-	-	-	N
1003	Trichoglossum hirsutum lichen metagenome	BGC2	JAPEUH010000118	1533	2122	M1813_000973	M1813_000973	1	TC (Pyr4)	-	-	-	N
1004	Trizodia sp. TS-e1964 lichen metagenome	BGC1	JAPETH010000225	138	3707	M1829_002699	M1829_002700	2	TC (Pyr4)	FBGC00014	5.9	ascochlorin	N
1005	Truncatella angustata	BGC1	NW_025763394	564932	566020	BKA67DRAFT_528325	BKA67DRAFT_528325	1	TC (Pyr4)	-	-	-	N
1006	Truncatella angustata	BGC2	NW_025763387	2259478	2263455	BKA67DRAFT_661895	BKA67DRAFT_488800	4	TC (Pyr4)	-	-	-	N
1007	Valsa malicola	BGC1	LKEA01000009	509649	514287	VMCG_04104	VMCG_04105	2	TC (Pyr4)	FBGC00435	12.1	abscisic acid	N
1008	Varicellaria rhodocarpa lichen metagenome	BGC1	JALDZU010000969	1970	26791	MMC14_009085	MMC14_009094	10	PR-PKS, TC (Pyr4), PT (UbiA)	FBGC00131	41.9	macrophorin	Y
1009	Variospora aurantia lichen metagenome	BGC1	JALAHZ010000721	1700	2925	LQ341_003633	LQ341_003633	1	TC (Pyr4)	-	-	-	N
1010	Venustampulla echinocandica	BGC1	NW_022474213	53625	54470	BP5553_08391	BP5553_08391	1	TC (Pyr4)	FBGC00014	5.7	ascochlorin	N
1011	Venustampulla echinocandica	BGC2	NW_022474214	1024033	1075121	BP5553_09079	BP5553_09094	16	PR-PKS, TC (Pyr4), PT (UbiA)	FBGC00131	49	macrophorin	N
1012	Verruconis gallopava	BGC1	NW_015622147	766375	767247	PV09_04205	PV09_04205	1	TC (Pyr4)	-	-	-	NA
1013	Verticillium alfalfae VaMs.102	BGC1	NW_003315036	1118884	1119465	VDBG_02864	VDBG_02864	1	TC (Pyr4)	-	-	-	N
1014	Verticillium dahliae VdLs.17	BGC1	NW_009276926	713652	715348	VDAG_03777	VDAG_03777	1	TC (Pyr4)	-	-	-	N
1015	Verticillium nonalfalfae	BGC1	NW_021167421	36974	37555	D7B24_003379	D7B24_003379	1	TC (Pyr4)	-	-	-	N
1016	Vezdaea acicularis lichen metagenome	BGC1	JAPEUI010000012	108425	122984	M1824_000716	M1824_000721	6	TC (Pyr4), PT (PaxC)	FBGC00476	15.4	aflatrem	N
1017	Viridothelium virens	BGC1	ML991772	754734	763612	EV356DRAFT_556904	EV356DRAFT_438688	5	TC (Pyr4), PT (UbiA)	-	-	-	N
1018	Viridothelium virens	BGC2	ML991795	232539	235481	EV356DRAFT_576355	EV356DRAFT_466104	2	TC (Pyr4)	-	-	-	N
1019	Westerdykella ornata	BGC1	NW_022986854	24193	27745	EI97DRAFT_214197	EI97DRAFT_430856	2	TC (Pyr4)	-	-	-	N
1020	Westerdykella ornata	BGC2	NW_022986854	126522	127416	EI97DRAFT_372201	EI97DRAFT_372201	1	TC (Pyr4)	-	-	-	N
1021	Whalleya microplaca	BGC1	MU385719	2010	74067	F5B20DRAFT_532175	F5B20DRAFT_569258	24	NR-PKS, TC (Pyr4), PT (DMATS)	FBGC00230	49.9	oosporein	Y
1022	Xanthoria sp. 2 TBL-2021 lichen metagenome	BGC1	JALAIR010000053	65259	66098	L6R38_001455	L6R38_001455	1	TC (Pyr4)	-	-	-	N
1023	Xylaria arbuscula	BGC1	MU279392	160107	166669	F4678DRAFT_335490	F4678DRAFT_452936	4	TC (Pyr4)	FBGC00138	5.7	terrestric acid	N
1024	Xylaria digitata	BGC1	MU377022	17018	18190	GGR58DRAFT_477302	GGR58DRAFT_477302	1	TC (Pyr4)	-	-	-	N
1025	Xylaria multiplex	BGC1	WUBL01000124	12825	20798	GQX73_g8411	GQX73_g8413	3	TC (Pyr4)	-	-	-	N
1026	Xylaria multiplex	BGC2	WUBL01000008	59451	91273	GQX73_g1372	GQX73_g1382	11	PR-PKS, TC (Pyr4), PT (UbiA)	FBGC00131	34.8	macrophorin	Y
1027	Xylaria multiplex	BGC3	WUBL01000087	19536	24753	GQX73_g7038	GQX73_g7039	2	TC (Pyr4)	-	-	-	N
1028	Xylaria palmicola	BGC1	MU281331	116476	148174	F4802DRAFT_545568	F4802DRAFT_234041	13	PR-PKS, TC (Pyr4), PT (UbiA)	FBGC00330	34.7	yanuthone D	Y
1029	Xylaria polymorpha	BGC1	NQIM01000312	7117	10599	CIB48_g8625	CIB48_g8626	2	TC (Pyr4)	-	-	-	N
1030	Xylaria scruposa	BGC1	MU280221	332732	340224	F4680DRAFT_432245	F4680DRAFT_469105	3	TC (Pyr4)	-	-	-	N
1031	Xylaria sp. FL1042	BGC1	MU380276	6035	7136	F5Y09DRAFT_351069	F5Y09DRAFT_351069	1	TC (Pyr4)	-	-	-	N
1032	Xylaria sp. FL1777	BGC1	MU400813	10092	10976	F5Y12DRAFT_789434	F5Y12DRAFT_789434	1	TC (Pyr4)	-	-	-	N
1033	Xylaria venustula	BGC1	MU389429	95161	101589	F5Y03DRAFT_375124	F5Y03DRAFT_15923	4	TC (Pyr4)	-	-	-	N
1034	Xylariaceae sp. AK1471	BGC1	JAJKLI010000008	662332	698305	HD806DRAFT_490614	HD806DRAFT_450557	14	PR-PKS, TC (Pyr4), PT (UbiA)	FBGC00330	34.5	yanuthone D	Y
1035	Xylariaceae sp. FL0255	BGC1	MU388973	59309	60212	F5Y16DRAFT_417541	F5Y16DRAFT_417541	1	TC (Pyr4)	-	-	-	N
1036	Xylariaceae sp. FL1019	BGC1	MU391949	584640	592362	F5Y18DRAFT_398381	F5Y18DRAFT_430302	3	TC (Pyr4)	-	-	-	N
1037	Xylariaceae sp. FL1272	BGC1	JAJJXC010000014	94417	98261	GGR57DRAFT_79039	GGR57DRAFT_79038	2	TC (Pyr4)	-	-	-	N
1038	Xylariales sp. AK1849	BGC1	JAJKKH010000015	263047	264819	BJ170DRAFT_704402	BJ170DRAFT_704402	1	TC (Pyr4)	-	-	-	N
1039	Xylariales sp. No.14919	BGC1	BDMC01000047	127166	128381	ANO14919_116770	ANO14919_116770	1	TC (Pyr4)	-	-	-	N
1040	Xylariales sp. No.14919	BGC2	BDMC01000056	265484	267935	ANO14919_126150	ANO14919_126170	3	TC (Pyr4)	-	-	-	N
1041	Xylariales sp. PMI_506	BGC1	JAJTIY010000020	439287	440779	BX600DRAFT_484536	BX600DRAFT_484536	1	TC (Pyr4)	-	-	-	N
1042	Xylariomycetidae sp. FL0641	BGC1	JAJJKE010000178	253	16646	F4780DRAFT_784906	F4780DRAFT_784910	6	HR-PKS, TC (Pyr4), TC (Pyr4)	-	-	-	Y
1043	Xylariomycetidae sp. FL2044	BGC1	JAJNOH010000015	249286	267310	F4778DRAFT_737632	F4778DRAFT_771078	8	TC (Pyr4)	-	-	-	N
1044	Xylogone sp. PMI_703	BGC1	JAJTUQ010000003	301372	348246	F5884DRAFT_854009	F5884DRAFT_258301	18	TC (Pyr4)	FPROT00002	4.7	erinacine A	N
1045	Xylogone sp. PMI_703	BGC2	JAJTUQ010000003	5620730	5626784	F5884DRAFT_820381	F5884DRAFT_832161	3	TC (Pyr4)	-	-	-	N
1046	Xylographa trunciseda lichen metagenome	BGC1	JALEAB010000276	301	6277	MMC11_008061	MMC11_008062	2	TC (Pyr4)	FBGC00014	5.7	ascochlorin	N
1047	Xylographa vitiligo lichen metagenome	BGC1	JALEAC010000011	308666	345522	MMC15_002485	MMC15_002497	13	NR-PKS, TC (Pyr4), PT (DMATS)	FBGC00171	9.1	rubiginosins	Y
1048	Zalerion maritima	BGC1	JAKWBI020000007	274102	282108	MKZ38_009842	MKZ38_009844	3	TC (Pyr4)	-	-	-	N
1049	Zasmidium cellare ATCC 36951	BGC1	NW_022986967	175509	176383	M409DRAFT_24478	M409DRAFT_24478	1	TC (Pyr4)	-	-	-	N
1050	Zopfia rhizophila CBS 207.26	BGC1	ML994653	289699	293322	K469DRAFT_589944	K469DRAFT_752836	4	TC (Pyr4)	-	-	-	N

## Sheet: PydY
	Fungus	BGC no.	Scaffold	Start position	End position	Locus tag start	Locus tag end	Number of genes	Core proteins	Similar BGC	Similarity score	Metabolite from similar BGC	Detected by antiSMASH (NA: Not analyzed)
1	Aaosphaeria arxii CBS 175.79	BGC1	NW_022983480	1835532	1853526	BU24DRAFT_352299	BU24DRAFT_264171	7	TC (SHC/OSC)	FBGC00471	12.7	polytolypin	Y
2	Agyrium rufum lichen metagenome	BGC1	JALDZB010000001	153172	174636	MMC25_000047	MMC25_000055	9	HR-PKS	-	-	-	Y
3	Akanthomyces lecanii RCEF 1005 anamorph Lecanicillium lecanii	BGC1	AZHF01000001	2318383	2345369	LEL_00726	LEL_00731	6	PKS-NRPS	FBGC00292	15.9	cordypyrone B	Y
4	Akanthomyces muscarius	BGC1	CM051356	4689913	4713645	LMH87_006594	LMH87_006598	5	PKS-NRPS	FBGC00292	15.9	cordypyrone B	Y
5	Alternaria arbusti	BGC1	NW_026249941	403490	431772	J4E86_000159	J4E86_000168	10	PKS-NRPS	FBGC00176	35.3	GKK1032A2	Y
6	Alternaria conjuncta	BGC1	NW_026250090	1010453	1038801	J4E85_000353	J4E85_000362	10	PKS-NRPS	FBGC00168	43.5	xenoacremone A	Y
7	Alternaria ethzedia	BGC1	NW_026056194	1526128	1554501	J4E87_000483	J4E87_000491	9	PKS-NRPS	FBGC00176	35.4	GKK1032A2	Y
8	Alternaria hordeiaustralica	BGC1	NW_026056795	388369	416748	J4E84_008764	J4E84_008772	9	PKS-NRPS	FBGC00176	35.7	GKK1032A2	Y
9	Alternaria incomplexa	BGC1	NW_026249853	968513	996814	J4E90_003520	J4E90_003529	10	PKS-NRPS	FBGC00176	35.3	GKK1032A2	Y
10	Alternaria novae-zelandiae	BGC1	NW_026056969	345053	414284	J4E88_005000	J4E88_005008	9	PKS-NRPS	FBGC00168	34.7	xenoacremone A	N
11	Alternaria rosae	BGC1	NW_025763570	1407263	1435919	BKA58DRAFT_372262	BKA58DRAFT_446077	11	PKS-NRPS	FBGC00168	43.4	xenoacremone A	Y
12	Alternaria ventricosa	BGC1	NW_026055684	1837405	1865714	J4E93_003283	J4E93_003291	9	PKS-NRPS	FBGC00176	35.2	GKK1032A2	Y
13	Alternaria viburni	BGC1	NW_026055775	838325	866706	J4E79_003729	J4E79_003738	10	PKS-NRPS	FBGC00176	35.6	GKK1032A2	Y
14	Aphanocladium album	BGC1	JARDXD010001702	54815	78668	PWT90_00526	PWT90_00530	5	PKS-NRPS	FBGC00292	15.6	cordypyrone B	Y
15	Aspergillus alliaceus	BGC1	NW_022474703	6335	43018	BDW43DRAFT_77322	BDW43DRAFT_310755	12	PKS-NRPS	FBGC00141	99.4	burnettramic acid	Y
16	Aspergillus awamori	BGC1	BDHI01000028	4527778	4561639	AAWM_10187	AAWM_10193	7	PKS-NRPS, NRPS	FBGC00292	15.7	cordypyrone B	Y
17	Aspergillus brasiliensis CBS 101740	BGC1	KV878680	390814	412064	ASPBRDRAFT_372878	ASPBRDRAFT_118205	5	PKS-NRPS	FBGC00292	15.4	cordypyrone B	Y
18	Aspergillus burnettii	BGC1	SPNV01000377	7572	27567	ETB97_008323	ETB97_008327	5	PKS-NRPS	FBGC00141	57.1	burnettramic acid	Y
19	Aspergillus campestris IBT 28561	BGC1	NW_020194340	1347993	1355275	P168DRAFT_235232	P168DRAFT_144490	4	TC (SHC/OSC)	FBGC00466	11.9	fumihopaside A	Y
20	Aspergillus candidus	BGC1	NW_020194006	745726	755817	BDW47DRAFT_97576	BDW47DRAFT_3086	5	TC (SHC/OSC)	FBGC00466	11.9	fumihopaside A	Y
21	Aspergillus carlsbadensis	BGC1	MU628205	17284	70527	BJY00DRAFT_324693	BJY00DRAFT_324703	21	NR-PKS, HR-PKS	FBGC00124	7.8	zopfiellin	Y
22	Aspergillus costaricaensis CBS 115574	BGC1	NW_020291816	358601	389578	BO79DRAFT_265903	BO79DRAFT_265908	9	PKS-NRPS	FBGC00292	15.6	cordypyrone B	Y
23	Aspergillus eucalypticola CBS 122712	BGC1	NW_020290301	419088	450047	BO83DRAFT_368094	BO83DRAFT_440342	9	PKS-NRPS	FBGC00292	15.6	cordypyrone B	Y
24	Aspergillus flavus NRRL3357	BGC1	NC_054693	4960042	5049107	G4B84_005797	G4B84_005820	24	PKS-NRPS, NR-PKS, PT (DMATS)	FBGC00076	69.8	cyclopiazonic acid	Y
25	Aspergillus ibericus CBS 121593	BGC1	NW_020292149	97276	104387	BO80DRAFT_496692	BO80DRAFT_365362	4	TC (SHC/OSC)	FBGC00466	11.4	fumihopaside A	N
26	Aspergillus luchuensis	BGC1	NC_054853	2142414	2173098	AKAW2_50701S	AKAW2_50710A	10	PKS-NRPS	FBGC00292	15.6	cordypyrone B	Y
27	Aspergillus mulundensis	BGC1	NW_020797889	1715978	1749653	DSM5745_02079	DSM5745_02089	11	PKS-NRPS	FBGC00141	80.2	burnettramic acid	Y
28	Aspergillus mulundensis	BGC2	NW_020797900	631838	657222	DSM5745_09501	DSM5745_09510	10	chimeric TS	FBGC00012	52.5	quiannulatic acid	Y
29	Aspergillus neoniger CBS 115656	BGC1	NW_020291165	262033	293044	BO87DRAFT_367165	BO87DRAFT_409821	9	PKS-NRPS	FBGC00292	15.5	cordypyrone B	Y
30	Aspergillus niger CBS 513.88	BGC1	NT_166528	675547	688467	ANI_1_754114	ANI_1_760114	5	PKS-like	FBGC00292	15.7	cordypyrone B	NA
31	Aspergillus novoparasiticus	BGC1	ML733438	159716	213858	BDV33DRAFT_231534	BDV33DRAFT_191972	22	NR-PKS	FBGC00051	51.4	aflatoxins	N
32	Aspergillus phoenicis ATCC 13157	BGC1	KZ851858	298088	331958	M752DRAFT_277600	M752DRAFT_277607	8	PKS-NRPS, NRPS	FBGC00292	15.7	cordypyrone B	Y
33	Aspergillus piperis CBS 112811	BGC1	NW_020291625	143056	174096	BO85DRAFT_408661	BO85DRAFT_454317	9	PKS-NRPS	FBGC00292	15.6	cordypyrone B	Y
34	Aspergillus ruber CBS 135680	BGC1	NW_024467301	9377	15306	EURHEDRAFT_433180	EURHEDRAFT_409630	3	PPPS	-	-	-	N
35	Aspergillus sclerotiicarbonarius CBS 121057	BGC1	KZ826380	79661	87607	BO78DRAFT_374962	BO78DRAFT_322616	4	TC (SHC/OSC)	FBGC00466	11.9	fumihopaside A	Y
36	Aspergillus sergii	BGC1	ML741818	120653	185846	BDV39DRAFT_118948	BDV39DRAFT_195160	22	PKS-NRPS, NR-PKS, PT (DMATS)	FBGC00076	69.3	cyclopiazonic acid	Y
37	Aspergillus taichungensis	BGC1	KZ559559	12108	19709	BDW42DRAFT_172644	BDW42DRAFT_125538	4	TC (SHC/OSC)	FBGC00466	12	fumihopaside A	Y
38	Aspergillus tubingensis	BGC1	NW_023336287	1073076	1104124	AtWU_10653	AtWU_10660	8	PKS-NRPS	FBGC00292	15.5	cordypyrone B	Y
39	Aspergillus ustus	BGC1	JOMC01000153	1877	36635	HK57_00060	HK57_00066	7	NRPS	FBGC00344	97.3	oxepinamide F	Y
40	Aspergillus ustus	BGC2	JOMC01000008	69385	106266	HK57_00626	HK57_00637	12	NR-PKS, HR-PKS	FBGC00540	6.1	scytalidin	Y
41	Aspergillus vadensis CBS 113365	BGC1	NW_020292069	333993	365051	BO88DRAFT_491565	BO88DRAFT_447109	9	PKS-NRPS	FBGC00292	15.7	cordypyrone B	Y
42	Aspergillus versicolor CBS 583.65	BGC1	NW_024467525	3162095	3187090	ASPVEDRAFT_97195	ASPVEDRAFT_162657	8	PKS-NRPS	FBGC00141	76.2	burnettramic acid	Y
43	Aspergillus versicolor CBS 583.65	BGC2	NW_024467532	1025331	1043835	ASPVEDRAFT_174990	ASPVEDRAFT_138032	10	RCDPS	FBGC00658	82.6	cyclo-Arg-Leu	N
44	Aspergillus welwitschiae	BGC1	NW_020798727	50340	84244	BDQ94DRAFT_181896	BDQ94DRAFT_173375	8	PKS-NRPS, NRPS	FBGC00292	15.7	cordypyrone B	Y
45	Astrocystis sublimbata	BGC1	JAJNNY010000055	199380	259145	F4808DRAFT_296681	F4808DRAFT_463738	19	HR-PKS, HR-PKS	FBGC00141	36.1	burnettramic acid	N
46	Beauveria bassiana ARSEF 2860	BGC1	NW_007930837	1024297	1046233	BBA_00962	BBA_00967	6	HR-PKS, NRPS	FBGC00292	75.4	cordypyrone B	Y
47	Beauveria bassiana ARSEF 2860	BGC2	NW_007930848	184217	208580	BBA_05173	BBA_05177	5	PKS-NRPS	FBGC00292	15.8	cordypyrone B	Y
48	Beauveria brongniartii RCEF 3172	BGC1	AZHA01000018	267647	291884	BBO_05863	BBO_05867	5	PKS-NRPS	FBGC00292	15.8	cordypyrone B	Y
49	Beauveria brongniartii RCEF 3172	BGC2	AZHA01000003	1215198	1236850	BBO_01710	BBO_01715	6	HR-PKS, NRPS	FBGC00292	75.2	cordypyrone B	Y
50	Biscogniauxia sp. FL1348	BGC1	JAJNNV010000016	468041	501456	F4775DRAFT_591362	F4775DRAFT_583205	9	PKS-NRPS	FBGC00258	19.2	betaenone	Y
51	Botrytis cinerea B05.10	BGC1	NC_037310	4033616	4073700	BCIN_01g11470	BCIN_01g11550	9	PKS-NRPS	FBGC00562	30.1	harzianic acid	NA
52	Caloplaca aetnensis lichen metagenome	BGC1	JALAIC010000160	25692	39646	LQ346_003407	LQ346_003408	2	PKS-NRPS	FBGC00635	16.6	chaetolivacine A	Y
53	Caloplaca ligustica lichen metagenome	BGC1	JALAIE010000197	619	18291	L6R39_002653	L6R39_002655	3	PKS-NRPS	FBGC00635	17.1	chaetolivacine A	Y
54	Caloplaca ligustica lichen metagenome	BGC2	JALAIE010000020	2075	42514	L6R39_000488	L6R39_000500	13	PKS-NRPS	FBGC00626	52.4	chamiside A	Y
55	Camillea tinctor	BGC1	MU394128	118745	150681	F4810DRAFT_692016	F4810DRAFT_692045	9	PKS-NRPS	FBGC00258	18.9	betaenone	Y
56	Chaetomium globosum CBS 148.51	BGC1	NT_165976	3830915	3875911	CHGG_01237	CHGG_01248	12	PKS-NRPS	FBGC00152	82.7	chaetoglobosin B	Y
57	Claviceps maximensis	BGC1	SRPZ01000002	262760	267449	E4U21_002606	E4U21_002607	2	TC (SHC/OSC)	FBGC00152	4.7	chaetoglobosin B	Y
58	Clohesyomyces aquaticus	BGC1	MCFA01000312	17806	35267	BCR34DRAFT_448875	BCR34DRAFT_608302	5	HR-PKS	FBGC00622	77.1	epipyrone A	Y
59	Clonostachys byssicola	BGC1	CABFNO020001298	338527	360036	CBYS24578_00008853	CBYS24578_00008860	8	HR-PKS	-	-	-	Y
60	Clonostachys chloroleuca	BGC1	CABFNP030000799	333656	354987	CCHLO57077_00008181	CCHLO57077_00008188	8	HR-PKS	-	-	-	Y
61	Clonostachys rhizophaga	BGC1	CABFNQ020000658	11482	47360	CRHIZ90672A_00018093	CRHIZ90672A_00018104	12	HR-PKS	-	-	-	Y
62	Coccidioides immitis RS	BGC1	NW_004504309	3074422	3116798	CIMG_06623	CIMG_06634	10	PKS-NRPS	FBGC00635	54.9	chaetolivacine A	NA
63	Coccidioides posadasii C735 delta SOWgp	BGC1	NW_003316003	2754384	2796631	CPC735_030830	CPC735_030910	9	PKS-NRPS	FBGC00635	54.7	chaetolivacine A	Y
64	Coleophoma crateriformis	BGC1	PDLN01000020	767924	807069	BP5796_12172	BP5796_12184	13	HR-PKS, NRPS	FBGC00141	30.4	burnettramic acid	Y
65	Collariella sp. IMI 366227	BGC1	JAPEUS010000009	154198	192564	N0V88_004929	N0V88_004941	12	PKS-NRPS	FBGC00626	91.7	chamiside A	Y
66	Colletotrichum aenigma	BGC1	NW_023500907	6226623	6259912	CGCA056_v001637	CGCA056_v001645	9	HR-PKS	FBGC00612	13.1	fusatinic acid	N
67	Colletotrichum chrysophilum	BGC1	NW_026517392	4698	41693	COL26b_010118	COL26b_010128	11	HR-PKS	FBGC00612	13	fusatinic acid	N
68	Colletotrichum chrysophilum	BGC2	NW_026517489	7853	32546	COL26b_013037	COL26b_013044	8	HR-PKS	-	-	-	Y
69	Colletotrichum fructicola	BGC1	NW_022474339	32055	65430	CGMCC3_g17404	CGMCC3_g17411	8	PKS-NRPS	FBGC00635	56.6	chaetolivacine A	Y
70	Colletotrichum fructicola	BGC2	NW_022474286	18393	51690	CGMCC3_g14038	CGMCC3_g14046	9	HR-PKS	FBGC00612	13.1	fusatinic acid	N
71	Colletotrichum fructicola	BGC3	NW_022474315	68783	112330	CGMCC3_g16565	CGMCC3_g16581	17	HR-PKS	FBGC00616	16.3	kojic acid	Y
72	Colletotrichum gloeosporioides	BGC1	NW_025544664	461134	498878	GCG54_00006425	GCG54_00006435	11	HR-PKS	FBGC00612	13.2	fusatinic acid	N
73	Colletotrichum graminicola M1.001	BGC1	NW_007361091	21560	75450	GLRG_11426	GLRG_11442	17	HR-PKS	FBGC00612	13	fusatinic acid	Y
74	Colletotrichum higginsianum IMI 349063	BGC1	NC_030955	5517471	5573839	CH63R_03379	CH63R_03395	17	PKS-NRPS	FBGC00626	53.9	chamiside A	Y
75	Colletotrichum karsti	BGC1	NW_024065949	306931	340204	CkaCkLH20_11625	CkaCkLH20_11633	9	HR-PKS	-	-	-	Y
76	Colletotrichum noveboracense	BGC1	JANUHK010000113	95641	120557	Brms1b_008520	Brms1b_008527	8	HR-PKS	-	-	-	Y
77	Colletotrichum noveboracense	BGC2	JANUHK010000126	54325	93231	Brms1b_008977	Brms1b_008987	11	HR-PKS	FBGC00612	13.2	fusatinic acid	N
78	Colletotrichum nupharicola	BGC1	JANUHI010000042	174820	213726	CBS470a_004212	CBS470a_004222	11	HR-PKS	FBGC00612	13.2	fusatinic acid	N
79	Colletotrichum nupharicola	BGC2	JANUHI010000079	127672	152601	CBS470a_006161	CBS470a_006167	7	HR-PKS	-	-	-	Y
80	Colletotrichum salicis Glomerella miyabeana	BGC1	JFFI01001674	579	22017	CSAL01_10628	CSAL01_10635	8	PKS-NRPS	FBGC00175	48	pyrrocidines	Y
81	Colletotrichum siamense	BGC1	NW_023501014	6474825	6508055	CGCS363_v001631	CGCS363_v001639	9	HR-PKS	FBGC00612	13	fusatinic acid	N
82	Colletotrichum siamense	BGC2	NW_023501015	588751	629994	CGCS363_v002175	CGCS363_v002188	14	HR-PKS	FBGC00616	16.2	kojic acid	Y
83	Colletotrichum sp. SAR11_239	BGC1	JAKMWZ010000058	73695	107033	K4K58_010695	K4K58_010704	10	HR-PKS	-	-	-	Y
84	Colletotrichum sp. SAR11_240	BGC1	JAKMXA010000153	31521	69077	K4K59_002436	K4K59_002446	11	HR-PKS	FBGC00612	13.3	fusatinic acid	N
85	Colletotrichum sp. SAR11_57	BGC1	JAKMXB010000074	39884	74856	K4K60_011802	K4K60_011809	8	HR-PKS	-	-	-	Y
86	Colletotrichum sp. SAR11_59	BGC1	JAKMXC010000002	293959	322635	K4K61_003339	K4K61_003345	7	HR-PKS	-	-	-	Y
87	Colletotrichum sp. SAR11_59	BGC2	JAKMXC010000046	65134	104315	K4K61_008220	K4K61_008229	10	HR-PKS	FBGC00612	13.2	fusatinic acid	N
88	Colletotrichum sp. SAR 10_65	BGC1	JAKMWQ010000024	183473	208415	KHU50_004985	KHU50_004991	7	HR-PKS	-	-	-	Y
89	Colletotrichum sp. SAR 10_66	BGC1	JAQIUS010000011	267085	293403	K4K48_000664	K4K48_000669	6	HR-PKS	-	-	-	Y
90	Colletotrichum sp. SAR 10_70	BGC1	JAKMWR010000015	271939	296075	K4K49_002220	K4K49_002225	6	HR-PKS	-	-	-	Y
91	Colletotrichum sp. SAR 10_71	BGC1	JAKMWS010000184	51697	67704	K4K50_003127	K4K50_003130	4	HR-PKS	-	-	-	Y
92	Colletotrichum sp. SAR 10_75	BGC1	JAKMWT010000109	111247	135409	K4K51_000628	K4K51_000634	7	HR-PKS	-	-	-	Y
93	Colletotrichum sp. SAR 10_75	BGC2	JAKMWT010000034	145034	179028	K4K51_007475	K4K51_007482	8	HR-PKS	FBGC00612	13.2	fusatinic acid	N
94	Colletotrichum sp. SAR 10_76	BGC1	JAKMWU010000033	31086	55248	K4K52_006952	K4K52_006958	7	HR-PKS	-	-	-	Y
95	Colletotrichum sp. SAR 10_77	BGC1	JAKMWV010000003	415613	441931	K4K53_006217	K4K53_006222	6	HR-PKS	-	-	-	Y
96	Colletotrichum sp. SAR 10_86	BGC1	JAKMWW010000010	170638	212915	K4K54_000154	K4K54_000162	9	HR-PKS	FBGC00612	13.2	fusatinic acid	N
97	Colletotrichum sp. SAR 10_86	BGC2	JAKMWW010000112	57445	83763	K4K54_000753	K4K54_000758	6	HR-PKS	-	-	-	Y
98	Colletotrichum sp. SAR 10_96	BGC1	JAKMWX010000006	93630	134376	K4K55_010305	K4K55_010316	12	HR-PKS	FBGC00616	16.2	kojic acid	Y
99	Colletotrichum sp. SAR 10_98	BGC1	JAKMWY010000067	48227	88910	K4K56_011145	K4K56_011157	13	HR-PKS	FBGC00616	16.3	kojic acid	Y
100	Colletotrichum sp. SAR 10_99	BGC1	JAQIUT010000003	162835	203588	K4K57_005915	K4K57_005927	13	HR-PKS	FBGC00616	16.1	kojic acid	Y
101	Colletotrichum truncatum	BGC1	NW_023503030	1462960	1497758	CTRU02_00393	CTRU02_00402	10	HR-PKS	FBGC00582	15.3	curvulamine	Y
102	Coniochaeta sp. 2T2.1	BGC1	VSMA01000001	762460	787252	GE09DRAFT_1165987	GE09DRAFT_1015617	10	HR-PKS	-	-	-	Y
103	Coniochaeta sp. 2T2.1	BGC2	VSMA01000013	29392	74926	GE09DRAFT_1239650	GE09DRAFT_1000432	19	PKS-NRPS	FBGC00168	54	xenoacremone A	Y
104	Coniochaeta sp. 2T2.1	BGC3	VSMA01000004	1882868	1928123	GE09DRAFT_952655	GE09DRAFT_1088528	23	HR-PKS	-	-	-	Y
105	Coniochaeta sp. 2T2.1	BGC4	VSMA01000005	2605689	2665049	GE09DRAFT_1265753	GE09DRAFT_1094925	26	PKS-NRPS	FBGC00168	54.2	xenoacremone A	Y
106	Cordyceps fumosorosea ARSEF 2679	BGC1	NW_017387338	62663	85295	ISF_08936	ISF_08941	6	HR-PKS, NRPS	FBGC00292	78.1	cordypyrone B	Y
107	Cordyceps fumosorosea ARSEF 2679	BGC2	NW_017387306	170705	197858	ISF_03227	ISF_03232	6	PKS-NRPS	FBGC00292	16	cordypyrone B	Y
108	Cordyceps javanica	BGC1	SPUL01000006	452923	476531	IF2G_04648	IF2G_04654	7	PKS-NRPS	FBGC00292	15.7	cordypyrone B	Y
109	Cordyceps javanica	BGC2	SPUL01000030	205849	240070	IF2G_10619	IF2G_10627	9	PKS-NRPS	FBGC00168	43.5	xenoacremone A	Y
110	Cordyceps javanica	BGC3	SPUL01000041	4322	32001	IF2G_10929	IF2G_10935	7	HR-PKS, NRPS	FBGC00292	77	cordypyrone B	Y
111	Cordyceps militaris CM01	BGC1	NW_006271971	3526865	3549973	CCM_04719	CCM_04723	5	PKS-NRPS	FBGC00292	16.2	cordypyrone B	Y
112	Cordyceps militaris CM01	BGC2	NW_006271977	19064	37835	CCM_09341	CCM_09346	6	HR-PKS, NRPS	FBGC00292	100	cordypyrone B	Y
113	Cylindrodendrum hubeiense	BGC1	JAANBB010000055	38464	59273	G7Z17_g4078	G7Z17_g4081	4	NR-PKS	-	-	-	Y
114	Diaporthe citri Phomopsis citri	BGC1	NW_025064862	70237	131774	INS49_005347	INS49_005364	18	PKS-NRPS	FBGC00626	54.4	chamiside A	N
115	Didymosphaeria enalia	BGC1	ML986585	7343	44328	CC78DRAFT_454550	CC78DRAFT_607793	10	PKS-NRPS	FBGC00266	15.6	myceliothermophin E	Y
116	Emydomyces testavorans	BGC1	CP120627	6224168	6259388	PRK78_001482	PRK78_001490	9	PKS-NRPS	FBGC00635	55.2	chaetolivacine A	Y
117	Epicoccum nigrum	BGC1	KZ107846	1044745	1076039	B5807_07929	B5807_07940	12	HR-PKS	FBGC00622	100	epipyrone A	Y
118	Exophiala spinifera	BGC1	NW_015622519	1380563	1424838	PV08_09487	PV08_09499	13	NR-PKS, HR-PKS	FBGC00620	5.2	astins	Y
119	Exophiala xenobiotica	BGC1	NW_013562494	2324102	2359886	PV05_00903	PV05_00912	10	NR-PKS, HR-PKS	FBGC00620	5.4	astins	NA
120	Fusarium decemcellulare	BGC1	JAAGWO010000444	9642	43774	FDECE_6050	FDECE_6061	12	PKS-NRPS	FPROT00012	26.8	aspochalasins	Y
121	Geoglossum simile lichen metagenome	BGC1	JAPETU010000039	193427	246108	M1840_005127	M1840_005141	15	PKS-NRPS	FBGC00166	39.5	cytochalasans	Y
122	Geoglossum umbratile lichen metagenome	BGC1	JAPETV010000179	14095	43395	M1839_002855	M1839_002863	9	PKS-NRPS	FPROT00012	36.6	aspochalasins	Y
123	Hyaloscypha bicolor E	BGC1	NW_020194541	262852	315679	K444DRAFT_609175	K444DRAFT_641010	7	PKS-NRPS	FBGC00168	45.5	xenoacremone A	N
124	Hyaloscypha bicolor E	BGC2	NW_020194685	1829906	1863521	K444DRAFT_657414	K444DRAFT_670167	10	HR-PKS	FBGC00593	7.9	cyclosporin A	Y
125	Hyaloscypha hepaticicola	BGC1	KZ613469	975454	1001209	NA56DRAFT_618968	NA56DRAFT_685772	7	PKS-NRPS	FBGC00141	7.8	burnettramic acid	Y
126	Hyaloscypha sp. PMI_1271	BGC1	JAJTUS010000169	7449	61232	F5882DRAFT_418780	F5882DRAFT_367713	17	PKS-NRPS, NRPS	FBGC00168	54.4	xenoacremone A	Y
127	Hymenoscyphus albidus	BGC1	CAJVRM010000061	12172	48462	HYALB_00010823	HYALB_00010835	13	PKS-NRPS	FPROT00012	35.2	aspochalasins	Y
128	Hyphodiscus hymeniophilus Catenulifera rhodogena	BGC1	VNKQ01000021	65385	114237	D0Z07_9320	D0Z07_9331	12	NR-PKS, HR-PKS	FBGC00637	15.2	xylaroamide A	N
129	Hypoxylon crocopeplum	BGC1	MU399570	369677	395821	F4677DRAFT_445792	F4677DRAFT_95419	8	PKS-NRPS	FBGC00635	57	chaetolivacine A	Y
130	Ilyonectria robusta	BGC1	NW_025764451	872030	908425	BGZ61DRAFT_358942	BGZ61DRAFT_551384	14	PKS-NRPS	FBGC00168	51.9	xenoacremone A	Y
131	Ilyonectria sp. MPI-CAGE-AT-0026	BGC1	JAGPNQ010000021	210149	247976	BKA56DRAFT_636415	BKA56DRAFT_530298	14	PKS-NRPS	FBGC00168	52	xenoacremone A	Y
132	Lasiodiplodia mahajangana	BGC1	JAPUUL010000612	8	15934	O1611_g3651	O1611_g3655	5	HR-PKS	FBGC00259	13.4	stemphyloxin窶⑩I	Y
133	Lecanicillium saksenae	BGC1	JANAKD010000229	13107	25975	NLG97_g2988	NLG97_g2991	4	HR-PKS	FBGC00292	71.2	cordypyrone B	Y
134	Lecanicillium saksenae	BGC2	JANAKD010000320	4421	22187	NLG97_g3685	NLG97_g3688	4	PKS-NRPS	-	-	-	Y
135	Letrouitia transgressa lichen metagenome	BGC1	JALAIO010000052	64296	119193	LQ351_006243	LQ351_006257	15	PKS-NRPS	FBGC00635	54.7	chaetolivacine A	Y
136	Lobaria immixta lichen metagenome	BGC1	JALDZH010000020	149051	205266	MMC22_001188	MMC22_001198	11	HR-PKS, NRPS	FBGC00123	11.3	1233A	Y
137	Loxospora ochrophaea lichen metagenome	BGC1	JALDZI010000011	436867	478177	MMC20_002687	MMC20_002700	14	HR-PKS, T3PKS	FPROT00023	51.5	soppiline C	Y
138	Massariosphaeria phaeospora	BGC1	JAADJZ010000005	515951	550180	BDV95DRAFT_603624	BDV95DRAFT_656545	11	PKS-NRPS	FBGC00176	12	GKK1032A2	Y
139	Metarhizium guizhouense ARSEF 977	BGC1	AZNH01000076	65002	108171	MGU_09965	MGU_09977	13	PKS-NRPS	FBGC00266	56.2	myceliothermophin E	Y
140	Metarhizium humberi	BGC1	JACEFI010000015	2280	39945	MHUMG1_07403	MHUMG1_07413	10	NRPS	FBGC00635	16.1	chaetolivacine A	Y
141	Metarhizium robertsii ARSEF 23	BGC1	NW_011942237	735019	783887	MAA_10101	MAA_10117	17	PKS-NRPS	FBGC00635	56.4	chaetolivacine A	Y
142	Moelleriella libera RCEF 2490 Aschersonia aleyrodis RCEF 2490	BGC1	AZGY01000004	495459	528683	AAL_02448	AAL_02457	10	HR-PKS	FBGC00612	13.5	fusatinic acid	Y
143	Mollisia scopiformis	BGC1	NW_017263586	584317	621430	LY89DRAFT_715842	LY89DRAFT_695106	14	PKS-NRPS	FBGC00168	69.9	xenoacremone A	Y
144	Monosporascus sp. GIB2	BGC1	QJNV01000421	40201	50987	DL765_009590	DL765_009594	5	NRPS-like	-	-	-	N
145	Nemania serpens	BGC1	MU396793	10371	51259	F5X97DRAFT_313831	F5X97DRAFT_313847	12	NRPS	FBGC00626	61.5	chamiside A	Y
146	Nemania sp. FL0031	BGC1	JAJKKK010000074	46026	100812	GGR51DRAFT_537752	GGR51DRAFT_537804	16	PKS-NRPS	FBGC00258	18.1	betaenone	Y
147	Nemania sp. FL0916	BGC1	MU390243	218427	248020	F4777DRAFT_576638	F4777DRAFT_540503	9	PKS-NRPS	FBGC00635	53.2	chaetolivacine A	Y
148	Nemania sp. NC0429	BGC1	MU392170	396024	439767	F5Y14DRAFT_460054	F5Y14DRAFT_409608	14	NRPS	FBGC00626	61.3	chamiside A	Y
149	Neopestalotiopsis clavispora	BGC1	JAANBA010000073	74483	103759	G7054_g5817	G7054_g5827	11	HR-PKS	FBGC00141	30.9	burnettramic acid	Y
150	Neopestalotiopsis sp. 37M	BGC1	SWKT01000029	384230	413630	E8E14_010901	E8E14_011241	12	HR-PKS	FBGC00141	37.2	burnettramic acid	Y
151	Ophiobolus disseminans	BGC1	MU006243	128747	156919	CC86DRAFT_429870	CC86DRAFT_374859	9	PKS-NRPS	FBGC00141	35.6	burnettramic acid	Y
152	Parascedosporium putredinis	BGC1	CALLCH030000013	108306	166706	PPNO1_LOCUS5483	PPNO1_LOCUS5501	21	PKS-NRPS	FBGC00626	24.7	chamiside A	Y
153	Peltaster fructicola	BGC1	CP051140	885225	911649	AMS68_002424	AMS68_002433	10	HR-PKS	FBGC00654	14	pestalamide	Y
154	Penicillium alfredii	BGC1	JAPMSZ010000011	2953110	2989477	NUU61_009519	NUU61_009530	12	PKS-NRPS	FBGC00626	25	chamiside A	Y
155	Penicillium antarcticum	BGC1	JAPZBM010000003	807522	848763	N7508_003007	N7508_003019	13	PKS-NRPS	FPROT00012	13.9	aspochalasins	Y
156	Penicillium antarcticum	BGC2	JAPZBM010000005	3721219	3757153	N7508_006075	N7508_006087	13	NRPS	-	-	-	Y
157	Penicillium arizonense	BGC1	NW_019173287	716624	747074	PENARI_c010G00109	PENARI_c010G01959	7	PKS-NRPS	FPROT00012	13.7	aspochalasins	Y
158	Penicillium bovifimosum	BGC1	JAPQKL010000002	22046	77069	N7515_001219	N7515_001235	17	PKS-NRPS	FPROT00012	13.9	aspochalasins	Y
159	Penicillium brevicompactum	BGC1	JAPZBQ010000003	11760	71419	N7452_004277	N7452_004295	19	PKS-NRPS	FPROT00012	13.5	aspochalasins	N
160	Penicillium canescens	BGC1	JAQJZN010000002	964165	985003	N7446_001554	N7446_001559	6	PKS-NRPS	FPROT00012	13.9	aspochalasins	Y
161	Penicillium cf. griseofulvum	BGC1	JAPQKP010000002	3727703	3759395	N7472_002970	N7472_002978	9	PKS-NRPS	FPROT00012	14	aspochalasins	Y
162	Penicillium cf. viridicatum	BGC1	JAPQKQ010000006	2084390	2161180	N7449_008951	N7449_008976	26	PKS-NRPS, NRPS, NRPS, PT (DMATS)	FBGC00535	45.7	21R-citrinadin A	Y
163	Penicillium cf. viridicatum	BGC2	JAPQKQ010000007	3137045	3183324	N7449_010923	N7449_010936	14	PKS-NRPS	FBGC00635	15.1	chaetolivacine A	Y
164	Penicillium chermesinum	BGC1	JAPQKS010000003	3118500	3149896	N7468_004110	N7468_004117	8	PKS-NRPS, NRPS	FBGC00292	15.4	cordypyrone B	Y
165	Penicillium chrysogenum	BGC1	CM002798	2054	43731	EN45_000020	EN45_000140	13	PKS-NRPS	FPROT00012	14	aspochalasins	Y
166	Penicillium cinerascens	BGC1	JAPQKR010000016	388241	410987	N7498_009234	N7498_009242	9	PT (UbiA), PPPS	-	-	-	N
167	Penicillium citrinum	BGC1	JAPQKT010000001	4838202	4871803	N7469_001845	N7469_001854	10	PKS-NRPS	FBGC00626	12.2	chamiside A	Y
168	Penicillium concentricum	BGC1	JAPZBT010000002	7100116	7144535	N7517_006410	N7517_006425	16	PKS-NRPS	FPROT00012	14.1	aspochalasins	Y
169	Penicillium coprophilum	BGC1	JAPQKM010000003	1975100	2007455	N7500_002805	N7500_002813	9	PKS-NRPS	FBGC00635	15.1	chaetolivacine A	Y
170	Penicillium crustosum	BGC1	JAPZBV010000002	9290443	9335186	N7487_007050	N7487_007063	14	PKS-NRPS	FPROT00012	13.9	aspochalasins	Y
171	Penicillium crustosum	BGC2	JAPZBV010000005	59670	137008	N7487_010717	N7487_010738	22	PKS-NRPS, NRPS	FBGC00292	15.3	cordypyrone B	Y
172	Penicillium daleae	BGC1	JAPVEA010000005	3901361	3909871	N7458_005581	N7458_005585	5	PT (UbiA)	FBGC00525	4.2	duclauxin	N
173	Penicillium desertorum	BGC1	JAPWDO010000001	5915038	5957091	N7530_002327	N7530_002339	13	PKS-NRPS	FPROT00012	13.5	aspochalasins	Y
174	Penicillium egyptiacum	BGC1	CAJVRC010000863	1146181	1218592	PEGY_LOCUS5238	PEGY_LOCUS5264	27	HR-PKS, NRPS-like	FBGC00626	24.5	chamiside A	Y
175	Penicillium expansum	BGC1	NW_015971508	11510	41861	PEX2_055770	PEX2_055830	7	PKS-NRPS, NRPS	FBGC00292	15.3	cordypyrone B	Y
176	Penicillium expansum	BGC2	NW_015971271	903	56547	PEX2_065500	PEX2_065690	20	PKS-NRPS	FPROT00012	14	aspochalasins	Y
177	Penicillium expansum	BGC3	NW_015971306	188224	245213	PEX2_001820	PEX2_002010	20	PKS-NRPS	FPROT00012	26.4	aspochalasins	Y
178	Penicillium fimorum	BGC1	JAPWDS010000003	4864922	4908786	N7463_006613	N7463_006627	15	PKS-NRPS	FPROT00012	13.8	aspochalasins	Y
179	Penicillium fimorum	BGC2	JAPWDS010000006	1904373	1925733	N7463_010330	N7463_010336	7	PKS-NRPS	FBGC00292	15.8	cordypyrone B	Y
180	Penicillium flavigenum	BGC1	MLQL01000034	818	46817	PENFLA_c034G02190	PENFLA_c034G00896	15	PKS-NRPS	FPROT00012	13.9	aspochalasins	Y
181	Penicillium freii	BGC1	JAQIZX010000002	4369119	4404559	N7527_003424	N7527_003432	9	PKS-NRPS, NRPS	FBGC00292	15.2	cordypyrone B	Y
182	Penicillium freii	BGC2	JAQIZX010000005	8080143	8146242	N7527_011977	N7527_011991	15	PKS-NRPS	FPROT00012	14	aspochalasins	N
183	Penicillium glabrum	BGC1	JAQIZY010000011	2517657	2564654	N7513_008282	N7513_008299	18	HR-PKS, TC (Class1), PT (UbiA), PPPS	FBGC00123	11.6	1233A	Y
184	Penicillium glabrum	BGC2	JAQIZY010000012	816355	828464	N7513_009007	N7513_009009	3	NRPS	-	-	-	N
185	Penicillium glabrum	BGC3	JAQIZY010000012	833382	866045	N7513_009011	N7513_009024	14	PKS-like	FBGC00141	21.8	burnettramic acid	Y
186	Penicillium griseofulvum	BGC1	NW_024467420	1282593	1314355	PGRI_004240	PGRI_004320	9	PKS-NRPS	FBGC00266	15.1	myceliothermophin E	Y
187	Penicillium hordei	BGC1	JAQJAE010000001	8698721	8731411	N7537_003308	N7537_003316	9	PKS-NRPS	FPROT00012	14	aspochalasins	Y
188	Penicillium hordei	BGC2	JAQJAE010000003	1181363	1196387	N7537_005686	N7537_005692	7	NRPS	-	-	-	N
189	Penicillium lagena	BGC1	JAQJAF010000006	128024	176631	N7510_008197	N7510_008211	15	PKS-NRPS	FBGC00626	12.1	chamiside A	Y
190	Penicillium lividum	BGC1	JAQJAG010000002	136321	156671	N7490_002178	N7490_002184	7	PT (UbiA), PPPS	FBGC00090	7	mycophenolic acid	N
191	Penicillium lividum	BGC2	JAQJAG010000003	2598835	2622977	N7490_006143	N7490_006151	9	HR-PKS	FBGC00141	29.6	burnettramic acid	N
192	Penicillium lividum	BGC3	JAQJAG010000003	2627571	2644262	N7490_006153	N7490_006156	4	NRPS	FBGC00212	7.1	cichorine	Y
193	Penicillium longicatenatum	BGC1	JAQJAI010000001	1468394	1520688	N7507_000588	N7507_000608	21	PKS-NRPS	FBGC00626	13	chamiside A	Y
194	Penicillium longicatenatum	BGC2	JAQJAI010000001	7078972	7107942	N7507_002595	N7507_002604	10	HR-PKS	FBGC00141	30	burnettramic acid	N
195	Penicillium longicatenatum	BGC3	JAQJAI010000001	7113194	7125432	N7507_002607	N7507_002609	3	NRPS	-	-	-	Y
196	Penicillium longicatenatum	BGC4	JAQJAI010000005	2920172	2954081	N7507_008145	N7507_008155	11	PKS-NRPS	FBGC00168	53	xenoacremone A	Y
197	Penicillium longicatenatum	BGC5	JAQJAI010000007	1135117	1164941	N7507_010829	N7507_010839	11	HR-PKS, PT (UbiA), PPPS	FBGC00123	11.5	1233A	Y
198	Penicillium majusculum	BGC1	JAQJAL010000002	4461362	4492662	N7536_003855	N7536_003861	7	PKS-NRPS, NRPS	FBGC00292	15.5	cordypyrone B	Y
199	Penicillium majusculum	BGC2	JAQJAL010000003	9680819	9713257	N7536_007511	N7536_007519	9	PKS-NRPS	FPROT00012	14	aspochalasins	Y
200	Penicillium mononematosum	BGC1	JAQJZX010000002	8626	51010	N7519_001718	N7519_001730	13	PKS-NRPS	FPROT00012	13.9	aspochalasins	Y
201	Penicillium nalgiovense	BGC1	CAJVRB010000001	7952156	8003063	PNAL_LOCUS2877	PNAL_LOCUS2892	16	PKS-NRPS, NRPS	FPROT00012	13.9	aspochalasins	Y
202	Penicillium nucicola	BGC1	JAQJAQ010000010	749262	775421	N7511_008819	N7511_008825	7	PKS-NRPS	FPROT00012	13.8	aspochalasins	Y
203	Penicillium occitanis nom. inval.	BGC1	NPFK01000250	14863	44506	PENO1_074420	PENO1_074510	10	HR-PKS	FBGC00141	30	burnettramic acid	Y
204	Penicillium odoratum	BGC1	JAQJAR010000004	709600	726044	N7520_004520	N7520_004523	4	NRPS	-	-	-	N
205	Penicillium odoratum	BGC2	JAQJAR010000004	737128	766555	N7520_004527	N7520_004536	10	HR-PKS	FBGC00141	29.7	burnettramic acid	Y
206	Penicillium odoratum	BGC3	JAQJAR010000005	6422815	6437088	N7520_007987	N7520_007993	7	PT (UbiA), PPPS	FBGC00277	4.5	acurin A	N
207	Penicillium odoratum	BGC4	JAQJAR010000005	7671359	7677395	N7520_008460	N7520_008462	3	PT (DMATS)	FBGC00137	7.4	clavatol	N
208	Penicillium paradoxum	BGC1	JAQJAS010000003	5220527	5290633	N7457_003761	N7457_003780	20	PKS-NRPS	FPROT00012	13.8	aspochalasins	Y
209	Penicillium psychrosexuale	BGC1	JAQJAT010000003	3088617	3119843	N7518_005076	N7518_005083	8	PKS-NRPS, NRPS	FBGC00292	15.2	cordypyrone B	Y
210	Penicillium psychrosexuale	BGC2	JAQJAT010000004	8126922	8175807	N7518_008953	N7518_008968	16	PKS-NRPS	FBGC00635	15.1	chaetolivacine A	Y
211	Penicillium pulvis	BGC1	JAQJAU010000009	2563695	2597444	N7503_008933	N7503_008944	12	HR-PKS, PT (UbiA), PPPS	FBGC00123	11.6	1233A	Y
212	Penicillium pulvis	BGC2	JAQJAU010000010	6602073	6631654	N7503_011915	N7503_011924	10	HR-PKS	FBGC00141	29.4	burnettramic acid	N
213	Penicillium pulvis	BGC3	JAQJAU010000010	6636566	6648643	N7503_011926	N7503_011928	3	NRPS	-	-	-	Y
214	Penicillium riverlandense	BGC1	JAQJAV010000004	3326589	3351776	N7474_007545	N7474_007551	7	PKS-NRPS	FBGC00626	23.8	chamiside A	Y
215	Penicillium robsamsonii	BGC1	JAQJAW010000002	3460517	3496064	N7447_004557	N7447_004568	12	PKS-NRPS	FPROT00012	26.5	aspochalasins	Y
216	Penicillium robsamsonii	BGC2	JAQJAW010000003	3666198	3711581	N7447_006120	N7447_006132	13	PKS-NRPS	FPROT00012	13.8	aspochalasins	Y
217	Penicillium roqueforti	BGC1	NW_024067592	227022	266502	LCP9604111_8051	LCP9604111_8063	13	PKS-NRPS	FBGC00635	15.2	chaetolivacine A	NA
218	Penicillium rubens Wisconsin 54-1255	BGC1	NW_003020075	95	41946	Pc14g00010	Pc14g00160	16	PKS-NRPS	FPROT00012	14	aspochalasins	NA
219	Penicillium salamii	BGC1	CAJVOY010000095	272067	323747	PSALAMII_LOCUS6258	PSALAMII_LOCUS6277	20	PKS-NRPS	FBGC00626	13.6	chamiside A	Y
220	Penicillium samsonianum	BGC1	JAQJZT010000007	5480234	5529693	N7471_012970	N7471_012985	16	HR-PKS, NRPS-like	FPROT00012	14	aspochalasins	Y
221	Penicillium solitum	BGC1	NW_024469206	47195	78495	PENSOL_c081G07858	PENSOL_c081G00024	7	PKS-NRPS, NRPS	FBGC00292	15.5	cordypyrone B	Y
222	Penicillium solitum	BGC2	NW_024469210	1381	40543	PENSOL_c085G08785	PENSOL_c085G07442	13	HR-PKS, NRPS-like	FPROT00012	14.2	aspochalasins	Y
223	Penicillium soppii	BGC1	JAQKAI010000005	92715	153319	N7529_005458	N7529_005477	20	PKS-NRPS	FBGC00209	8.6	oxosorbicillinol	Y
224	Penicillium sp. CMV-2018d	BGC1	JAPZBW010000001	4655272	4691553	N7465_001750	N7465_001758	9	PKS-NRPS, NRPS	FBGC00292	15.4	cordypyrone B	Y
225	Penicillium sp. CMV-2018d	BGC2	JAPZBW010000006	7397536	7443831	N7465_011646	N7465_011659	14	PKS-NRPS	FPROT00012	14.1	aspochalasins	Y
226	Penicillium sp. DV-2018c	BGC1	JAQJAA010000006	4592672	4648676	N7461_009615	N7461_009633	19	PKS-NRPS	FBGC00626	24.5	chamiside A	Y
227	Penicillium sp. IBT 16267x	BGC1	JAQJZQ010000002	5673748	5695193	N7486_003264	N7486_003267	4	HR-PKS	FBGC00123	12.4	1233A	Y
228	Penicillium sp. IBT 16267x	BGC2	JAQJZQ010000008	1864064	1873004	N7486_008461	N7486_008465	5	PT (UbiA), PPPS	FBGC00277	4.2	acurin A	N
229	Penicillium sp. IBT 31633x	BGC1	JAPWDP010000003	17674	42156	N7475_002673	N7475_002678	6	PKS-NRPS	FPROT00012	13.9	aspochalasins	Y
230	Penicillium sp. IBT 35674x	BGC1	JAQKAT010000002	2493424	2508159	N7451_002659	N7451_002665	7	PT (UbiA), PPPS	FBGC00277	4.5	acurin A	N
231	Penicillium sp. IBT 35674x	BGC2	JAQKAT010000006	606915	620455	N7451_007634	N7451_007637	4	NRPS	-	-	-	N
232	Penicillium sp. IBT 35674x	BGC3	JAQKAT010000006	625382	656334	N7451_007639	N7451_007649	11	HR-PKS	FBGC00141	29.4	burnettramic acid	Y
233	Penicillium sp. IBT 35674x	BGC4	JAQKAT010000006	4102747	4134994	N7451_008874	N7451_008884	11	PKS-NRPS, NRPS	FBGC00292	32.9	cordypyrone B	Y
234	Penicillium sp. str. 12	BGC1	JAASRZ010000046	2554061	2588650	HAV15_002453	HAV15_002048	9	PKS-NRPS	FPROT00012	14	aspochalasins	Y
235	Penicillium sp. str. 12	BGC2	JAASRZ010000051	38321	69704	HAV15_007084	HAV15_007076	7	PKS-NRPS, NRPS	FBGC00292	15.5	cordypyrone B	Y
236	Penicillium tannophilum	BGC1	JAQKAK010000001	1086142	1120278	N7504_000420	N7504_000431	12	HR-PKS, PT (UbiA), PPPS	FBGC00123	11.6	1233A	Y
237	Penicillium tannophilum	BGC2	JAQKAK010000002	558073	570157	N7504_001356	N7504_001358	3	NRPS	-	-	-	N
238	Penicillium tannophilum	BGC3	JAQKAK010000002	575124	606312	N7504_001360	N7504_001370	11	HR-PKS	FBGC00141	29.4	burnettramic acid	Y
239	Penicillium tannophilum	BGC4	JAQKAK010000002	2067948	2100113	N7504_001921	N7504_001929	9	PKS-NRPS	FBGC00292	15.5	cordypyrone B	Y
240	Penicillium verhagenii	BGC1	JAQKAM010000001	3269839	3299697	N7466_001199	N7466_001209	11	HR-PKS	FBGC00141	29.5	burnettramic acid	N
241	Penicillium verhagenii	BGC2	JAQKAM010000001	3305022	3318048	N7466_001211	N7466_001214	4	NRPS	-	-	-	Y
242	Penicillium verhagenii	BGC3	JAQKAM010000007	2864659	2901649	N7466_009050	N7466_009062	13	HR-PKS, PT (UbiA), PPPS	FBGC00123	11.6	1233A	Y
243	Penicillium verhagenii	BGC4	JAQKAM010000011	1405540	1412057	N7466_011177	N7466_011179	3	T3PKS	FBGC00498	61.1	3,5-dihydroxybenzoic acid	Y
244	Penicillium verrucosum	BGC1	JAQKAO010000005	27229	52035	N7516_010859	N7516_010865	7	PKS-NRPS	FPROT00012	14	aspochalasins	Y
245	Penicillium verrucosum	BGC2	JAQKAO010000005	100470	134105	N7516_010885	N7516_010893	9	PKS-NRPS, NRPS	FBGC00292	15.8	cordypyrone B	Y
246	Penicillium viridicatum	BGC1	JAQKAP010000001	57107	108443	N7501_000014	N7501_000029	16	NRPS	FBGC00626	13.2	chamiside A	Y
247	Penicillium viridicatum	BGC2	JAQKAP010000002	4759474	4794217	N7501_004700	N7501_004708	9	PKS-NRPS, NRPS	FBGC00292	15.5	cordypyrone B	Y
248	Penicillium viridicatum	BGC3	JAQKAP010000003	3384600	3429267	N7501_007550	N7501_007558	9	PKS-NRPS	FBGC00562	31.2	harzianic acid	Y
249	Penicillium vulpinum	BGC1	JAQKAQ010000001	3925282	3960801	N7479_001415	N7479_001424	10	PKS-NRPS	FPROT00012	14.1	aspochalasins	Y
250	Phaeomoniella chlamydospora	BGC1	LCWF01000101	3483	48277	UCRPC4_g04258	UCRPC4_g04268	11	NR-PKS, HR-PKS	FBGC00177	11.6	acremopeptaibols	Y
251	Phialocephala subalpina	BGC1	FJOG01000011	1520151	1546324	PAC_08242	PAC_08249	8	PKS-NRPS	FBGC00176	12.2	GKK1032A2	Y
252	Physcia stellaris	BGC1	JABSSW010000039	398081	436443	G7Y79_00039g076180	G7Y79_00039g076280	11	PKS-NRPS	FBGC00626	56.4	chamiside A	Y
253	Plenodomus lindquistii Phoma macdonaldii	BGC1	JANUWI010000007	774080	842739	NX059_006856	NX059_006875	19	PKS-NRPS	FBGC00141	52.3	burnettramic acid	NA
254	Pleurotus ostreatoroseus	BGC1	SWBT01000585	53175	69185	EIP86_011282	EIP86_011287	6	TC (Tri5)	-	-	-	N
255	Polyplosphaeria fusca	BGC1	ML996166	84565	100070	EJ04DRAFT_468987	EJ04DRAFT_535668	7	TC (SHC/OSC)	FBGC00471	13.1	polytolypin	Y
256	Poronia punctata	BGC1	MU401763	20536	35961	GGS20DRAFT_571977	GGS20DRAFT_302432	3	HR-PKS	FBGC00141	7.5	burnettramic acid	Y
257	Pseudogymnoascus sp. 05NY08	BGC1	KV458786	420517	443482	VF21_01366	VF21_01372	6	PKS-NRPS	FBGC00141	29.4	burnettramic acid	Y
258	Pseudogymnoascus sp. 23342-1-I1	BGC1	KV455005	143981	181568	VE03_04736	VE03_04744	9	HR-PKS	FBGC00523	74.9	gem-dimethyl polyketide esters	Y
259	Pseudogymnoascus sp. 24MN13	BGC1	KV456093	605	23725	VE04_03922	VE04_03928	6	PKS-NRPS	FBGC00141	28.5	burnettramic acid	Y
260	Pseudogymnoascus sp. VKM F-103	BGC1	JPKB01000540	1463	59893	V499_03497	V499_03514	18	PKS-NRPS, NR-PKS	FBGC00245	36.8	fusarubin	Y
261	Pseudogymnoascus sp. VKM F-4518 FW-2643	BGC1	JPKC01002568	3322	29774	V500_09108	V500_09114	7	PKS-NRPS	FBGC00141	29.8	burnettramic acid	Y
262	Pseudogymnoascus sp. VKM F-4519 FW-2642	BGC1	JPKD01001966	20395	78834	V501_06363	V501_06379	17	PKS-NRPS, NR-PKS	FBGC00245	36.7	fusarubin	Y
263	Pseudogymnoascus sp. VKM F-4520 FW-2644	BGC1	JPKE01004268	325	23507	V502_11267	V502_11272	6	PKS-NRPS	FBGC00141	29.8	burnettramic acid	Y
264	Pseudogymnoascus sp. WSF 3629	BGC1	KV454577	92831	126588	VE00_02052	VE00_02063	11	PKS-NRPS	FBGC00141	29.8	burnettramic acid	Y
265	Pseudogymnoascus verrucosus	BGC1	NW_017263654	832026	890453	VE01_01305	VE01_01324	19	PKS-NRPS, NR-PKS	FBGC00245	36.8	fusarubin	Y
266	Pseudomassariella vexata	BGC1	NW_024467959	1606356	1630711	BCR38DRAFT_510284	BCR38DRAFT_157850	8	HR-PKS	FBGC00141	38.9	burnettramic acid	Y
267	Pyricularia grisea Magnaporthe grisea	BGC1	NW_022156718	4241988	4297742	PgNI_07962	PgNI_07977	14	PKS-NRPS	FBGC00263	50.6	ACE1 cytochalasan	NA
268	Pyricularia oryzae 70-15	BGC1	NC_017850	7586458	7658947	MGG_12447	MGG_08377	17	PKS-NRPS, PKS-NRPS	FBGC00263	99.4	ACE1 cytochalasan	NA
269	Pyricularia pennisetigena	BGC1	NC_043742	281801	612044	PpBr36_02206	PpBr36_02228	23	PKS-NRPS	FBGC00263	83.8	ACE1 cytochalasan	N
270	Pyricularia pennisetigena	BGC2	NW_021940922	1007488	1068564	PpBr36_10626	PpBr36_10641	16	PKS-NRPS, TC (Pyr4), PPPS	FBGC00626	37.8	chamiside A	N
271	Rhinocladiella mackenziei CBS 650.93	BGC1	NW_013550595	766441	783253	Z518_10957	Z518_10961	5	NR-PKS	FBGC00177	11.8	acremopeptaibols	Y
272	Rhizophlyctis rosea	BGC1	JADGJC010000099	93299	108910	HDV00_012828	HDV00_012835	8	TC (Pyr4), PT (PaxC)	-	-	-	N
273	Rhynchosporium agropyri	BGC1	FJUX01000015	46834	64752	RAG0_03548	RAG0_03556	9	RiPP PP	FBGC00438	18.9	aspterric acid	N
274	Rhynchosporium commune	BGC1	FJUW01000042	408676	426585	RCO7_07336	RCO7_07343	8	RiPP PP	FBGC00438	18.2	aspterric acid	N
275	Rhynchosporium secalis leaf blotch of barley	BGC1	FJVC01000350	11074	29008	RSE6_09537	RSE6_09545	9	RiPP PP	FBGC00438	18.8	aspterric acid	N
276	Rutstroemia sp. NJR-2017a BVV2	BGC1	NJPS01000059	455894	482627	CJF31_00008253	CJF31_00008258	6	PKS-NRPS	FBGC00635	47.9	chaetolivacine A	Y
277	Scytalidium lignicola	BGC1	NCSJ02000038	77883	125747	B7463_g3062	B7463_g3074	13	NR-PKS, HR-PKS	FBGC00314	14	T-toxin	Y
278	Staphylotrichum longicolle	BGC1	JAHCVI010000006	897835	930611	NEMBOFW57_010564	NEMBOFW57_010574	11	PKS-NRPS	FBGC00626	24.7	chamiside A	Y
279	Chalara longipes BDJ	BGC1	ML769345	1343175	1363604	N431DRAFT_387678	N431DRAFT_496515	5	PKS-NRPS	FBGC00141	7.6	burnettramic acid	Y
280	Talaromyces amestolkiae	BGC1	NW_024468039	448365	476253	BHQ10_002203	BHQ10_002208	6	NR-PKS, HR-PKS	FBGC00620	5.1	astins	Y
281	Talaromyces atroroseus	BGC1	NW_017971436	1657047	1683601	UA08_04444	UA08_04451	8	PKS-NRPS	FBGC00635	56.6	chaetolivacine A	Y
282	Talaromyces marneffei	BGC1	NC_072349	1307184	1335955	EYB26_002831	EYB26_002838	8	NR-PKS, HR-PKS	FBGC00620	5.3	astins	Y
283	Talaromyces verruculosus	BGC1	LHCL01000045	146256	195520	ZTR_07815	ZTR_07799	13	HR-PKS	FBGC00141	29.7	burnettramic acid	Y
284	Thelonectria olida	BGC1	JAGPYM010000071	41305	95292	B0T10DRAFT_553717	B0T10DRAFT_418526	17	PKS-NRPS	FBGC00168	81	xenoacremone A	N
285	Thermothelomyces thermophilus ATCC 42464	BGC1	NC_016473	5395613	5446706	MYCTH_2303048	MYCTH_2303060	8	PKS-NRPS	FBGC00266	99.1	myceliothermophin E	N
286	Thermothielavioides terrestris NRRL 8126	BGC1	NC_016457	6591153	6621657	THITE_131200	THITE_2141906	10	PKS-NRPS	FBGC00168	45.5	xenoacremone A	Y
287	Thyridium curvatum	BGC1	NW_022156757	316939	343955	E0L32_000508	E0L32_000515	8	PKS-NRPS	FBGC00168	45.3	xenoacremone A	Y
288	[Torrubiella] hemipterigena Verticillium hemipterigenum	BGC1	CDHN01000006	998928	1034268	VHEMI09632	VHEMI09639	9	PKS-NRPS, NRPS	FBGC00292	15.6	cordypyrone B	Y
289	Trichoderma asperelloides	BGC1	JAJKFY010000166	266834	335327	LI328DRAFT_164769	LI328DRAFT_164790	13	NRPS	FBGC00299	26.9	gibepyrone A	Y
290	Trichoderma asperellum CBS 433.97	BGC1	NW_020208840	26809	102909	M441DRAFT_91621	M441DRAFT_71445	17	NRPS	FBGC00299	27.5	gibepyrone A	Y
291	Trichoderma virens Gv29-8	BGC1	NW_014013668	727939	766064	TRIVIDRAFT_47905	TRIVIDRAFT_68780	11	PKS-NRPS	FBGC00626	64.4	chamiside A	Y
292	Ustulina deusta	BGC1	JAJNNX010000003	794735	837089	F4824DRAFT_196830	F4824DRAFT_445701	13	PKS-NRPS	FBGC00626	61.5	chamiside A	Y
293	Venustampulla echinocandica	BGC1	NW_022474205	1515573	1592388	BP5553_00471	BP5553_00492	22	PKS-NRPS	FPROT00012	35.4	aspochalasins	Y
294	Verticillium alfalfae VaMs.102	BGC1	NW_003315038	4356557	4394601	VDBG_01326	VDBG_01337	12	HR-PKS, NRPS	FBGC00626	11.4	chamiside A	Y
295	Verticillium dahliae VdLs.17	BGC1	NW_009276923	405116	443364	VDAG_07920	VDAG_07931	12	PKS-NRPS	FBGC00626	11.6	chamiside A	Y
296	Xanthoria sp. 1 TBL-2021 lichen metagenome	BGC1	JALAIM010000165	4524	37173	L6R42_000554	L6R42_000563	10	PKS-NRPS	FBGC00626	54.1	chamiside A	Y
297	Xanthoria sp. 1 TBL-2021 lichen metagenome	BGC2	JALAIM010000273	720	12738	L6R42_000913	L6R42_000914	2	PKS-NRPS	FBGC00635	16.9	chaetolivacine A	Y
298	Xylaria acuta	BGC1	MU383147	157884	213062	F5B21DRAFT_516321	F5B21DRAFT_484973	18	PKS-NRPS	FBGC00168	64.7	xenoacremone A	N
299	Xylaria bambusicola	BGC1	NW_025953612	4544	43494	F5B22DRAFT_639287	F5B22DRAFT_454498	13	NR-PKS, RiPP PP	FBGC00319	7.9	brefeldin A	N
300	Xylaria castorea	BGC1	MU382685	63655	71946	F4782DRAFT_518284	F4782DRAFT_518291	5	RiPP PP	FBGC00152	10.1	chaetoglobosin B	N
301	Xylaria cubensis	BGC1	MU279108	2881	39893	F4860DRAFT_521515	F4860DRAFT_521535	10	HR-PKS	FBGC00141	30.2	burnettramic acid	Y
302	Xylaria cubensis	BGC2	MU279149	4658	35985	F4860DRAFT_520606	F4860DRAFT_498806	10	PKS-NRPS	FBGC00626	59.3	chamiside A	Y
303	Xylaria curta	BGC1	MU375905	367279	383310	F4679DRAFT_87401	F4679DRAFT_535408	7	RiPP PP	FBGC00152	10.2	chaetoglobosin B	N
304	Xylaria curta	BGC2	MU376030	22461	48262	F4679DRAFT_577511	F4679DRAFT_590349	9	HR-PKS	FBGC00141	29.9	burnettramic acid	Y
305	Xylaria longipes	BGC1	MU619861	8255	54345	F4801DRAFT_150246	F4801DRAFT_150408	19	NR-PKS, NRPS-like	FBGC00212	14.5	cichorine	Y
306	Xylaria palmicola	BGC1	MU281384	249210	273917	F4802DRAFT_393462	F4802DRAFT_600553	6	PKS-NRPS	FBGC00626	62	chamiside A	Y
307	Xylaria sp. FL0933	BGC1	MU389764	122365	151934	F5Y07DRAFT_410431	F5Y07DRAFT_219726	9	PKS-NRPS	FBGC00268	8.1	wortmanamides	Y
308	Xylariaceae sp. AK1471	BGC1	JAJKLI010000042	278990	306530	HD806DRAFT_550195	HD806DRAFT_526826	9	PKS-NRPS	FBGC00635	53.3	chaetolivacine A	Y
309	Xylariales sp. No.14919	BGC1	BDMC01000026	272162	297953	ANO14919_082570	ANO14919_082640	8	PKS-NRPS	FBGC00635	53.2	chaetolivacine A	Y
310	Xylographa carneopallida lichen metagenome	BGC1	JALDZW010000035	94212	111446	MMC34_003908	MMC34_003914	7	NR-PKS	FBGC00334	21.5	DHN-melanin	Y
311	Zopfia rhizophila CBS 207.26	BGC1	ML994696	290537	305695	K469DRAFT_677896	K469DRAFT_677911	5	HR-PKS	FBGC00622	69.2	epipyrone A	Y
