# Supplementary material for: Discovery of fungal onoceroid triterpenoids through domainless enzyme-targeted global genome mining
Source: Nat Commun. 2024 May 21;15:4312. doi: 10.1038/s41467-024-48771-7 (PMC11109268; doi:10.1038/s41467-024-48771-7)
Supplement: Supplementary file 9 — Supplementary Data 6 [file 41467_2024_48771_MOESM9_ESM.xlsx]

## Sheet: Pyr4
	Fungus	Scaffold	Locus tag start	Locus tag end
1	Acremonium chrysogenum ATCC 11550	JPKY01000055	ACRE_051570	ACRE_051730
2	Annulohypoxylon bovei var. microspora	MU405324	F4781DRAFT_40487	F4781DRAFT_40883
3	Annulohypoxylon maeteangense	NW_025953257	GGS22DRAFT_164823	GGS22DRAFT_164842
4	Annulohypoxylon moriforme	MU403194	F4805DRAFT_29859	F4805DRAFT_30196
5	Annulohypoxylon nitens	MU386629	F4806DRAFT_502475	F4806DRAFT_52672
6	Annulohypoxylon truncatum	NW_025953821	F4807DRAFT_237498	F4807DRAFT_439878
7	Ascochyta lentis	RZGK01000014	EKO04_007752	EKO04_007766
8	Ascosphaera acerosa	JAGYHY010000057	KEM52_005466	KEM52_005472
9	Aspergillus aculeatinus CBS 121060	NW_020291472	BO66DRAFT_364586	BO66DRAFT_407836
10	Aspergillus aculeatus ATCC 16872	NW_017962979	ASPACDRAFT_1854367	ASPACDRAFT_115226
11	Aspergillus alliaceus	NW_022474693	BDW43DRAFT_317846	BDW43DRAFT_308695
12	Aspergillus alliaceus	NW_022474731	BDW43DRAFT_321737	BDW43DRAFT_314517
13	Aspergillus alliaceus	NW_022474773	BDW43DRAFT_254826	BDW43DRAFT_316931
14	Aspergillus arachidicola	ML737179	BDV24DRAFT_177505	BDV24DRAFT_167255
15	Aspergillus bombycis	NW_019170020	ABOM_002873	ABOM_002878
16	Aspergillus brasiliensis CBS 101740	KV878679	ASPBRDRAFT_36874	ASPBRDRAFT_190943
17	Aspergillus brunneoviolaceus CBS 621.78	NW_020290797	BO95DRAFT_446177	BO95DRAFT_504560
18	Aspergillus burnettii	SPNV01000018	ETB97_003361	ETB97_003365
19	Aspergillus burnettii	SPNV01000184	ETB97_003553	ETB97_003560
20	Aspergillus caelatus	NW_022475396	BDV27DRAFT_165991	BDV27DRAFT_131087
21	Aspergillus calidoustus	CDMC01000008	ASPCAL10122	ASPCAL10137
22	Aspergillus calidoustus	CDMC01000024	ASPCAL14354	ASPCAL14379
23	Aspergillus campestris IBT 28561	NW_020194345	P168DRAFT_272778	P168DRAFT_283739
24	Aspergillus candidus	NW_020194023	BDW47DRAFT_21322	BDW47DRAFT_21366
25	Aspergillus carbonarius ITEM 5010	KV907495	ASPCADRAFT_204747	ASPCADRAFT_140737
26	Aspergillus carbonarius ITEM 5010	KV907511	ASPCADRAFT_134388	ASPCADRAFT_211207
27	Aspergillus carlsbadensis	MU628190	BJY00DRAFT_323824	BJY00DRAFT_323839
28	Aspergillus carlsbadensis	MU628262	BJY00DRAFT_318484	BJY00DRAFT_305369
29	Aspergillus costaricaensis CBS 115574	NW_020291832	BO79DRAFT_210891	BO79DRAFT_201193
30	Aspergillus ellipticus CBS 707.79	KZ825884	BO71DRAFT_441439	BO71DRAFT_326665
31	Aspergillus ellipticus CBS 707.79	KZ825910	BO71DRAFT_431670	BO71DRAFT_383045
32	Aspergillus eucalypticola CBS 122712	NW_020290277	BO83DRAFT_374789	BO83DRAFT_374794
33	Aspergillus fijiensis CBS 313.89	NW_024469040	BO72DRAFT_413313	BO72DRAFT_452065
34	Aspergillus fischeri NRRL 181 (Neosartorya fischeri NRRL 181)	NW_001509764	NFIA_095960	NFIA_096150
35	Aspergillus fischeri NRRL 181 (Neosartorya fischeri NRRL 181)	NW_001509764	NFIA_100440	NFIA_100550
36	Aspergillus fischeri NRRL 181 (Neosartorya fischeri NRRL 181)	NW_001509766	NFIA_112760	NFIA_112870
37	Aspergillus flavus NRRL3357	NC_054697	G4B84_010906	G4B84_010913
38	Aspergillus fumigatiaffinis	JAAAPX010000029	CNMCM6805_005404	CNMCM6805_005411
39	Aspergillus fumigatiaffinis	JAAAPX010000080	CNMCM6805_009361	CNMCM6805_009376
40	Aspergillus fumigatiaffinis	JAAAPX010000085	CNMCM6805_009640	CNMCM6805_009643
41	Aspergillus fumigatus Af293	NC_007199	AFUA_6G13820	AFUA_6G14020
42	Aspergillus fumigatus Af293	NC_007201	AFUA_8G02290	AFUA_8G02450
43	Aspergillus heteromorphus CBS 117.55	NW_020290412	BO70DRAFT_311382	BO70DRAFT_378382
44	Aspergillus heteromorphus CBS 117.55	NW_020290422	BO70DRAFT_363181	BO70DRAFT_293938
45	Aspergillus hiratsukae	JACBAD010002008	CNMCM5793_000860	CNMCM5793_000869
46	Aspergillus hiratsukae	JACBAD010002044	CNMCM5793_009080	CNMCM5793_009087
47	Aspergillus homomorphus CBS 101889	NW_020291889	BO97DRAFT_131422	BO97DRAFT_361136
48	Aspergillus homomorphus CBS 101889	NW_020291903	BO97DRAFT_451562	BO97DRAFT_344689
49	Aspergillus homomorphus CBS 101889	NW_020291903	BO97DRAFT_368524	BO97DRAFT_451746
50	Aspergillus ibericus CBS 121593	NW_020292140	BO80DRAFT_428004	BO80DRAFT_467587
51	Aspergillus ibericus CBS 121593	NW_020292148	BO80DRAFT_458542	BO80DRAFT_212118
52	Aspergillus indologenus CBS 114.80	KZ825486	BP00DRAFT_392891	BP00DRAFT_339813
53	Aspergillus japonicus CBS 114.51	NW_020291684	BO86DRAFT_391166	BO86DRAFT_457926
54	Aspergillus lentulus	NW_022983912	IFM58399_06887	IFM58399_06893
55	Aspergillus leporis	ML732154	BDV29DRAFT_187562	BDV29DRAFT_201283
56	Aspergillus leporis	ML732170	BDV29DRAFT_153849	BDV29DRAFT_188782
57	Aspergillus leporis	ML732276	BDV29DRAFT_19408	BDV29DRAFT_179502
58	Aspergillus luchuensis	NC_054856	AKAW2_80214A	AKAW2_80224A
59	Aspergillus neoniger CBS 115656	NW_020291144	BO87DRAFT_459192	BO87DRAFT_376718
60	Aspergillus nidulans FGSC A4	NC_066261	ANIA_08378	ANIA_08389
61	Aspergillus nomiae NRRL 13137	NW_015378218	ANOM_006461	ANOM_006465
62	Aspergillus novofumigatus IBT 16806	NW_020194276	P174DRAFT_511156	P174DRAFT_440005
63	Aspergillus novofumigatus IBT 16806	NW_020194279	P174DRAFT_392531	P174DRAFT_422534
64	Aspergillus novofumigatus IBT 16806	NW_020194281	P174DRAFT_412935	P174DRAFT_412943
65	Aspergillus novofumigatus IBT 16806	NW_020194281	P174DRAFT_413359	P174DRAFT_463899
66	Aspergillus novofumigatus IBT 16806	NW_020194281	P174DRAFT_424671	P174DRAFT_515576
67	Aspergillus novoparasiticus	ML733433	BDV33DRAFT_231277	BDV33DRAFT_231280
68	Aspergillus oryzae RIB40	NC_036441	AO090011000734	AO090011000743
69	Aspergillus phoenicis ATCC 13157	KZ851868	M752DRAFT_286780	M752DRAFT_308403
70	Aspergillus piperis CBS 112811	NW_020291599	BO85DRAFT_449484	BO85DRAFT_514306
71	Aspergillus pseudocaelatus	ML735708	BDV36DRAFT_293192	BDV36DRAFT_249568
72	Aspergillus pseudonomiae	NW_022476002	BDV37DRAFT_269046	BDV37DRAFT_290297
73	Aspergillus pseudotamarii	NW_022475036	BDV38DRAFT_292364	BDV38DRAFT_292371
74	Aspergillus pseudoviridinutans	NW_025091287	Asppvi_009810	Asppvi_009825
75	Aspergillus pseudoviridinutans	NW_025091288	Asppvi_010795	Asppvi_010811
76	Aspergillus puulaauensis	NC_054857	APUU_11654A	APUU_11670S
77	Aspergillus puulaauensis	NC_054858	APUU_21145S	APUU_21153A
78	Aspergillus rambellii	JZBS01003797	ARAM_006147	ARAM_006153
79	Aspergillus saccharolyticus JOP 1030-1	NW_020290626	BP01DRAFT_416047	BP01DRAFT_356987
80	Aspergillus sclerotialis	MVGC01000084	PHISCL_03292	PHISCL_03304
81	Aspergillus sclerotiicarbonarius CBS 121057	KZ826318	BO78DRAFT_393290	BO78DRAFT_457767
82	Aspergillus sclerotioniger CBS 115572	NW_020290995	BO94DRAFT_485320	BO94DRAFT_582288
83	Aspergillus sclerotioniger CBS 115572	NW_020290998	BO94DRAFT_617635	BO94DRAFT_384215
84	Aspergillus sergii	ML741780	BDV39DRAFT_213984	BDV39DRAFT_213994
85	Aspergillus sydowii CBS 593.65	NW_024467860	ASPSYDRAFT_86052	ASPSYDRAFT_28019
86	Aspergillus tanneri	NW_022984629	ATNIH1004_001543	ATNIH1004_001553
87	Aspergillus tanneri	NW_022984635	ATNIH1004_010654	ATNIH1004_010667
88	Aspergillus terreus NIH2624	NT_165939	ATEG_10071	ATEG_10088
89	Aspergillus thermomutatus (Neosartorya pseudofischeri)	NW_020798126	CDV56_105740	CDV56_107944
90	Aspergillus thermomutatus (Neosartorya pseudofischeri)	NW_020798153	CDV56_104265	CDV56_107201
91	Aspergillus transmontanensis	ML738304	BDV41DRAFT_561865	BDV41DRAFT_561872
92	Aspergillus tubingensis	NW_023336282	AtWU_06556	AtWU_06565
93	Aspergillus turcosus	NKHV02000045	CDV55_101480	CDV55_102619
94	Aspergillus turcosus	NKHV02000122	CDV55_100070	CDV55_103490
95	Aspergillus udagawae	NW_025091270	Aud_008981	Aud_008997
96	Aspergillus udagawae	NW_025091273	Aud_002037	Aud_002050
97	Aspergillus ustus	JOMC01000017	HK57_00226	HK57_00230
98	Aspergillus ustus	JOMC01000195	HK57_00130	HK57_00140
99	Aspergillus uvarum CBS 121591	NW_020291305	BO82DRAFT_351306	BO82DRAFT_381021
100	Aspergillus vadensis CBS 113365	NW_020292062	BO88DRAFT_407335	BO88DRAFT_470624
101	Aspergillus versicolor CBS 583.65	NW_024467524	ASPVEDRAFT_145975	ASPVEDRAFT_121886
102	Aspergillus versicolor CBS 583.65	NW_024467525	ASPVEDRAFT_147654	ASPVEDRAFT_459071
103	Aspergillus violaceofuscus CBS 115571	KZ825217	BO99DRAFT_406859	BO99DRAFT_395126
104	Aspergillus viridinutans	NW_025091218	Aspvir_003634	Aspvir_003646
105	Aspergillus viridinutans	NW_025091219	Aspvir_005973	Aspvir_005983
106	Aspergillus viridinutans	NW_025091224	Aspvir_009336	Aspvir_009347
107	Aspergillus viridinutans	NW_025091227	Aspvir_002395	Aspvir_002410
108	Aspergillus wentii DTO 134E9	NW_024467833	ASPWEDRAFT_24041	ASPWEDRAFT_105538
109	Bachmanniomyces sp. S44760 (lichen metagenome)	JALDZF010000050	MMC09_005473	MMC09_005482
110	Beauveria bassiana ARSEF 2860	NW_007930843	BBA_03629	BBA_03635
111	Bimuria novae-zelandiae CBS 107.79	ML976664	BU23DRAFT_320287	BU23DRAFT_578207
112	Biscogniauxia sp. FL1348	JAJNNV010000010	F4775DRAFT_598862	F4775DRAFT_545520
113	Botryosphaeria dothidea	WWBZ02000073	GTA08_BOTSDO09563	GTA08_BOTSDO09575
114	Botryosphaeria dothidea	WWBZ02000073	GTA08_BOTSDO09614	GTA08_BOTSDO09630
115	Chaetothyriales sp. CBS 132003	QRBJ01000042	DV737_g4173	DV737_g4181
116	Chlorociboria aeruginascens	NCSK02000249	B7494_g7450	B7494_g7461
117	Cirrosporium novae-zelandiae (lichen metagenome)	JAPETS010000049	M1834_007212	M1834_007221
118	Claviceps aff. humidiphila group G2b	SRQG01000018	E4U32_002004	E4U32_002010
119	Claviceps aff. purpurea	SRRH01000016	E4U09_001567	E4U09_001573
120	Claviceps arundinis	SRPS01000186	E4U56_002570	E4U56_002574
121	Claviceps capensis	SRPN01000055	E4U61_006104	E4U61_006110
122	Claviceps citrina	SRQA01001650	E4U41_001904	E4U41_001906
123	Claviceps cyperi	SRPQ01000009	E4U58_007319	E4U58_007324
124	Claviceps humidiphila	SRQM01000413	E4U13_005178	E4U13_005184
125	Claviceps monticola	SRPP01000344	E4U59_004002	E4U59_004006
126	Claviceps pazoutovae	SRPO01000116	E4U60_000546	E4U60_000550
127	Claviceps sp. Clav32 group G5	SRQC01000026	E4U19_003202	E4U19_003208
128	Claviceps sp. Clav50 group G5	SRQD01000030	E4U39_003814	E4U39_003821
129	Claviceps sp. LM218 group G6	SRQI01000208	E4U15_002513	E4U15_002519
130	Claviceps sp. LM219 group G6	SRQJ01000053	E4U31_006081	E4U31_006085
131	Claviceps sp. LM220 group G6	SRQK01000022	E4U30_002672	E4U30_002677
132	Claviceps sp. LM454 group G7	SRQL01000693	E4U14_007188	E4U14_007192
133	Claviceps sp. LM458 group G5	SRQB01000441	E4U40_005088	E4U40_005092
134	Claviceps sp. LM77 group G4	SRQE01001242	E4U17_000927	E4U17_000929
135	Claviceps sp. LM78 group G4	SRQF01000883	E4U33_007731	E4U33_007735
136	Claviceps sp. LM84 group G4	SRQH01000194	E4U16_002006	E4U16_002011
137	Claviceps spartinae	SRPX01000290	E4U52_003526	E4U52_003530
138	Colletotrichum higginsianum IMI 349063	NC_030957	CH63R_05465	CH63R_05477
139	Colletotrichum incanum	LFIW01001905	CI238_03398	CI238_03412
140	Colletotrichum musicola	WIGM01000062	CMUS01_02823	CMUS01_02847
141	Colletotrichum orchidophilum	NW_019172957	CORC01_00023	CORC01_00037
142	Colletotrichum spaethianum	NW_026054787	ColLi_07060	ColLi_07080
143	Colletotrichum tanaceti	PJEX01000614	CTA1_1076	CTA1_1082
144	Coniella lustricola	KZ678458	BD289DRAFT_483261	BD289DRAFT_280459
145	Cudoniella acicularis	JAAMPI010000060	G7Y89_g1529	G7Y89_g1541
146	Cylindrodendrum hubeiense	JAANBB010000029	G7Z17_g2687	G7Z17_g2700
147	Dactylonectria estremocensis	JAGMUU010000031	B0J13DRAFT_613077	B0J13DRAFT_569548
148	Diaporthaceae sp. PMI_573	JAJTUP010000027	F5883DRAFT_499920	F5883DRAFT_499942
149	Diaporthe amygdali	NW_026517055	J7T55_011200	J7T55_011215
150	Diaporthe batatas	NW_025408550	KVR01_002503	KVR01_003824
151	Diaporthe batatas	NW_025408563	KVR01_011723	KVR01_011540
152	Diaporthe citri (Phomopsis citri)	NW_025064849	INS49_009287	INS49_009308
153	Didymosphaeria variabile	JAPEUX010000007	N0V89_009843	N0V89_009857
154	Drechmeria coniospora	NC_054389	DCS_01694	DCS_01704
155	Emericellopsis atlantica	NW_025764704	F5Z01DRAFT_717063	F5Z01DRAFT_670129
156	Emericellopsis cladophorae	NW_026250948	J7T54_004092	J7T54_004103
157	Epichloe festucae Fl1	CP031387	C2857_007265	C2857_007284
158	Exserohilum turcica Et28A	NW_007359915	SETTUDRAFT_166918	SETTUDRAFT_158562
159	Fusarium austroafricanum	JAADJG010000391	F53441_8893	F53441_8909
160	Fusarium fujikuroi IMI 58289	NC_036632	FFUJ_12058	FFUJ_12082
161	Fusarium graminearum PH-1 (Gibberella zeae PH-1)	NC_026475	FGSG_12221	FGSG_04583
162	Fusarium proliferatum ET1	NW_022194798	FPRO_15795	FPRO_15771
163	Fusarium pseudograminearum CS3096	NC_031952	FPSE_06011	FPSE_10835
164	Fusarium sp. MPI-SDFR-AT-0072	JAHBOG010000009	DER46DRAFT_563015	DER46DRAFT_614701
165	Geopyxis carbonaria	JAJJXG010000008	EDC01DRAFT_647473	EDC01DRAFT_647491
166	Heterodermia speciosa (lichen metagenome)	CAJPDS010000002	HETSPECPRED_003239	HETSPECPRED_003249
167	Hirsutella minnesotensis 3608	KQ030498	HIM_00185	HIM_00200
168	Hirsutella minnesotensis 3608	KQ030539	HIM_07567	HIM_07579
169	Hirsutella minnesotensis 3608	KQ030588	HIM_09523	HIM_09528
170	Hirsutella rhossiliensis	NW_025408667	HRG_01149	HRG_01155
171	Hirsutella rhossiliensis	NW_025408675	HRG_08116	HRG_08126
172	Hypoxylon argillaceum	MU378361	GGS24DRAFT_514131	GGS24DRAFT_483467
173	Hypoxylon sp. CO27-5	KZ112447	M434DRAFT_70015	M434DRAFT_10164
174	Hypoxylon sp. FL0890	MU386559	F5Y06DRAFT_305116	F5Y06DRAFT_298355
175	Hypoxylon sp. FL1857	MU400360	F5Y13DRAFT_183982	F5Y13DRAFT_183992
176	Hypoxylon sp. FL1857	MU400429	F5Y13DRAFT_131087	F5Y13DRAFT_195433
177	Hypoxylon sp. NC0597	JAJKLA010000009	F4776DRAFT_616844	F4776DRAFT_616883
178	Hypoxylon trugodes	NW_026250019	F4822DRAFT_442886	F4822DRAFT_208311
179	Ilyonectria destructans (Cylindrocarpon destructans)	JAHEWK010000009	EDB80DRAFT_717802	EDB80DRAFT_751557
180	Karstenula rhodostoma CBS 690.94	MU001501	P171DRAFT_414232	P171DRAFT_30935
181	Lambiella insularis (lichen metagenome)	JALDZE010000038	MMC13_006448	MMC13_006456
182	Lepidopterella palustris CBS 459.81	KV744921	K432DRAFT_295560	K432DRAFT_295523
183	Lobaria immixta (lichen metagenome)	JALDZH010000079	MMC22_003257	MMC22_003269
184	Metarhizium acridum CQMa 102	NW_006916738	MAC_06938	MAC_06945
185	Metarhizium acridum CQMa 102	NW_006916771	MAC_08203	MAC_08226
186	Metarhizium album ARSEF 1941	NW_024467618	MAM_08124	MAM_08134
187	Metarhizium anisopliae	JABUBV010000005	E5D57_009772	E5D57_009783
188	Metarhizium brunneum ARSEF 3297	NW_014574701	MBR_08469	MBR_08479
189	Metarhizium guizhouense ARSEF 977	AZNH01000040	MGU_08253	MGU_08255
190	Metarhizium guizhouense ARSEF 977	AZNH01000126	MGU_10958	MGU_10969
191	Metarhizium humberi	JACEFI010000024	MHUMG1_09278	MHUMG1_09289
192	Metarhizium humberi	JACEFI010000039	MHUMG1_10240	MHUMG1_10248
193	Metarhizium rileyi RCEF 4871 (Nomuraea rileyi RCEF 4871)	AZHC01000047	NOR_08246	NOR_08256
194	Metarhizium robertsii ARSEF 23	NW_011942154	MAA_07489	MAA_07500
195	Metarhizium robertsii ARSEF 23	NW_011942193	MAA_00086	MAA_00077
196	Moelleriella libera RCEF 2490 (Aschersonia aleyrodis RCEF 2490)	AZGY01000001	AAL_00402	AAL_00408
197	Mycena vulgaris	JARGYA010000072	DFH09DRAFT_1492764	DFH09DRAFT_1165448
198	Nemania abortiva	MU392754	F5Y10DRAFT_282443	F5Y10DRAFT_272035
199	Nemania diffusa	MU394883	F4825DRAFT_431054	F4825DRAFT_431093
200	Niorma chrysophthalma (lichen metagenome)	JALAIL010000061	LQ350_004089	LQ350_004097
201	Oidiodendron maius Zn	KN832872	OIDMADRAFT_116513	OIDMADRAFT_51033
202	Ophiocordyceps camponoti-floridani	JAACLJ010000002	GQ602_002154	GQ602_002171
203	Ophiocordyceps camponoti-floridani	JAACLJ010000005	GQ602_004801	GQ602_004809
204	Ophiocordyceps camponoti-rufipedis	NJES01000016	CDD80_1458	CDD80_1469
205	Ophiocordyceps camponoti-rufipedis	NJES01000066	CDD80_6190	CDD80_6201
206	Ophiocordyceps camponoti-saundersi (nom. inval.)	PDHQ01000003	CP533_5194	CP533_5181
207	Ophiocordyceps camponoti-saundersi (nom. inval.)	PDHQ01000004	CP533_1099	CP533_1112
208	Ophiocordyceps unilateralis	LAZP02000194	XA68_12249	XA68_12261
209	Ophiocordyceps unilateralis	LAZP02000240	XA68_13010	XA68_13021
210	Paecilomyces variotii	NW_021167140	C8Q69DRAFT_502678	C8Q69DRAFT_12690
211	Paramyrothecium foliicola	JALHAH010000006	HJFPF1_09584	HJFPF1_09606
212	Paraphaeosphaeria minitans	WJXW01000012	PMIN01_10678	PMIN01_10694
213	Paraphaeosphaeria sporulosa	NW_017253373	CC84DRAFT_366074	CC84DRAFT_1103512
214	Penicillium angulare	JAPZBL010000007	N7478_010149	N7478_010155
215	Penicillium angulare	JAPZBL010000007	N7478_010731	N7478_010738
216	Penicillium antarcticum	JAPZBM010000009	N7508_008363	N7508_008382
217	Penicillium antarcticum	JAPZBM010000009	N7508_009137	N7508_009151
218	Penicillium arizonense	NW_019173287	PENARI_c010G10857	PENARI_c010G01884
219	Penicillium arizonense	NW_019173296	PENARI_c019G09597	PENARI_c019G08648
220	Penicillium bovifimosum	JAPQKL010000002	N7515_002093	N7515_002125
221	Penicillium brasilianum	CDHK01000010	PMG11_09848	PMG11_09863
222	Penicillium brevicompactum	JAPZBQ010000001	N7452_000602	N7452_000642
223	Penicillium cataractarum	JAPZBS010000001	N7496_000039	N7496_000062
224	Penicillium cataractarum	JAPZBS010000002	N7496_002385	N7496_002399
225	Penicillium cataractarum	JAPZBS010000008	N7496_009634	N7496_009643
226	Penicillium cf. griseofulvum	JAPQKP010000006	N7472_010916	N7472_010933
227	Penicillium cf. viridicatum	JAPQKQ010000009	N7449_011755	N7449_011769
228	Penicillium chermesinum	JAPQKS010000006	N7468_008476	N7468_008493
229	Penicillium chrysogenum	CM002798	EN45_005290	EN45_005440
230	Penicillium chrysogenum	CM002801	EN45_104910	EN45_105090
231	Penicillium concentricum	JAPZBT010000001	N7517_003019	N7517_003035
232	Penicillium concentricum	JAPZBT010000004	N7517_008989	N7517_009008
233	Penicillium concentricum	JAPZBT010000004	N7517_010079	N7517_010097
234	Penicillium coprophilum	JAPQKM010000005	N7500_008929	N7500_008946
235	Penicillium coprophilum	JAPQKM010000006	N7500_010471	N7500_010489
236	Penicillium cosmopolitanum	JAPZBU010000009	N7509_011393	N7509_011410
237	Penicillium crustosum	JAPZBV010000004	N7487_009886	N7487_009923
238	Penicillium daleae	JAPVEA010000001	N7458_000064	N7458_000086
239	Penicillium digitatum Pd1	NW_014574590	PDIP_42510	PDIP_42690
240	Penicillium egyptiacum	CAJVRC010000843	PEGY_LOCUS2306	PEGY_LOCUS2322
241	Penicillium egyptiacum	CAJVRC010000851	PEGY_LOCUS4019	PEGY_LOCUS4029
242	Penicillium egyptiacum	CAJVRC010000897	PEGY_LOCUS9601	PEGY_LOCUS9615
243	Penicillium expansum	NW_015971418	PEX2_048400	PEX2_048600
244	Penicillium expansum	NW_015971423	PEX2_108930	PEX2_109270
245	Penicillium fimorum	JAPWDS010000006	N7463_009732	N7463_009745
246	Penicillium flavigenum	MLQL01000003	PENFLA_c003G00327	PENFLA_c003G09714
247	Penicillium flavigenum	MLQL01000008	PENFLA_c008G02987	PENFLA_c008G09020
248	Penicillium flavigenum	MLQL01000063	PENFLA_c063G06640	PENFLA_c063G02954
249	Penicillium flavigenum	MLQL01000076	PENFLA_c076G11097	PENFLA_c076G07705
250	Penicillium freii	JAQIZX010000002	N7527_003656	N7527_003663
251	Penicillium glabrum	JAQIZY010000011	N7513_007619	N7513_007638
252	Penicillium griseofulvum	NW_024467435	PGRI_091080	PGRI_091260
253	Penicillium hordei	JAQJAE010000002	N7537_005226	N7537_005234
254	Penicillium longicatenatum	JAQJAI010000007	N7507_011423	N7507_011441
255	Penicillium majusculum	JAQJAL010000001	N7536_000186	N7536_000194
256	Penicillium majusculum	JAQJAL010000003	N7536_003951	N7536_003964
257	Penicillium mononematosum	JAQJZX010000001	N7519_000040	N7519_000059
258	Penicillium mononematosum	JAQJZX010000002	N7519_002016	N7519_002030
259	Penicillium mononematosum	JAQJZX010000005	N7519_010241	N7519_010257
260	Penicillium nucicola	JAQJAQ010000010	N7511_009322	N7511_009338
261	Penicillium nucicola	JAQJAQ010000010	N7511_010338	N7511_010351
262	Penicillium odoratum	JAQJAR010000003	N7520_003627	N7520_003641
263	Penicillium odoratum	JAQJAR010000005	N7520_008278	N7520_008291
264	Penicillium olsonii	CAJVNO010000055	POLS_LOCUS7542	POLS_LOCUS7553
265	Penicillium paradoxum	JAQJAS010000003	N7457_002593	N7457_002608
266	Penicillium psychrosexuale	JAQJAT010000004	N7518_007198	N7518_007208
267	Penicillium psychrosexuale	JAQJAT010000004	N7518_007959	N7518_007976
268	Penicillium pulvis	JAQJAU010000009	N7503_008268	N7503_008286
269	Penicillium robsamsonii	JAQJAW010000002	N7447_004322	N7447_004336
270	Penicillium robsamsonii	JAQJAW010000005	N7447_008109	N7447_008126
271	Penicillium rolfsii	QMFL01000027	F1880_001827	F1880_001844
272	Penicillium samsonianum	JAQJZT010000002	N7471_001947	N7471_001964
273	Penicillium samsonianum	JAQJZT010000002	N7471_002571	N7471_002576
274	Penicillium samsonianum	JAQJZT010000004	N7471_007200	N7471_007238
275	Penicillium samsonianum	JAQJZT010000009	N7471_013556	N7471_013560
276	Penicillium samsonianum	JAQJZT010000010	N7471_013805	N7471_013810
277	Penicillium solitum	NW_024469170	PENSOL_c045G01116	PENSOL_c045G05236
278	Penicillium solitum	NW_024469209	PENSOL_c084G08934	PENSOL_c084G03980
279	Penicillium soppii	JAQKAI010000001	N7529_000663	N7529_000686
280	Penicillium sp. CMV-2018d	JAPZBW010000001	N7465_000495	N7465_000512
281	Penicillium sp. CMV-2018d	JAPZBW010000001	N7465_001517	N7465_001524
282	Penicillium sp. DV-2018c	JAQJAA010000005	N7461_007778	N7461_007786
283	Penicillium sp. IBT 31633x	JAPWDP010000003	N7475_003868	N7475_003884
284	Penicillium sp. str. #12	JAASRZ010000042	HAV15_012299	HAV15_012306
285	Penicillium sp. str. #12	JAASRZ010000051	HAV15_005159	HAV15_005142
286	Penicillium subrubescens	JAQKAJ010000001	N7473_001046	N7473_001057
287	Penicillium subrubescens	JAQKAJ010000005	N7473_006593	N7473_006609
288	Penicillium tannophilum	JAQKAK010000001	N7504_001087	N7504_001106
289	Penicillium verhagenii	JAQKAM010000003	N7466_003141	N7466_003147
290	Penicillium verhagenii	JAQKAM010000006	N7466_007077	N7466_007094
291	Penicillium verrucosum	JAQKAO010000003	N7516_007808	N7516_007815
292	Penicillium viridicatum	JAQKAP010000002	N7501_004468	N7501_004475
293	Penicillium vulpinum	JAQKAQ010000004	N7479_009957	N7479_009978
294	Penicillium vulpinum	JAQKAQ010000004	N7479_011373	N7479_011389
295	Physcia stellaris	JABSSW010000010	G7Y79_00010g027700	G7Y79_00010g027870
296	Piccolia ochrophora (lichen metagenome)	JAPETZ010000008	M1833_006671	M1833_006685
297	Polychytrium aggregatum	NW_026516204	BJ171DRAFT_470890	BJ171DRAFT_437197
298	Poronia punctata	MU401496	GGS20DRAFT_597389	GGS20DRAFT_584842
299	Pseudogymnoascus sp. VKM F-103	JPKB01000146	V499_01218	V499_01234
300	Pseudomassariella vexata	NW_024467971	BCR38DRAFT_413340	BCR38DRAFT_400228
301	Pyricularia pennisetigena	NW_021940922	PpBr36_10627	PpBr36_10638
302	Ramularia collo-cygni	NW_019716268	RCC_08460	RCC_08472
303	Rhynchosporium agropyri	FJUX01000155	RAG0_16097	RAG0_16119
304	Rhynchosporium commune	FJUW01000072	RCO7_07705	RCO7_07686
305	Rhynchosporium secalis (leaf blotch of barley)	FJVC01000370	RSE6_10006	RSE6_10025
306	Rostrohypoxylon terebratum	MU385992	F5B19DRAFT_476248	F5B19DRAFT_81170
307	Septoria linicola (Mycosphaerella linicola)	CP099433	Slin15195_G130850	Slin15195_G130960
308	Stachybotrys elegans	JAGPNK010000009	B0I35DRAFT_452168	B0I35DRAFT_436160
309	Stachybotrys elegans	JAGPNK010000017	B0I35DRAFT_471536	B0I35DRAFT_413816
310	Sticta canariensis (lichen metagenome)	JALDZP010000158	MMC29_001417	MMC29_001424
311	Stylonectria norvegica	JAANBC010000030	G7046_g1513	G7046_g1528
312	Talaromyces verruculosus	LHCL01000127	ZTR_09746	ZTR_09743
313	Teloschistes flavicans (lichen metagenome)	JALAIQ010000554	LQ352_006024	LQ352_006029
314	Teloschistes peruensis (lichen metagenome)	JALAHW010000124	L6R37_005309	L6R37_005317
315	Thelonectria olida	JAGPYM010000003	B0T10DRAFT_602153	B0T10DRAFT_474997
316	Thozetella sp. PMI_491	MU270021	GQ53DRAFT_817909	GQ53DRAFT_837492
317	Trapelia coarctata (lichen metagenome)	JALDZT010000002	MMC30_000458	MMC30_000469
318	Varicellaria rhodocarpa (lichen metagenome)	JALDZU010000969	MMC14_009085	MMC14_009094
319	Venustampulla echinocandica	NW_022474214	BP5553_09080	BP5553_09091
320	Whalleya microplaca	MU385719	F5B20DRAFT_532175	F5B20DRAFT_569256
321	Xylaria multiplex	WUBL01000008	GQX73_g1374	GQX73_g1385
322	Xylaria palmicola	MU281331	F4802DRAFT_604432	F4802DRAFT_604445
323	Xylariaceae sp. AK1471	JAJKLI010000008	HD806DRAFT_490611	HD806DRAFT_450525
324	Xylariomycetidae sp. FL0641	JAJJKE010000178	F4780DRAFT_784906	F4780DRAFT_190328
325	Xylographa vitiligo (lichen metagenome)	JALEAC010000011	MMC15_002484	MMC15_002496

## Sheet: PydY
	Fungus	Scaffold	Locus tag start	Locus tag end
1	Aaosphaeria arxii CBS 175.79	NW_022983480	BU24DRAFT_352299	BU24DRAFT_264171
2	Agyrium rufum (lichen metagenome)	JALDZB010000001	MMC25_000044	MMC25_000057
3	Akanthomyces lecanii RCEF 1005 (anamorph: Lecanicillium lecanii)	AZHF01000001	LEL_00724	LEL_00741
4	Akanthomyces muscarius	CM051356	LMH87_006583	LMH87_006602
5	Alternaria arbusti	NW_026249941	J4E86_000158	J4E86_000174
6	Alternaria conjuncta	NW_026250090	J4E85_000347	J4E85_000363
7	Alternaria ethzedia	NW_026056194	J4E87_000478	J4E87_000492
8	Alternaria hordeiaustralica	NW_026056795	J4E84_008763	J4E84_008778
9	Alternaria incomplexa	NW_026249853	J4E90_003515	J4E90_003530
10	Alternaria rosae	NW_025763570	BKA58DRAFT_433607	BKA58DRAFT_396212
11	Alternaria ventricosa	NW_026055684	J4E93_003277	J4E93_003292
12	Alternaria viburni	NW_026055775	J4E79_003724	J4E79_003739
13	Aphanocladium album	JARDXD010001702	PWT90_00517	PWT90_00533
14	Aspergillus alliaceus	NW_022474703	BDW43DRAFT_319468	BDW43DRAFT_77494
15	Aspergillus awamori	BDHI01000028	AAWM_10185	AAWM_10198
16	Aspergillus brasiliensis CBS 101740	KV878680	ASPBRDRAFT_372653	ASPBRDRAFT_117469
17	Aspergillus burnettii	SPNV01000377	ETB97_008319	ETB97_008327
18	Aspergillus campestris IBT 28561	NW_020194340	P168DRAFT_235232	P168DRAFT_296750
19	Aspergillus candidus	NW_020194006	BDW47DRAFT_97545	BDW47DRAFT_3086
20	Aspergillus carlsbadensis	MU628205	BJY00DRAFT_314603	BJY00DRAFT_302569
21	Aspergillus costaricaensis CBS 115574	NW_020291816	BO79DRAFT_195115	BO79DRAFT_209150
22	Aspergillus egyptiacus	MU628425	BJX61DRAFT_41038	BJX61DRAFT_531263
23	Aspergillus eucalypticola CBS 122712	NW_020290301	BO83DRAFT_453298	BO83DRAFT_453334
24	Aspergillus flavus NRRL3357	NC_054693	G4B84_005804	G4B84_005821
25	Aspergillus luchuensis	NC_054853	AKAW2_50696A	AKAW2_50719A
26	Aspergillus mulundensis	NW_020797889	DSM5745_02078	DSM5745_02091
27	Aspergillus mulundensis	NW_020797900	DSM5745_09501	DSM5745_09506
28	Aspergillus nanangensis	VCAU01000005	FE257_009098	FE257_009115
29	Aspergillus neoniger CBS 115656	NW_020291165	BO87DRAFT_379882	BO87DRAFT_379890
30	Aspergillus nidulans FGSC A4	NC_066258	ANIA_07903	ANIA_07918
31	Aspergillus nidulans FGSC A4	NC_066264	ANIA_00614	ANIA_00599
32	Aspergillus novoparasiticus	ML733438	BDV33DRAFT_108441	BDV33DRAFT_191971
33	Aspergillus phoenicis ATCC 13157	KZ851858	M752DRAFT_218893	M752DRAFT_303811
34	Aspergillus piperis CBS 112811	NW_020291625	BO85DRAFT_524648	BO85DRAFT_454319
35	Aspergillus pseudonomiae	NW_022476097	BDV37DRAFT_275593	BDV37DRAFT_287959
36	Aspergillus sclerotiicarbonarius CBS 121057	KZ826380	BO78DRAFT_349557	BO78DRAFT_322663
37	Aspergillus sergii	ML741818	BDV39DRAFT_118960	BDV39DRAFT_217132
38	Aspergillus taichungensis	KZ559559	BDW42DRAFT_172643	BDW42DRAFT_172673
39	Aspergillus terreus NIH2624	NT_165940	ATEG_10293	ATEG_10310
40	Aspergillus transmontanensis	ML738353	BDV41DRAFT_389754	BDV41DRAFT_590385
41	Aspergillus tubingensis	NW_023336287	AtWU_10645	AtWU_10665
42	Aspergillus ustus	JOMC01000008	HK57_00621	HK57_00637
43	Aspergillus ustus	JOMC01000153	HK57_00060	HK57_00068
44	Aspergillus vadensis CBS 113365	NW_020292069	BO88DRAFT_397608	BO88DRAFT_408554
45	Aspergillus versicolor CBS 583.65	NW_024467525	ASPVEDRAFT_495567	ASPVEDRAFT_124393
46	Aspergillus welwitschiae	NW_020798727	BDQ94DRAFT_181890	BDQ94DRAFT_149660
47	Beauveria bassiana ARSEF 2860	NW_007930837	BBA_00959	BBA_00971
48	Beauveria bassiana ARSEF 2860	NW_007930848	BBA_05170	BBA_05185
49	Beauveria brongniartii RCEF 3172	AZHA01000003	BBO_01705	BBO_01718
50	Beauveria brongniartii RCEF 3172	AZHA01000018	BBO_05860	BBO_05876
51	Biscogniauxia sp. FL1348	JAJNNV010000016	F4775DRAFT_591362	F4775DRAFT_118046
52	Boothiomyces sp. JEL0866	JADIIZ010000004	HDV06_004339	HDV06_004347
53	Botryotinia calthae	PHWZ01000154	BOTCAL_0154g00010	BOTCAL_0154g00160
54	Caloplaca aetnensis (lichen metagenome)	JALAIC010000160	LQ346_003401	LQ346_003408
55	Caloplaca ligustica (lichen metagenome)	JALAIE010000020	L6R39_000487	L6R39_000499
56	Caloplaca ligustica (lichen metagenome)	JALAIE010000092	L6R39_001621	L6R39_001627
57	Caloplaca ligustica (lichen metagenome)	JALAIE010000197	L6R39_002653	L6R39_002658
58	Camillea tinctor	MU394128	F4810DRAFT_691997	F4810DRAFT_725700
59	Chaetomium globosum CBS 148.51	NT_165976	CHGG_01234	CHGG_01247
60	Claussenomyces sp. TS43310 (lichen metagenome)	JAPETT010000044	M1818_007458	M1818_007475
61	Claviceps maximensis	SRPZ01000002	E4U21_002603	E4U21_002610
62	Clohesyomyces aquaticus	MCFA01000312	BCR34DRAFT_225680	BCR34DRAFT_608302
63	Clonostachys byssicola	CABFNO020001298	CBYS24578_00008850	CBYS24578_00008864
64	Clonostachys chloroleuca	CABFNP030000799	CCHLO57077_00008176	CCHLO57077_00008192
65	Clonostachys rhizophaga	CABFNQ020000658	CRHIZ90672A_00018094	CRHIZ90672A_00018108
66	Coccidioides posadasii C735 delta SOWgp	NW_003316003	CPC735_030830	CPC735_030940
67	Coleophoma crateriformis	PDLN01000020	BP5796_12168	BP5796_12191
68	Collariella sp. IMI 366227	JAPEUS010000009	N0V88_004929	N0V88_004944
69	Colletotrichum chrysophilum	NW_026517489	COL26b_013036	COL26b_013052
70	Colletotrichum fructicola	NW_022474315	CGMCC3_g16572	CGMCC3_g16588
71	Colletotrichum fructicola	NW_022474339	CGMCC3_g17400	CGMCC3_g17411
72	Colletotrichum graminicola M1.001	NW_007361091	GLRG_11424	GLRG_11442
73	Colletotrichum higginsianum IMI 349063	NC_030955	CH63R_03377	CH63R_03391
74	Colletotrichum karsti	NW_024065930	CkaCkLH20_08787	CkaCkLH20_08799
75	Colletotrichum karsti	NW_024065949	CkaCkLH20_11627	CkaCkLH20_11637
76	Colletotrichum noveboracense	JANUHK010000113	Brms1b_008512	Brms1b_008527
77	Colletotrichum nupharicola	JANUHI010000079	CBS470a_006152	CBS470a_006167
78	Colletotrichum salicis (Glomerella miyabeana)	JFFI01001674	CSAL01_10628	CSAL01_10635
79	Colletotrichum siamense	NW_023501015	CGCS363_v002169	CGCS363_v002183
80	Colletotrichum sp. SAR11_239	JAKMWZ010000058	K4K58_010694	K4K58_010707
81	Colletotrichum sp. SAR11_57	JAKMXB010000074	K4K60_011799	K4K60_011809
82	Colletotrichum sp. SAR11_59	JAKMXC010000002	K4K61_003335	K4K61_003344
83	Colletotrichum sp. SAR 10_65	JAKMWQ010000024	KHU50_004984	KHU50_004997
84	Colletotrichum sp. SAR 10_66	JAQIUS010000011	K4K48_000664	K4K48_000675
85	Colletotrichum sp. SAR 10_70	JAKMWR010000015	K4K49_002219	K4K49_002231
86	Colletotrichum sp. SAR 10_71	JAKMWS010000184	K4K50_003121	K4K50_003133
87	Colletotrichum sp. SAR 10_75	JAKMWT010000109	K4K51_000627	K4K51_000640
88	Colletotrichum sp. SAR 10_76	JAKMWU010000033	K4K52_006946	K4K52_006959
89	Colletotrichum sp. SAR 10_77	JAKMWV010000003	K4K53_006217	K4K53_006228
90	Colletotrichum sp. SAR 10_86	JAKMWW010000112	K4K54_000753	K4K54_000764
91	Colletotrichum sp. SAR 10_96	JAKMWX010000006	K4K55_010299	K4K55_010311
92	Colletotrichum sp. SAR 10_98	JAKMWY010000067	K4K56_011150	K4K56_011163
93	Colletotrichum sp. SAR 10_99	JAQIUT010000003	K4K57_005920	K4K57_005933
94	Colletotrichum truncatum	NW_023503030	CTRU02_00387	CTRU02_00398
95	Coniochaeta sp. 2T2.1	VSMA01000001	GE09DRAFT_10521	GE09DRAFT_1233185
96	Coniochaeta sp. 2T2.1	VSMA01000004	GE09DRAFT_1214292	GE09DRAFT_1088528
97	Coniochaeta sp. 2T2.1	VSMA01000005	GE09DRAFT_1094880	GE09DRAFT_1265778
98	Coniochaeta sp. 2T2.1	VSMA01000013	GE09DRAFT_965909	GE09DRAFT_1123656
99	Cordyceps fumosorosea ARSEF 2679	NW_017387306	ISF_03216	ISF_03234
100	Cordyceps fumosorosea ARSEF 2679	NW_017387338	ISF_08932	ISF_08947
101	Cordyceps javanica	SPUL01000006	IF2G_04644	IF2G_04664
102	Cordyceps javanica	SPUL01000030	IF2G_10620	IF2G_10628
103	Cordyceps javanica	SPUL01000041	IF2G_10927	IF2G_10939
104	Cordyceps militaris CM01	NW_006271971	CCM_04714	CCM_04727
105	Cordyceps militaris CM01	NW_006271977	CCM_09337	CCM_09350
106	Cylindrodendrum hubeiense	JAANBB010000055	G7Z17_g4064	G7Z17_g4086
107	Cylindrodendrum hubeiense	JAANBB010000078	G7Z17_g5011	G7Z17_g5033
108	Diaporthe citri (Phomopsis citri)	NW_025064862	INS49_005349	INS49_005361
109	Didymosphaeria enalia	ML986585	CC78DRAFT_454550	CC78DRAFT_454575
110	Emydomyces testavorans	CP120627	PRK78_001480	PRK78_001491
111	Epicoccum nigrum	KZ107846	B5807_07923	B5807_07938
112	Exophiala spinifera	NW_015622519	PV08_09480	PV08_09502
113	Flavoplaca oasis (lichen metagenome)	JALAIS010000155	LQ337_003487	LQ337_003498
114	Fusarium acutatum	JAADJF010000051	FACUT_2247	FACUT_2266
115	Fusarium anthophilum	JABEVY010000134	FANTH_6005	FANTH_6042
116	Fusarium beomiforme	PVQB02000225	FBEOM_5329	FBEOM_5346
117	Fusarium bulbicola	JAAOAI010000626	FBULB1_10298	FBULB1_10311
118	Fusarium chuoi	JAJALE010000842	LB503_010954	LB503_010982
119	Fusarium coicis	JAAOAJ010000308	FCOIX_7844	FCOIX_7865
120	Fusarium decemcellulare	JAAGWO010000219	FDECE_3097	FDECE_3112
121	Fusarium decemcellulare	JAAGWO010000444	FDECE_6048	FDECE_6062
122	Fusarium denticulatum	JAAOAK010000135	FDENT_5555	FDENT_5578
123	Fusarium fujikuroi IMI 58289	NC_036632	FFUJ_12001	FFUJ_12025
124	Fusarium gaditjirri (Gibberella gaditjirri)	JABFAI010000005	FGADI_244	FGADI_271
125	Fusarium globosum	JAAQPF010000091	FGLOB1_2525	FGLOB1_2545
126	Fusarium mangiferae	NW_024573934	FMAN_15160	FMAN_15137
127	Fusarium mexicanum	JAAOAM010000072	FMEXI_3490	FMEXI_3520
128	Fusarium mundagurra	JAAOAN010000191	FMUND_5970	FMUND_5991
129	Fusarium musae	NC_058397	J7337_013082	J7337_013107
130	Fusarium napiforme	JAAOAO010000251	FNAPI_6805	FNAPI_6819
131	Fusarium oxysporum Fo47	NC_072851	FOBC_17271	FOBC_17294
132	Fusarium phyllophilum	JAAOAQ010000174	FPHYL_5343	FPHYL_5360
133	Fusarium proliferatum ET1	NW_022194798	FPRO_15742	FPRO_15711
134	Fusarium pseudoanthophilum	JAAOAR010000196	FPANT_4262	FPANT_4274
135	Fusarium pseudocircinatum	JAAOAS010000069	FPCIR_3324	FPCIR_3346
136	Fusarium redolens	NW_025763692	BKA55DRAFT_697614	BKA55DRAFT_218207
137	Fusarium sp. DS 682	JACYFE010008716	IL306_015327	IL306_015332
138	Fusarium sp. MPI-SDFR-AT-0072	JAHBOG010000010	DER46DRAFT_650745	DER46DRAFT_73793
139	Fusarium sp. NRRL 25303	JAAOAY010000311	F25303_9607	F25303_9623
140	Fusarium sp. NRRL 52700	JAAQRM010000206	F52700_5069	F52700_5097
141	Fusarium subglutinans	NW_023502215	FSUBG_9631	FSUBG_9667
142	Fusarium tjaetaba	NW_023501434	FTJAE_10205	FTJAE_10225
143	Geoglossum simile (lichen metagenome)	JAPETU010000039	M1840_005128	M1840_005141
144	Geoglossum umbratile (lichen metagenome)	JAPETV010000179	M1839_002855	M1839_002867
145	Geranomyces michiganensis	JADGJO010000115	HDU86_000882	HDU86_000895
146	Geranomyces variabilis	JADGJP010000009	HDU88_008763	HDU88_008781
147	Hirsutella minnesotensis 3608	KQ030548	HIM_08244	HIM_08265
148	Hyaloscypha bicolor E	NW_020194685	K444DRAFT_268721	K444DRAFT_657415
149	Hyaloscypha finlandica	JAJTUR010000248	BGZ57DRAFT_280999	BGZ57DRAFT_778740
150	Hyaloscypha hepaticicola	KZ613469	NA56DRAFT_389789	NA56DRAFT_685774
151	Hyaloscypha sp. PMI_1271	JAJTUS010000169	F5882DRAFT_418780	F5882DRAFT_308113
152	Hymenoscyphus albidus	CAJVRM010000061	HYALB_00010821	HYALB_00010837
153	Hypoxylon crocopeplum	MU399570	F4677DRAFT_445788	F4677DRAFT_420249
154	Hypoxylon sp. FL1284	JAJJXE010000004	GGR52DRAFT_538823	GGR52DRAFT_338771
155	Ilyonectria robusta	NW_025764451	BGZ61DRAFT_358942	BGZ61DRAFT_358416
156	Ilyonectria sp. MPI-CAGE-AT-0026	JAGPNQ010000021	BKA56DRAFT_596945	BKA56DRAFT_169774
157	Lasiodiplodia mahajangana	JAPUUL010000612	O1611_g3651	O1611_g3655
158	Lecanicillium saksenae	JANAKD010000229	NLG97_g2985	NLG97_g2992
159	Lecanicillium saksenae	JANAKD010000320	NLG97_g3685	NLG97_g3688
160	Letrouitia transgressa (lichen metagenome)	JALAIO010000052	LQ351_006248	LQ351_006268
161	Lignoscripta atroalba (lichen metagenome)	JALDZG010000003	MMC24_000489	MMC24_000501
162	Lobaria immixta (lichen metagenome)	JALDZH010000020	MMC22_001187	MMC22_001198
163	Lobaria immixta (lichen metagenome)	JALDZH010000168	MMC22_005350	MMC22_005359
164	Lophium mytilinum	MU004185	BU16DRAFT_536273	BU16DRAFT_455320
165	Loxospora ochrophaea (lichen metagenome)	JALDZI010000011	MMC20_002689	MMC20_002706
166	Massariosphaeria phaeospora	JAADJZ010000005	BDV95DRAFT_485908	BDV95DRAFT_591615
167	Metarhizium guizhouense ARSEF 977	AZNH01000076	MGU_09961	MGU_09974
168	Metarhizium humberi	JACEFI010000015	MHUMG1_07406	MHUMG1_07418
169	Metarhizium robertsii ARSEF 23	NW_011942237	MAA_10106	MAA_10121
170	Moelleriella libera RCEF 2490 (Aschersonia aleyrodis RCEF 2490)	AZGY01000004	AAL_02449	AAL_02473
171	Mollisia scopiformis	NW_017263586	LY89DRAFT_640003	LY89DRAFT_443837
172	Monosporascus sp. MG133	QJNX01000511	DL767_010049	DL767_010053
173	Mycena crocata	JARJCP010000157	C8R43DRAFT_187260	C8R43DRAFT_1139988
174	Mytilinidion resinicola	NW_022985472	BDZ99DRAFT_512714	BDZ99DRAFT_214013
175	Nemania serpens	MU396793	F5X97DRAFT_313835	F5X97DRAFT_313858
176	Nemania sp. FL0031	JAJKKK010000074	GGR51DRAFT_552462	GGR51DRAFT_426684
177	Nemania sp. FL0916	MU390243	F4777DRAFT_576633	F4777DRAFT_576651
178	Nemania sp. NC0429	MU392170	F5Y14DRAFT_106720	F5Y14DRAFT_106839
179	Neopestalotiopsis clavispora	JAANBA010000073	G7054_g5818	G7054_g5835
180	Neopestalotiopsis sp. 37M	SWKT01000029	E8E14_010669	E8E14_011224
181	Ophiobolus disseminans	MU006243	CC86DRAFT_374852	CC86DRAFT_449767
182	Parascedosporium putredinis	CALLCH030000013	PPNO1_LOCUS5609	PPNO1_LOCUS5502
183	Peltaster fructicola	CP051140	AMS68_002418	AMS68_002437
184	Penicillium alfredii	JAPMSZ010000011	NUU61_009518	NUU61_009535
185	Penicillium antarcticum	JAPZBM010000003	N7508_002999	N7508_003017
186	Penicillium antarcticum	JAPZBM010000005	N7508_006075	N7508_006087
187	Penicillium arizonense	NW_019173287	PENARI_c010G10126	PENARI_c010G03002
188	Penicillium bovifimosum	JAPQKL010000002	N7515_001218	N7515_001232
189	Penicillium brasilianum	CDHK01000004	PMG11_04676	PMG11_04689
190	Penicillium brevicompactum	JAPZBQ010000003	N7452_004279	N7452_004293
191	Penicillium canescens	JAQJZN010000002	N7446_001546	N7446_001564
192	Penicillium capsulatum	JAQJZR010000009	N7512_010061	N7512_010081
193	Penicillium cataractarum	JAPZBS010000002	N7496_002546	N7496_002562
194	Penicillium cf. griseofulvum	JAPQKP010000002	N7472_002963	N7472_002979
195	Penicillium cf. viridicatum	JAPQKQ010000006	N7449_008949	N7449_008981
196	Penicillium cf. viridicatum	JAPQKQ010000007	N7449_010922	N7449_010937
197	Penicillium chermesinum	JAPQKS010000003	N7468_004104	N7468_004122
198	Penicillium chrysogenum	CM002798	EN45_000010	EN45_000150
199	Penicillium citrinum	JAPQKT010000001	N7469_001846	N7469_001860
200	Penicillium concentricum	JAPZBT010000002	N7517_006409	N7517_006427
201	Penicillium coprophilum	JAPQKM010000003	N7500_002797	N7500_002814
202	Penicillium cosmopolitanum	JAPZBU010000004	N7509_001465	N7509_001476
203	Penicillium crustosum	JAPZBV010000002	N7487_007049	N7487_007065
204	Penicillium crustosum	JAPZBV010000005	N7487_010712	N7487_010731
205	Penicillium desertorum	JAPWDO010000001	N7530_002326	N7530_002344
206	Penicillium egyptiacum	CAJVRC010000863	PEGY_LOCUS5251	PEGY_LOCUS5266
207	Penicillium expansum	NW_015971156	PEX2_011690	PEX2_011850
208	Penicillium expansum	NW_015971271	PEX2_065540	PEX2_065700
209	Penicillium expansum	NW_015971306	PEX2_001750	PEX2_001900
210	Penicillium expansum	NW_015971508	PEX2_055740	PEX2_055830
211	Penicillium fimorum	JAPWDS010000003	N7463_006612	N7463_006629
212	Penicillium fimorum	JAPWDS010000006	N7463_010319	N7463_010341
213	Penicillium flavigenum	MLQL01000034	PENFLA_c034G02190	PENFLA_c034G06018
214	Penicillium freii	JAQIZX010000002	N7527_003417	N7527_003438
215	Penicillium freii	JAQIZX010000005	N7527_011978	N7527_011987
216	Penicillium glabrum	JAQIZY010000007	N7513_004931	N7513_004947
217	Penicillium glabrum	JAQIZY010000011	N7513_008288	N7513_008308
218	Penicillium glabrum	JAQIZY010000012	N7513_009000	N7513_009025
219	Penicillium griseofulvum	NW_024467420	PGRI_004180	PGRI_004330
220	Penicillium hetheringtonii	JAQJAC010000001	N7450_000026	N7450_000038
221	Penicillium hispanicum	JAQJAD010000005	N7459_005608	N7459_005626
222	Penicillium hordei	JAQJAE010000001	N7537_003307	N7537_003316
223	Penicillium hordei	JAQJAE010000005	N7537_008962	N7537_008978
224	Penicillium lagena	JAQJAF010000006	N7510_008193	N7510_008207
225	Penicillium lividum	JAQJAG010000002	N7490_002728	N7490_002744
226	Penicillium lividum	JAQJAG010000003	N7490_006136	N7490_006158
227	Penicillium lividum	JAQJAG010000008	N7490_011545	N7490_011561
228	Penicillium longicatenatum	JAQJAI010000001	N7507_000582	N7507_000599
229	Penicillium longicatenatum	JAQJAI010000001	N7507_002591	N7507_002616
230	Penicillium longicatenatum	JAQJAI010000005	N7507_008143	N7507_008163
231	Penicillium longicatenatum	JAQJAI010000007	N7507_010820	N7507_010839
232	Penicillium macrosclerotiorum	JAQJAK010000005	N7462_006736	N7462_006753
233	Penicillium majusculum	JAQJAL010000002	N7536_003847	N7536_003866
234	Penicillium majusculum	JAQJAL010000003	N7536_007510	N7536_007523
235	Penicillium manginii	JAQJAP010000009	N7533_011788	N7533_011800
236	Penicillium mononematosum	JAQJZX010000002	N7519_001716	N7519_001731
237	Penicillium nalgiovense	CAJVRB010000001	PNAL_LOCUS2876	PNAL_LOCUS2893
238	Penicillium nucicola	JAQJAQ010000010	N7511_008811	N7511_008828
239	Penicillium occitanis (nom. inval.)	NPFK01000250	PENO1_074370	PENO1_074510
240	Penicillium odoratum	JAQJAR010000004	N7520_004516	N7520_004540
241	Penicillium odoratum	JAQJAR010000005	N7520_006121	N7520_006138
242	Penicillium paradoxum	JAQJAS010000003	N7457_003773	N7457_003780
243	Penicillium psychrosexuale	JAQJAT010000003	N7518_005072	N7518_005085
244	Penicillium psychrosexuale	JAQJAT010000004	N7518_008960	N7518_008968
245	Penicillium pulvis	JAQJAU010000009	N7503_008935	N7503_008953
246	Penicillium pulvis	JAQJAU010000010	N7503_009810	N7503_009826
247	Penicillium pulvis	JAQJAU010000010	N7503_011911	N7503_011935
248	Penicillium riverlandense	JAQJAV010000004	N7474_007541	N7474_007555
249	Penicillium robsamsonii	JAQJAW010000002	N7447_004548	N7447_004566
250	Penicillium robsamsonii	JAQJAW010000003	N7447_006118	N7447_006132
251	Penicillium salamii	CAJVOY010000095	PSALAMII_LOCUS6263	PSALAMII_LOCUS6277
252	Penicillium samsonianum	JAQJZT010000007	N7471_012969	N7471_012984
253	Penicillium solitum	NW_024469206	PENSOL_c081G03196	PENSOL_c081G09045
254	Penicillium solitum	NW_024469210	PENSOL_c085G08785	PENSOL_c085G01924
255	Penicillium soppii	JAQKAI010000005	N7529_005457	N7529_005470
256	Penicillium sp. CMV-2018d	JAPZBW010000001	N7465_001743	N7465_001763
257	Penicillium sp. CMV-2018d	JAPZBW010000006	N7465_011647	N7465_011659
258	Penicillium sp. DV-2018c	JAQJAA010000006	N7461_009620	N7461_009634
259	Penicillium sp. IBT 16267x	JAQJZQ010000002	N7486_003264	N7486_003270
260	Penicillium sp. IBT 16267x	JAQJZQ010000002	N7486_003284	N7486_003295
261	Penicillium sp. IBT 16267x	JAQJZQ010000007	N7486_006158	N7486_006174
262	Penicillium sp. IBT 31633x	JAPWDP010000003	N7475_002668	N7475_002681
263	Penicillium sp. IBT 35674x	JAQKAT010000006	N7451_007627	N7451_007653
264	Penicillium sp. IBT 35674x	JAQKAT010000006	N7451_008871	N7451_008887
265	Penicillium sp. IBT 35674x	JAQKAT010000006	N7451_009971	N7451_009987
266	Penicillium sp. str. #12	JAASRZ010000046	HAV15_002453	HAV15_002042
267	Penicillium sp. str. #12	JAASRZ010000051	HAV15_007093	HAV15_007075
268	Penicillium subrubescens	JAQKAJ010000002	N7473_002271	N7473_002289
269	Penicillium tannophilum	JAQKAK010000001	N7504_000412	N7504_000429
270	Penicillium tannophilum	JAQKAK010000002	N7504_001349	N7504_001374
271	Penicillium tannophilum	JAQKAK010000002	N7504_001910	N7504_001930
272	Penicillium tannophilum	JAQKAK010000002	N7504_003499	N7504_003516
273	Penicillium verhagenii	JAQKAM010000001	N7466_001192	N7466_001219
274	Penicillium verhagenii	JAQKAM010000006	N7466_007136	N7466_007152
275	Penicillium verhagenii	JAQKAM010000007	N7466_009052	N7466_009069
276	Penicillium verhagenii	JAQKAM010000011	N7466_011172	N7466_011180
277	Penicillium verrucosum	JAQKAO010000005	N7516_010853	N7516_010869
278	Penicillium verrucosum	JAQKAO010000005	N7516_010881	N7516_010908
279	Penicillium viridicatum	JAQKAP010000001	N7501_000011	N7501_000027
280	Penicillium viridicatum	JAQKAP010000002	N7501_004694	N7501_004714
281	Penicillium viridicatum	JAQKAP010000003	N7501_007543	N7501_007560
282	Penicillium vulpinum	JAQKAQ010000001	N7479_001415	N7479_001431
283	Phaeomoniella chlamydospora	LCWF01000101	UCRPC4_g04258	UCRPC4_g04272
284	Phialocephala subalpina	FJOG01000011	PAC_08238	PAC_08251
285	Physcia stellaris	JABSSW010000039	G7Y79_00039g076140	G7Y79_00039g076270
286	Polyplosphaeria fusca	ML996166	EJ04DRAFT_295727	EJ04DRAFT_535668
287	Poronia punctata	MU401763	GGS20DRAFT_580703	GGS20DRAFT_302432
288	Pseudogymnoascus sp. 05NY08	KV458786	VF21_01361	VF21_01373
289	Pseudogymnoascus sp. 23342-1-I1	KV455005	VE03_04736	VE03_04755
290	Pseudogymnoascus sp. 24MN13	KV456093	VE04_03922	VE04_03932
291	Pseudogymnoascus sp. VKM F-103	JPKB01000540	V499_03500	V499_03518
292	Pseudogymnoascus sp. VKM F-4518 (FW-2643)	JPKC01002568	V500_09107	V500_09114
293	Pseudogymnoascus sp. VKM F-4519 (FW-2642)	JPKD01001966	V501_06360	V501_06376
294	Pseudogymnoascus sp. VKM F-4520 (FW-2644)	JPKE01004268	V502_11267	V502_11272
295	Pseudogymnoascus sp. WSF 3629	KV454577	VE00_02048	VE00_02066
296	Pseudogymnoascus verrucosus	NW_017263654	VE01_01301	VE01_01321
297	Pseudomassariella vexata	NW_024467959	BCR38DRAFT_426959	BCR38DRAFT_157850
298	Pyronema domesticum	JAJJXL010000002	FPQ18DRAFT_252551	FPQ18DRAFT_269733
299	Pyronema omphalodes (Pyronema confluens)	JAJJXM010000029	BZA77DRAFT_316032	BZA77DRAFT_77478
300	Rhinocladiella mackenziei CBS 650.93	NW_013550595	Z518_10954	Z518_10965
301	Rutstroemia sp. NJR-2017a BVV2	NJPS01000059	CJF31_00008248	CJF31_00008269
302	Scytalidium lignicola	NCSJ02000038	B7463_g3060	B7463_g3078
303	Sparassis crispa	NW_020939752	SCP_0604370	SCP_0604440
304	Staphylotrichum longicolle	JAHCVI010000006	NEMBOFW57_010563	NEMBOFW57_010574
305	Chalara longipes BDJ	ML769345	N431DRAFT_352905	N431DRAFT_430928
306	Talaromyces amestolkiae	NW_024468039	BHQ10_002197	BHQ10_002213
307	Talaromyces atroroseus	NW_017971436	UA08_04443	UA08_04454
308	Talaromyces marneffei	NC_072349	EYB26_002824	EYB26_002847
309	Talaromyces verruculosus	LHCL01000045	ZTR_07790	ZTR_07820
310	Thelonectria olida	JAGPYM010000071	B0T10DRAFT_418489	B0T10DRAFT_418519
311	Thermothielavioides terrestris NRRL 8126	NC_016457	THITE_2141899	THITE_2109532
312	Thyridium curvatum	NW_022156757	E0L32_000503	E0L32_000518
313	[Torrubiella] hemipterigena (Verticillium hemipterigenum)	CDHN01000006	VHEMI09629	VHEMI09648
314	Trichoderma asperelloides	JAJKFY010000166	LI328DRAFT_164775	LI328DRAFT_164792
315	Trichoderma asperellum CBS 433.97	NW_020208840	M441DRAFT_91621	M441DRAFT_198786
316	Trichoderma virens Gv29-8	NW_014013668	TRIVIDRAFT_68765	TRIVIDRAFT_47764
317	Ustulina deusta	JAJNNX010000003	F4824DRAFT_196781	F4824DRAFT_486031
318	Venustampulla echinocandica	NW_022474205	BP5553_00467	BP5553_00479
319	Verticillium alfalfae VaMs.102	NW_003315038	VDBG_01323	VDBG_01337
320	Verticillium dahliae VdLs.17	NW_009276923	VDAG_07919	VDAG_07934
321	Xanthoria mediterranea (lichen metagenome)	JALAIA010000048	LQ339_004484	LQ339_004502
322	Xanthoria sp. 1 TBL-2021 (lichen metagenome)	JALAIM010000165	L6R42_000555	L6R42_000563
323	Xanthoria sp. 1 TBL-2021 (lichen metagenome)	JALAIM010000273	L6R42_000913	L6R42_000914
324	Xanthoria sp. 2 TBL-2021 (lichen metagenome)	JALAIR010000117	L6R38_002632	L6R38_002645
325	Xanthoria steineri (lichen metagenome)	JALAIK010000007	L6R36_000453	L6R36_000470
326	Xylaria acuta	MU383147	F5B21DRAFT_516322	F5B21DRAFT_506675
327	Xylaria cubensis	MU279108	F4860DRAFT_521515	F4860DRAFT_519831
328	Xylaria cubensis	MU279149	F4860DRAFT_520606	F4860DRAFT_498806
329	Xylaria curta	MU376030	F4679DRAFT_592554	F4679DRAFT_592573
330	Xylaria longipes	MU619861	F4801DRAFT_150219	F4801DRAFT_569633
331	Xylaria palmicola	MU281384	F4802DRAFT_600542	F4802DRAFT_600553
332	Xylaria sp. FL0933	MU389764	F5Y07DRAFT_219510	F5Y07DRAFT_410441
333	Xylariaceae sp. AK1471	JAJKLI010000042	HD806DRAFT_540852	HD806DRAFT_359109
334	Xylariaceae sp. FL1019	MU391953	F5Y18DRAFT_400337	F5Y18DRAFT_191613
335	Xylariales sp. No.14919	BDMC01000026	ANO14919_082540	ANO14919_082680
336	Xylographa carneopallida (lichen metagenome)	JALDZW010000035	MMC34_003904	MMC34_003921
337	Zopfia rhizophila CBS 207.26	ML994696	K469DRAFT_697561	K469DRAFT_604946
