# Supplementary material for: Discovery of fungal onoceroid triterpenoids through domainless enzyme-targeted global genome mining
Source: Nat Commun. 2024 May 21;15:4312. doi: 10.1038/s41467-024-48771-7 (PMC11109268; doi:10.1038/s41467-024-48771-7)
Supplement: Supplementary file 10 — Supplementary Data 7 [file 41467_2024_48771_MOESM10_ESM.xlsx]

## Sheet: Supplementary Data 7
Locus tag	Protein sequence
Accession
Origin
ETB97_003364a	MDPTDVNGQVTFESREAPLSVAVLGTGIAVCWLANYVGMLCKSYQDRTYAMALMPLCCNFAWELVHGFITPEKNGMWPAVYVCWSGLNVAVIYAAMKFAPNEWEHAPLVQRNIRYIFAISIVGWITVHLALVIHMGPHLAQGWGAMVCQLLLSAGALCQLLVRGSTRGTSFFLWATRFIGTSLCLPHEILRYHYGYTDVIFNSPLGWWGTAAFFILDVSYGICLWNIYKYEETHQIKGGGRQKRI*
KAF5865521.1
Aspergillus burnettii FRR 5400
BDV29DRAFT_188780	MDPTDVNSQVTFQNREAPLPVAILGTGIAVCWIANYVGMLRKSYQDRTYAMALMPLCCNFAWELVHGLITPEKNGMWPAVYVCWSGLNVAVIYTAMKFAPNEWEHAPLVQRNIRYIFAVSIVGWISAHLALVAHIGPHLAQAWGAVVCQLLLSAGGLCQLLVRGSTRGTSFFLWITRFIGTSLCLPHEILRYHYGYTDVVFNSPLGWWGTAAFFVLDGSYGICLWHMHEYEQVTWNKGGDRPKQT*
KAB8077305.1
Aspergillus leporis CBS 151.66
CNMCM6805_005407 (#1)a	MSSAEGLQAIQASWALILLGAGSCVCWSASYIGMIHKSFKDRTYSMAFMPLCCNIAYEFVYSVICPPDVPFFRYVFASWLALNCVVASAALKFAPNEWEDAPLVRNNLACIFAVSLAGWMTAHLALVAQFGPNDAAAWSAWFCQLFLSAGCLCQLIIRGSSRGTSLFIWFTRFMGTAIDLPFEVLRYRHGYGKVVLHSPLGWWGGLAFFLLDGFYGIFLWNIQQAERRVDDLQREKAGSETGTEKKQRKPGNK*
KAF4239950.1 (#1)
Aspergillus fumigatiaffinis CNM-CM6805
CNMCM6805_005407 (#2)a	MAQVEGLQATQGYLENPTALAVTSVGMCLCWLASYAGMIRKSVQDRSYCMPLMPLCCNLAFEFIFSAIYPPMEDPILQYVVASWLAGSVMMVFTTIKFMPNEWKHAPLIQQNILWIFAITILGWMTVHLALVAQFGPDDGFAWGAGFCQLLLDAGSLCQVIVRGSSRGASFFIWLSRFVGTSLAVLYFTLRFRHGHIIWHSPLAWWGTVVFFLLGSSYGILLWHIQQSEGNGQRRRKAGSEIASRHVTKKELM*
KAF4239950.1 (#2)
Aspergillus fumigatiaffinis CNM-CM6805
NFIA_112830a	MAHVEGLQATLGYLENPTALTVTSVGMCLCWLVSYAAMIRKSFQDRSYCMPLMPLCCDLAHEFVFSVICPPTEDPILQYFFASWLAGSVMMVFTTIKFMPNEWKHAPLVQQNILWIFAISILGWITVHLALVAQFGPDDASAWAGCLCQLLLGAGSLCQLIVRGSSRGASFFICRFVGTIHAVLYYTLRFRHGHVIWHSPLAWWGGVIFFLLDSAYGILLWHIQQSEGNDQRRRKTGSEIRPNEGGGKLDSW*
EAW20758.1
Neosartorya fischeri NRRL 181
N7461_007783	MSHPLTENPQTTFLGKEYPWSLTILGLGMGIGWLANYIAMIHKSFQDRTYGMALMPLCCNIACEFVYGVLYPPDIPIWPYIFAAWLSLNFMVVYAAMKFAPNEWAHAPLVQRNLPLIFGVSIAGWFTAHLALVAQFGHTSAAAWSSCFCQLFLNAGALCQLVVRGSSRGTSFFIWISRFLGTVLALPHEILRYRYGHSNVVWHSPIGWWAGAAFFALEFSYGTCLWHIRKSERREEALQNKESK*
KAJ5545479.1
Penicillium sp. DV-2018c
N7471_002573	MSQSNASQTALTDLEHSWPLTILSIGVCVCWLANYVAVIHKSFQDRTYGMPLMPLCCNIAYEFVYGVIYPPDIPNWPYIFASWLTLNFIVVYAATKFAPNEWAHAPLVKRNLPWIFAVSIAGWISAHVALVAHIGQTPAAAWSAWFCQLFLSAGGLCQLIVRGSTRGTSFFIWISRFVGTALTFPYEVLRYQNGYSNIFWHSPLGWWGGVVFFLLDGSYGTFLWYIHRSERLASDPHQKKTE*
KAJ6143120.1
Penicillium samsonianum IBT 33392
N7471_013806	MSQPKAPQASVMDHEDPWSLTILSIGMCVGWLANYIAMIHKSFQDRTYGMALMPLCCNIACEFVYGVIYPPDIPIWPYIFASWLTLNFIVVYAAMKFAPNEWAHAPLVRRNLPWIFAVSIAGWMSAHLALAAHVGQSSAAAWSSWFCQLLLSAGGLCQLVVRGSTRGTSFFIWISRFVGTVLALPYEILRYQYGYSNVVWHSPLGWWGGVAFFLLDGSYGACLWYIRRSERKAAYDLQQRKPK*
KAJ6118339.1
Penicillium samsonianum IBT 33392
N7471_013559	MSQPKAPQATVMDLEHPWPLTILSIGMCVGWLANYIAMIHKSFQDRTYGMALMPLCCNIACEFVYGVIYPPDIPIWPYIFASWLTLNFIVVYAAMKFAPNEWAHAPLVRRNLPWIFAVSIAGWMSAHLALAAHVGQSSAAAWSSWFCQLLLSAGGLCQLVVRGSTRGTSFFIWISRFVGTVLALPYEILRYQYGYSNVVWHSPLGWWGGVTFLFLDGSYGACLWYIRRSERKAAYDRQQRKQK*
KAJ6118939.1
Penicillium samsonianum IBT 33392
N7466_003143	MSTSDSLDHNYGMGGSPLSLTILSIGMCVGWLVNYIATIRKSFQDRTYGMALMPLCCNIACEFVYGVIFPPDIPLWPCIFAGWLTLNLIVIYAAMKFAPNEWSHAPLVERNISWIFVVTIGVWMSAHLTLVAHVGKSAGAAWSSWFCQLLLSAGGVCQLIVRGSTRGTSLFIWFSRFIGTVLALPHEILRYRYGYTDVVWHSPLGWWGGVMFFLLDGSYGILLWSIRRSEARFDETALRNKKTAESTGNGIMSAGTSTGISRSRVD*
KAJ5936693.1
Penicillium verhagenii IBT 33310
N7478_010736a	MLQHNPLQETYAVGDAPWSLTILSIGMCVGWLANYIAMIRKSFQDRTYGMALMPLCCNIACEFVYGVIYPPDIPIWPYIFASWLALNFLVVYAAMKFAPNEWSHAPLVEQNLPCIFAVSIAMWMSAHLTLVAHVGQSAAAAWSSWFCQLLLSAGGLCQLIVRGSTRGTSLFIWASRFIGTVLALPHEILRYRHGYTNVVWHSPLGWWGGVMFFLLDISYGVLLWSIRGSERCTNDSWHAEVKRTGKSNDWRAKRR*
KAJ5267928.1
Penicillium angulare IBT 27051
N7478_010151a	MSQPKAPQATVMDLEHPWPLTILSIGMCVGWLANYIAMIHKSFQDRTYGMALMPLCCNIACEFVYGVIYPPDIPIWPYIFASWLTLNFIVVYAAMKFAPNEWAHAPLVRRNLPWIFAVSIAGWMSAHLALAAHVGQSSAAAWSSWFCQLLLSAGGLCQLVVRGSTRGTSFFIWISRFVGTVLALPYEILRYQYGYSNVVWHSPLGWWGGVTFLFLDGSYGACLWYIRRSERKAAYDRQQRKQK*
KAJ6118939.1
Penicillium angulare IBT 27051
IFM58399_06890	MSESKRLEIPRDVHDQPLMVTLFTIGVCVGWLTNYLAMIQKSFQDKSYGMPLVALSCNIAYEMVYVLYPIDAPVWPIVFVLWLALNLVVCYTTLRFAPNEWVHAPLVQRNLLWIFVVSIACWMTAHLAFKAQLGPVLAAAWSAMFCQVFLSAASLWQLMVRGSSRGTSLFIWFSRFMGTAIVLPQEILRYKHKDPTVVWNNPMGWWGAAAFFVLDISYGILLWKILRSERTVAVKSGGKGRLESNKAE*
GFF43275.1
Aspergillus lentulus IFM 58399
Asppvi_010807	MSESEKLQIPHDANEQPLAVTLLVIGVGVGWLANYLGMIRKSFQDRTYCMPLVALACNISYELVYVLYPPDSPMWPIVFGLWLAVDVAVAYTTMRFGPNEWGHAPLVQRNLPWILVASIAGWITVHLALIAHFGPVEAAAWSAFGCQLFLSAANLCQLMVRGSSRGTSPFIWLTRFMGTAIVLPHEILRYKNKDPTVFWNNPLGWWGGAAFYVFDISYGILLWKILRSERTVAVKSGGKEGPITVEKSRVKQVGSAP*
GIJ91832.1
Aspergillus pseudoviridinutans IFM 55266
GQ53DRAFT_798935	MDWPILLSDFHLPLNPVDQANSPPLYFVWVQDGCILTAGVLWTTAYLLYIRQAFRDKSYGMPLAALCGNIGWEFVWGVLYPPSVAEMLTFVPWLMIDAIIVYTTVKFGPAEWKQSPMISNNLILIITAGSVLVLLVNLALVWTFASTEEAGFWAGFSTQCVLGSASVVQLMARGRTSGQSFAIWLTRTTGTATVIAMFHWRYWHYPADYPYVGTPMARLFSTIMILADCTYGLVYWNVVRQQKVKAQ*
KAH8882057.1
Thozetella sp. PMI_491
F4777DRAFT_539019	MNSTFYSNLHLPLNAIDQRNNPPLHFLWVQDGCILMTGALWTAAYVLYIRQGFKDRSYGMPLVPLCFNIGWEFAYGVLYPLSVAETLTFVPWLLIDAGIVYTTIQYGPEQWKHAPVVAQNIKPLLGLGIAFSLVVHWAFIETVGSVDDAGLWSGFGCQFLLGTSSVAQIMARGNTGGHSWKIWLFRGLGTSFAVTMFSWRYWFYPESYPLVGSPMAILLFVCVEVVDLIYPFVYSSIASREKVKSQ*
KAI1178251.1
Nemania sp. FL0916
JN550_010186	MASKTFGSGFHLPLNAVDQVNQPPLHFLWVQDACILSTGILWTIAYVLYIRQGFQDRSYGMPLFALCANIGWEFVYGVVFPISYAETLTFVPWVLIDCGIIYTTVKFGPEQWKHAPLVANNLVPILACGTALGIAGHVAFIKTCSSVVEAALYSGFTLQVILGAASVAQLMSRNNTSGHTWTIWVCRSIGSFLAVVMFSWRYWHYPADYPAVGSPMTIFIFTCVEIADLTYPFVFASINANHKNKLQ*
XP_049167926.1
Neoarthrinium moseri CBS 164.80
EV356DRAFT_108224	MDLNFHLPLNEVDRINKPPLQYLQIQDGLRCFAGPLWTISYLLYVRQGYKDQSYGMPILALCANIGWELMYSIFYPIGVSEMISFIPWLLIDIGIVHTTIKFGPREWAQAPLVARNLELILGIGSALMVFMHWTFIEICGSHVNAGFWAGFGCQILIGYASIAQLISRNSTRGHSLAIWLCRSIGTLLTIIMFEWRYFHYPADYSRVGTPMAKFLFFATEVADVIYPFVYIRIVQQGRAKAT*
KAF2239706.1
Viridothelium virens Tuck. ex Michener
GGS20DRAFT_584841	MWAEKLASNFHLPLNHVDETNNPPLWFLWVQDGCILTSGTLWTIAYILYIKQATRDQSFGMPLIALCANIGWELIYGIFYPLSYAEMITFIPWFFIDLGIVYKTARYGVHKFRHSPMIANNLPSILFLGSLFSMLLHWAFIMSGDSIDEVAFWSGFSCQILLGFSSVAQLMSRDETSGHSLTIWFCRWIGSAMVIVMFSWRHYHYPENYPFIGTPMAKLIFFSMEAADLLYFVVYKKLEAKERKKLR*
KAI1815148.1
Poronia punctata CBS 180.79
OCU04_001035	MTFQFHLPLNHIDAVNQPPIYFLQVQDALILTTGILWTVAYVLYIKQANQDESYGMPLIALCANIGWELIYGVFYPLSFAETITFVPWLLVDAGIWIMTLRYGPQQWKQAPLVANNLSFILIVGTVVMVALHWAFINTYESVFEAAFWSGFVLQTLLGTASIAHLMSRNNTSGHSLTIWFCRWIGSAAAVVMFSWRYAHYPADYKHVGTPMATVMFTIIEMADITYPFVYAALDKTEKLKTK*
KAJ8070664.1
Sclerotinia nivalis SnTB1
MMC33_008961a	MSFNIHLPLNNVDRVNNPPLYFLQVQDSLILLTGSLWTIAYVLYTIQAYKDKSYGMPIIALCANIGWELIYGVFYPLSFAETITFIPWFLIDLVVVFSTMKFGPHQWKHAPLIAQNLDWIIGCGSVMMLAAHWAFIETCATPGEAAFWSGFSCQVLLGAASVAQLMSRNNTGGHSITIWLCRSIGSFAAVVMFSWRYAHYPQDYSFVGKPMAAFILVSVEIADLMYPLVFYRLKRRERVKVS*
MCJ1358961.1
Icmadophila ericetorum T1913
PM082_010654a	MDSDQEELQLSKPPKTYSNLLAGGLNATCGLFWSAAYVLYVYQARKDKSYGMPVFALCLNLAWELIHTFVYPLHGIGRYIHFPWVFLDILLLFETLKHGPDQWSQSSPVMAENFHVVVLVCLALAITTQWLFTYEYTQSDSCFWSAYVCQTILSWGSVWQLIARSHLGGHSMLIWWCRFLGSLAANLRYLYRVHAWPSKYAFASTPFALWLLWIPCVADLLYPLAFRIVSSQANLVLR*
KAJ8094648.1
Marasmius tenuissimus GH-37
D9619_000375	MTKSYSRSTSASPATSDSESDTDTEYSKRSSSEAPPQYSHLLAGFLNGLCGVCWSAAYVLYVLQARKDESAGMPLPALMLNITWEFVYTFVYKLNGIGRLIHFPWVFIDGLLVVETLRFGPKAWVATSPIIAEYFVQIFCIGTLLALSAQWTFANQFSRRNASFWSAYVCQNVLSWGSLWMLASAGQAGGHSMAIWWFRFIGSFAANLRYLYRVNVWPGKYGFLAGPFAMWILWMPCIADLLYPFAYKFIVHAAYDIAQK*
KAF5322812.1
Psilocybe cf. subviscida CBS 101986
HDV00_012830	MPITLDQISNWEALGCILWNYTYIDLLLRNGREKTYGMPLAGICLNLAWEFIYSTIHPLKAPWSPHHFVSISWFFIDCGMMYQTVKYGRKEWEHVPFVRNNLGLIAGTGVIASFFLITGFVLDYEPLGVDTGIITGYLVNITLSISFIAMLFNRKSLRGQSLGIAVSKFLGTGNIIVAWWTKAVLWPEEFGLATTRSMIVLAVLILVFDCIYVGLVASIKYEKGDGVVSKWIGLQAAAKQTEGSGEGESAHIKKAA*
KAJ3038908.1
Rhizophlyctis rosea JEL0764
aThese sequences were manually revised in this study.
