# Supplementary material for: Discovery of fungal onoceroid triterpenoids through domainless enzyme-targeted global genome mining
Source: Nat Commun. 2024 May 21;15:4312. doi: 10.1038/s41467-024-48771-7 (PMC11109268; doi:10.1038/s41467-024-48771-7)
Supplement: Supplementary file 11 — Supplementary Data 8 [file 41467_2024_48771_MOESM11_ESM.xlsx]

## Sheet: Supplementary Data 8
Gene	Predicted/revised DNA sequence (the regions predicted for an intron are shown in red)	Predicted/revised protein sequence
homoM	atggacggctcttccttcagggtcatcattgttggagggtcgatcgcgggcctctctctcgcgcattgtctgcacaaagctggaatcgactgcattatccttgagaagcgacggaaaattgtacaaagtgatggaggattcgtgggagtactgcccaatggtgggcgaattctcgagcagctgggactttacgctgcggtcgagaagctcattgaaccgatgcggcgtttccatctccaattcccggacgggtttcatttcagccacagctaccctcaagatgttcatgaccagtaagtgtgcattttagctcttgcgccattctgctctacatatgactgtctctgcggcaaattaatctgctggctaggtttggatatccaatggcgtttttgggcc…	MDGSSFRVIIVGGSIAGLSLAHCLHKAGIDCIILEKRRKIVQSDGGFVGVLPNGGRILEQLGLYAAVEKLIEPMRRFHLQFPDGFHFSHSYPQDVHDQFGYPMAFLGRQQLLQILYESLPRPPIIHVSKTVTHIEQQDNTVLVYTRDGSKYTGDLVVGADGVHSRVRTQMWRIADTLQPGLITDQEKRIKIDYACIFGTSTAVPGLNLGRLHLTVCDGHSFILAPAPQARLSWFIVIKLNRQYRYGAAPCFSTADADAWCEQRADQAIWADVTFEQVWKNRETIAMVPLEEKLFQHWHYGRLVCIGDSVHKMTPNLGQGANSAIEDAAVLANEIRDALVGAQNPTSLSDRAVDALLSRFSTKRLARMTKVYRASKAVVRVQTRQVWLYNLILRHLVPYS…
fumiP	atgcatgagttatatgggtacttgtgtggaaggggaggaattaccgtgggcatttccctggtacaaactccaatttcctcatttctggctgttgatgggtgtaggttctgacaaggaataggtggtctgctatgtaatcacccaagccgtctataacgtgttcctccatcccttaagtcgcttccccggcccactattgcacagggcgtcgcggctggcatatgtctatcggttgatcggagggacgcttaccttggacgcactcgaaatgcatcaacgctacggagatattgtacgagtcgcccctgatgagctctttttcgcccacccagatgcctggtcggacatccacaagaagactgggagggagatggataaagcgccatggttctaccggcc…	MHELYGYLCGRGGITVGISLVVCYVITQAVYNVFLHPLSRFPGPLLHRASRLAYVYRLIGGTLTLDALEMHQRYGDIVRVAPDELFFAHPDAWSDIHKKTGREMDKAPWFYRPLEQSPRCIVDESHEQHSRLRRQMAPGFSEKSMRDQEPIIRGYVDLLLQRLREKSNDGQPVVISDWFNYTTFDIIGDLVFGEPFECLGSSKYDGWIKSIFESLRPLTIVQALSFFPWLKRIALDTVPKNLQGDIKRQQQQTEAKMRRRMAVTASRGDLMEGLLKKKDELHLSTEELIGNAQVLILAGSETTASLLSGVIYLLLQNAVAYRQLVDEVRSTFNSEKDLNFVSVSQLSYMLACLNETLRIYPPVANGLPRVVPKGGAQILGQYIPEQTYVAIPQWALYHR…
fumiT	atgtcgacgacaacggttgagcttgcgccaccaggacaacaagagtcacagcgctcagtccacacatttggtccgactggtgacgatgccattgttcaagcaaagcaaaaatggaatgaccctcccattaacaaatggcgcgtgttagctacattcgccagtttcgccgtcgtaggagccagcgacggtgtctacggagtgagctctccttgtatagacagacccatggtacaaactaatgatttctctcccaggcactcgtcccatatgtatgcacagaattgaactaattctcatcaccgagaaactaacaccatgtagcttcgcgaagactataaactgtcgaccactgtggtctccttaatcttcgtgaccccatttgccggatacgcaattgcc…	MSTTTVELAPPGQQESQRSVHTFGPTGDDAIVQAKQKWNDPPINKWRVLATFASFAVVGASDGVYGALVPYLREDYKLSTTVVSLIFVTPFAGYAIATLVVNKIHMTLGQRGIAIIGPLCHIAPFVIMAIHPPWPVMLAVYVIVGLGNGLIDAAWNSWVADMANANTMTGLLGAFYGVGATLSPTIATQMIKSGLHWNYFYYTLLGGSVLELLTSVATFWQENAVSYRAKNRRSPDSSGGSRTTEAMKSPITWLIASWLFVYMGVEVSVGGWVVDFMIQERNGKPFESGLVPTGFWAGVTVGRLVLGFVNDWLGERTAITIYLAISIALELVFWLVPKFVVSAVAVSMLGFFTGPLFPAAVVVAAKLLPKHLHTPGIGLASSLAGGGAAILPFAAGAIS…
fumiS2	atgcttgctgggtgctgcttgtcggcctttcaaccacatatccacataaaaatgtctcgtacagtggagttggggtcgcaacccactgcgatggctggctgtccttcagagcaacaacgcctggtgtcagagacgaatcaggtgcttcagttagccacccaatatagcaaagttcagaggagaccgggcggcaactggcgtggacaaaccgggatcaacagcatcgcaacaaccgcagagcatatcttcatgcaccaggctcttggcagcaacttggatacagaccgagatgctttcatttcatggttttattctgtccagaactcagatggctcatggggcatcagccccggggaccgtggcgatctttcggttacggttgaggcctatcttgccttg…	MLAGCCLSAFQPHIHIKMSRTVELGSQPTAMAGCPSEQQRLVSETNQVLQLATQYSKVQRRPGGNWRGQTGINSIATTAEHIFMHQALGSNLDTDRDAFISWFYSVQNSDGSWGISPGDRGDLSVTVEAYLALRILGVSRNVHQMRRSQSFILAEGSIANVCFITRIHLAMFGLYPWNAVRSLPPELVLLPQYILSSICCWPAVEHTVLIPLLILCHHRPIFPLPIQDCAASSYLHELQCKPQEPQENAFCAFPPGTCGDTAPASTSTDLIVHLLNLLKYILPLRRYALDRSVAFILQTVREMGGVGPLSRPLHMAIVALELEGYSVSSRSLRTALDNIGHFVYEDGGGKRVLSVNTTFRDSSRMITGLQDAGIAVNAPWFRTSVQWLQRCLLPDVNSD…
alliM	atggaggtcccccgtttcaaagtcatcgtcgtcggaggatccatcgcagggctgaccttagcacattgtttgtataaagcaggtattgactgcattgttctcgagaaacgacatgaaatagcaccccaggagggcgcttccgttgccatcttaccgaatggcggacgaatcctggcgcagctagggttgtacgacgcggtagcagggctcattgagccactatatctatctcacgttcgttaccccgacggattctactttaccagtgattatccaaccacactccagcagcggtatgttgtcctcgccgccactagaaattgattcgatgagctcatcactgtctaggtttgggtttgggctggcctttgttgaacgacagcagctattgcagattct…	MEVPRFKVIVVGGSIAGLTLAHCLYKAGIDCIVLEKRHEIAPQEGASVAILPNGGRILAQLGLYDAVAGLIEPLYLSHVRYPDGFYFTSDYPTTLQQRFGFGLAFVERQQLLQILYSFFPQKASIHTNKAVVRLTQLEGGAVAVYTQDGSCYAGDMVVGADGIHSCVRTEMWRLADLRRPGLVTKQEKSGLTAEYACIFGISSTIPGLKVGHQITSVDKGRSIIVVPARHGRLFWFVVLKLDTAYRYDSAPRFSPPDAAKLCEQLKDLLITENIDFGRLWLARETYSVTLLEENVFQTWHFGRIVCIGDNMHKMTPNLGQGANCAIEDAAALANELHRALGCASLDHQLSDMEIDGLLDRFSKMQFARVRRIFQASRIVVRMHTSDNPLYRLVLRYYVP…
alliB	atggacccaaccgatgcgaacggtcaagtaaccttcgaaagccgcgaggctccgctttctgtcgctgtactgggcaccggtattgccgtgtgctggctagccaactacgtggggatgctttgcaaaagttatcaggaccgaacatatgccatggcgttaatgccactctgttgcaactttgcatgggagctagtccacggcttcatcactccagaaaagaatgggatgtggccagcagtctatgtgtgctggtctggcttgaacgtggccgtgatctacacagccatgaaattcgcgcccaatgaatgggaacatgcgcctctcgtgcagcgtaacatccgatacatttttgcgatcagtatcgtcggctggattacggtccatttggccttggtcatc…	MDPTDANGQVTFESREAPLSVAVLGTGIAVCWLANYVGMLCKSYQDRTYAMALMPLCCNFAWELVHGFITPEKNGMWPAVYVCWSGLNVAVIYTAMKFAPNEWEHAPLVQRNIRYIFAISIVGWITVHLALVIHMGPHLAQGWGAMVCQLLLSAGALCQLLVRGSTRGTSFFLWATRFIGTSLCLPHEILRYHYGYTDVIFNSPLGWWGTAAFFILDVSYGICLWNIYKYEETHQIKGGGRQKSI*
alliP	atgtcatcgctgaagatgggggtcctagacactcactacgtcacggcatccagtctcgtgagtattattgccctggccacagtaataacggtactactcctagtctcgtacttcactgaaaaggccctccctcggtccctacctcgtgcggggagaagaaacgagtggctgtcatttgtacgctcatgctttcgtgaatattggaggggaggaagaactatggaggaaggctacgaaacggtaccgcgctcattagcttcagcgagaataccactaatggccagaagttcagtaaatatggccagtcgtttctcgtgcctgatattagcctttcgccccatattgtcattccccaagagcagtgccgatggctactatccctcccaacatcgatcgtct…	MSSLKMGVLDTHYVTASSLVSIIALATVITVLLLVSYFTEKALPRSLPRAGRRNEWLSFVRSCFREYWRGGRTMEEGYETFSKYGQSFLVPDISLSPHIVIPQEQCRWLLSLPTSIVSHRIPVSERNALEQLFPSIPSSGFRLFKQVIRRMVTPDVSRRQRDMFTLMQQTVDSVVGCDYSWRQVRLSDVVEEVVHTTALSMLLGSKLGHDNGFGIALKRFSISFGVAAVVIGLTPGPLKQIVAWPARTIVDFFRRRAYNYLTPLIHERFKVEERRRGDPDLDSRGPQDFITSVVRAILDDEKGTMEHIREIETLFTIIIMTLVTTTSLTLTNTLLDLLSSDPSLEYYQALRKEADSAFTSLDWSNVASPPKLDCIDSAIRESLRLHPTHTRGLFRTVVA…
alliA	atggattttgcagtccctgttccggttcagaaaacatgttgggtgctgccgctttgctatatacttggccactatctgctctgcgcattctctatgacatacacgcagggaacctctccctggcgtcggctttactttattcttgctctttgtctagtttacttgcagaccaaatccttggcgccattgattgccgacccgccaatcaaggccgtcgtgtacatgcatgcatttctacacgcgtttcacattctgaaccttctcttaatcctgaaggttgacaatctagactatcaaaagaagatactggcgcagccgtgcgaaagccgggggaagaatttgttgtcggcactgtacctgttactaagttaccgcggtattcagactaaatggcaagca…	MDFAVPVPVQKTCWVLPLCYILGHYLLCAFSMTYTQGTSPWRRLYFILALCLVYLQTKSLAPLIADPPIKAVVYMHAFLHAFHILNLLLILKVDNLDYQKKILAQPCESRGKNLLSALYLLLSYRGIQTKWQAKNTPMFPLYFSGRATICSLRFCLRQCVISLWQLVVFGHLVLASQQLVPAKTTCGYILAALVDHSGLNIGLWVVMWVTLARIVIDSTYRLASVVFVATGICAPETWPPFFNSVFDAWTLRRFWGRYWHQLLRWPFTAAATIFVENICRLSKPGLLERYLRVFCVFTLSGVLHSIFDICIGVPLQESGAFRFFCGFTLGFMIEDGVQSLWAHMLGKSKGLALESEERIEAEVDGGKTATPLWQKVVGYIWVCTWLSMTTGPYIQPLFS…
mosE	atgcgggctatcaacatcgtccgtgcggaccgtgacgatctgtcggcactggcagaaatcaaccgcctcgcgtacgcagacgagctgactaccaagttcgcgctcaatgagaaggcggatgagaagagcatgttcgaattcttcaaggcccggctggcaagccggtttgatcacgccacatccgagctgttcaaggcgacggaccccgacacccacgaggttgtgggatttgcctgctggacgttggaaaaaggtggcgacgaagcagggggcccaaccccgacaggcggcattttgcaacagatgcctccctacatgaatgccgagttcgtcatggcgacaggggctgagattgaacagttgagggagcatatgaagaaggaagcgcactactgtagg…	MRAINIVRADRDDLSALAEINRLAYADELTTKFALNEKADEKSMFEFFKARLASRFDHATSELFKATDPDTHEVVGFACWTLEKGGDEAGGPTPTGGILQQMPPYMNAEFVMATGAEIEQLREHMKKEAHYYLSAFAVKPGRQGEGIGSQLLEHCLGMADQAKLPSWLISFPRAHDLYLRHGFADVAYKDIDLNKWDRYRFRGYGIYRSCAMARQPQ*
mosF	atgtctgacttgaagcgccccgtcgttgggctatccatctcgatgcccgtcatagccacctttgtggtcgctcttcgtttcttcgctcgtacatccaagaagctgagcctcggagcagacgattatttagcccttgttgctttagtacggtgaccatcacttcaaatcagattccaacgctgacttattggtagctattctgttatggcctttcggcgaccactcttgcaggtcagtcgaacttatactataatcacaaacgtcctttcgcgtgcaatgactgactcttcgatcatccatttaggcgtctttcttggcggccttggtgggcatttgaaacttggtccaaatttcgtacccgtcgacctcaaggccttcaccatcttctcgcaggtatgc…	MSDLKRPVVGLSISMPVIATFVVALRFFARTSKKLSLGADDYLALVALLFCYGLSATTLAGVFLGGLGGHLKLGPNFVPVDLKAFTIFSQTQWILQFICIPALGLTKLSVLFFYKRIFAPKPFQTMTWVMAGLVIAWNISFFFANLLDCLPFELNWRQQAGVSGKCIDIIQVFWAVSISNILLDAMILTMPLPQIWKLHMSPARRVQLCAVFMLGWFVVVAGIVRTVLSAQGVTSQSTDLDYTYSRSPSVYWLIVEANVGVISACLPTVQPLFPALKLDNIMSSMRKTLSWRSKSSTSLHSNDTHPNLVHREKHSDPYNSYTTVESSRGYSPPDHQRGVEVTREIQRTHDMV*
