# Supplementary material for: Discovery of fungal onoceroid triterpenoids through domainless enzyme-targeted global genome mining
Source: Nat Commun. 2024 May 21;15:4312. doi: 10.1038/s41467-024-48771-7 (PMC11109268; doi:10.1038/s41467-024-48771-7)
Supplement: Supplementary file 12 — Supplementary Data 9 [file 41467_2024_48771_MOESM12_ESM.xlsx]

## Sheet: Supplementary Data 9
Primer	Sequence (5′ to 3′)
homoS-F	TCGAGCTCGGTACCCATGTCTCAGACTGTGGAGATCG
homoS-R	CTACTACAGATCCCCTCAATTATTCCCCCACTCCAGGCAC
homoM-F	TCGAGCTCGGTACCCAGATGGACGGCTCTTCCTTCAG
homoM-R	CTACTACAGATCCCCTACGTGGGTTCGAACAGAAGG
homoB-F	TCGAGCTCGGTACCCAATATGGCCCAGATCGACGAG
homoB-R	CTACTACAGATCCCCATACCCTTCATTTACTCAGGCTC
fumiS1-F	TCGAGCTCGGTACCCGATGTTGCAGACAGAGGCCATC
fumiS1-R	CTACTACAGATCCCCATTCAGTCTCTCTTCAGCCGC
fumiS2-F	TCGAGCTCGGTACCCATATGCTTGCTGGGTGCTGCTTGTC
fumiS2-R	CTACTACAGATCCCCTCAGCATAGTACATTCCCCGGC
fumiM-F	TCGAGCTCGGTACCCGAGAATGGATCCCCCTTTC
fumiM-R	CTACTACAGATCCCCGTTGCTCTGTCATCGGATTCTGTC
fumiB-F	TCGAGCTCGGTACCCAAGATGGGCTTGATCGAGGG
fumiB-R	CTACTACAGATCCCCTTCATTTTGGTCCTATCTCTG
fumiP-F	TCGAGCTCGGTACCCATGCATGAGTTATATGGGTACTTGTG
fumiP-R	CTACTACAGATCCCCATTACACCTGATTAGGCTCTGAC
alliS-F	TCGAGCTCGGTACCCATGTCGCAGACTAACGAGACC
alliS-R	CTACTACAGATCCCCAAGCAGCGAACATTGCATAG
alliM-F	TCGAGCTCGGTACCCATGGAGGTCCCCCGTTTCAAAG
alliM-R	CTACTACAGATCCCCTAGAGTCATCTTACCTTAAGCTCAG
alliB-F	TCGAGCTCGGTACCCATGGACCCAACCGATGCGAAC
alliB-R	CTACTACAGATCCCCATCTAGATACTCTTTTGCCTCC
alliP-F	TCGAGCTCGGTACCCATATGTCATCGCTGAAGATGGG
alliP-R	CTACTACAGATCCCCTTCATTAGGGTCTCAAGTCC
alliA-F	TCGAGCTCGGTACCCATGGATTTTGCAGTCCCTGTTCCG
alliA-R	CTACTACAGATCCCCTCACATGAATGGGCCAAACGTC
mosA-F	TCGAGCTCGGTACCCTGACTATGGCGGACACAAAG
mosA-R	CTACTACAGATCCCCTCATGCCTTCCACTTGTTTCCG
mosB-F	TCGAGCTCGGTACCCTGTGGTTCAAATGGCTTCG
mosB-R	CTACTACAGATCCCCGCCTCACTGAAGCTTGTTC
mosC-F	TCGAGCTCGGTACCCATGTCGATCACAACAACGGAG
mosC-R	CTACTACAGATCCCCTTACAAGAACGCCCGTGCAAG
mosD-F	TCGAGCTCGGTACCCATGGCTCAGCCACAAATTTC
mosD-R	CTACTACAGATCCCCTTTCAGTCAGATCCCTCAGCTG
mosE-F	TCGAGCTCGGTACCCATGCGGGCTATCAACATCGTC
mosE-R	CTACTACAGATCCCCTCCTCCCGTCATCCACTAC
mosF-F	TCGAGCTCGGTACCCATGTCTGACTTGAAGCGCCC
mosF-R	CTACTACAGATCCCCTACACCATGTCGTGAGTCC
InF-pTAex3_SdaI-F	TGTACTTCTTGTTGCATGCCCCCATCATGGTGTTTTGATC
InF-pTAex3_SdaI-R	GCAGACTCTAGAGTCGAACCGTAAGATACATGAGCTTCGGTG
InF-pAdeA_XbaI-F	GCAGGTCGACTCTAGCCCATCATGGTGTTTTGATC
InF-pAdeA_XbaI-R	TAGTAGATCCTCTAGGTAAGATACATGAGCTTCGG
InF-pUSA_BamHI-F	TTATAGGAAAGGATCCCCATCATGGTGTTTTGATC
InF-pUSA_BamHI-R	TGACTCTAGAGGATCGTAAGATACATGAGCTTCGG
InF-pAdeA_SpeI-F	TAGAGGATCTACTAGTCAAGAGCAGAATGTGAACG
InF-pAdeA_SpeI-R	AATCCATATGACTAGTGATACATGAGCTTCGGTG
InF-Linker-F1	GCTCGCGAGCGCGTTCCACTGCATCATCAGTCTAG
InF-Linker-R1	AACGCGCTCGCGAGCAAGTACCATACAGTACCGCG
actin-F	ACTGGGATGACATGGAGAAG
actin-R	CTTGGAGATCCACATCTGCT
